# Supplementary material for: Switch controllers of an n-link revolute manipulator with a prismatic end-effector for landmark navigation
Source: PeerJ Comput Sci. 2022 Feb 11;8:e885. doi: 10.7717/peerj-cs.885 (PMC9044269; doi:10.7717/peerj-cs.885)
Supplement: Supplemental Information 1 [file peerj-cs-08-885-s001.nb]

(* Content-type: application/vnd.wolfram.mathematica *)

(*** Wolfram Notebook File ***)
(* http://www.wolfram.com/nb *)

(* CreatedBy='Mathematica 12.1' *)

(*CacheID: 234*)
(* Internal cache information:
NotebookFileLineBreakTest
NotebookFileLineBreakTest
NotebookDataPosition[       158,          7]
NotebookDataLength[   3330053,      57009]
NotebookOptionsPosition[   3326726,      56955]
NotebookOutlinePosition[   3327217,      56973]
CellTagsIndexPosition[   3327174,      56970]
WindowFrame->Normal*)

(* Beginning of Notebook Content *)
Notebook[{

Cell[CellGroupData[{
Cell[BoxData[{
 RowBox[{
  RowBox[{
   RowBox[{"a", "=", "3"}], ";", 
   RowBox[{"b", "=", "15"}], ";"}], 
  RowBox[{"(*", "  ", 
   RowBox[{"this", " ", "is", " ", "the", " ", "target"}], " ", "*)"}], 
  "  "}], "\[IndentingNewLine]", 
 RowBox[{
  RowBox[{
   RowBox[{"m", "=", "3"}], ";"}], 
  RowBox[{"(*", " ", 
   RowBox[{"number", " ", "of", " ", "Landmarks"}], " ", "*)"}], 
  " "}], "\[IndentingNewLine]", 
 RowBox[{
  RowBox[{
   RowBox[{"n", "=", "3"}], ";"}], " ", 
  RowBox[{"(*", " ", 
   RowBox[{"number", " ", "of", " ", "revolute", " ", "links"}], " ", "*)"}], 
  "\[IndentingNewLine]", 
  StyleBox[
   RowBox[{"(*", " ", 
    RowBox[{"Randomize", " ", "radius", " ", "of", " ", "Landmark"}], " ", 
    "*)"}],
   FontColor->RGBColor[0, 0, 1]], 
  StyleBox[" ",
   FontColor->RGBColor[0, 0, 1]]}], "\[IndentingNewLine]", 
 RowBox[{
  RowBox[{
   RowBox[{"Do", "[", 
    RowBox[{
     RowBox[{
      SubscriptBox["r", 
       RowBox[{"LM", "[", "k", "]"}]], "=", 
      RowBox[{"Random", "[", 
       RowBox[{"Real", ",", 
        RowBox[{"{", 
         RowBox[{"0.2", ",", "0.2"}], "}"}]}], "]"}]}], ",", 
     RowBox[{"{", 
      RowBox[{"k", ",", "1", ",", "m"}], "}"}]}], "]"}], ";"}], "        ", 
  "\[IndentingNewLine]", "\[IndentingNewLine]", 
  StyleBox[
   RowBox[{"(*", " ", "Landmarks", " ", "*)"}],
   FontColor->RGBColor[0, 0, 1]]}], "\[IndentingNewLine]", 
 RowBox[{
  RowBox[{
   RowBox[{"Do", "[", 
    RowBox[{
     RowBox[{"{", 
      RowBox[{
       RowBox[{
        SubscriptBox["x", 
         RowBox[{"LM", "[", "q", "]"}]], "=", 
        RowBox[{"Random", "[", 
         RowBox[{"Real", ",", 
          RowBox[{"{", 
           RowBox[{"11.5", ",", "11.5"}], "}"}]}], "]"}]}], ",", 
       RowBox[{
        SubscriptBox["y", 
         RowBox[{"LM", "[", "q", "]"}]], "=", 
        RowBox[{"Random", "[", 
         RowBox[{"Real", ",", 
          RowBox[{"{", 
           RowBox[{"7.5", ",", "7.5"}], "}"}]}], "]"}]}]}], "}"}], ",", 
     RowBox[{"{", 
      RowBox[{"q", ",", "1", ",", 
       RowBox[{"m", "-", "2"}]}], "}"}]}], "]"}], ";"}], 
  "  "}], "\[IndentingNewLine]", 
 RowBox[{
  RowBox[{
   RowBox[{"Do", "[", 
    RowBox[{
     RowBox[{"{", 
      RowBox[{
       RowBox[{
        SubscriptBox["x", 
         RowBox[{"LM", "[", "q", "]"}]], "=", 
        RowBox[{"Random", "[", 
         RowBox[{"Real", ",", 
          RowBox[{"{", 
           RowBox[{"10", ",", "10"}], "}"}]}], "]"}]}], ",", 
       RowBox[{
        SubscriptBox["y", 
         RowBox[{"LM", "[", "q", "]"}]], "=", 
        RowBox[{"Random", "[", 
         RowBox[{"Real", ",", 
          RowBox[{"{", 
           RowBox[{"10", ",", "10"}], "}"}]}], "]"}]}]}], "}"}], ",", 
     RowBox[{"{", 
      RowBox[{"q", ",", "2", ",", 
       RowBox[{"m", "-", "1"}]}], "}"}]}], "]"}], ";"}], 
  "  "}], "\[IndentingNewLine]", 
 RowBox[{
  RowBox[{
   RowBox[{"Do", "[", 
    RowBox[{
     RowBox[{"{", 
      RowBox[{
       RowBox[{
        SubscriptBox["x", 
         RowBox[{"LM", "[", "q", "]"}]], "=", 
        RowBox[{"Random", "[", 
         RowBox[{"Real", ",", 
          RowBox[{"{", 
           RowBox[{"7", ",", "7"}], "}"}]}], "]"}]}], ",", 
       RowBox[{
        SubscriptBox["y", 
         RowBox[{"LM", "[", "q", "]"}]], "=", 
        RowBox[{"Random", "[", 
         RowBox[{"Real", ",", 
          RowBox[{"{", 
           RowBox[{"13", ",", "13"}], "}"}]}], "]"}]}]}], "}"}], ",", 
     RowBox[{"{", 
      RowBox[{"q", ",", "m", ",", "m"}], "}"}]}], "]"}], ";"}], "    ", 
  "\[IndentingNewLine]", "   ", "\[IndentingNewLine]", 
  StyleBox[
   RowBox[{"(*", " ", "Target", "  ", "*)"}],
   FontColor->RGBColor[0, 0, 1]], 
  StyleBox["      ",
   FontColor->RGBColor[0, 0, 1]]}], "\[IndentingNewLine]", 
 RowBox[{
  RowBox[{
   RowBox[{"Do", "[", 
    RowBox[{
     RowBox[{
      SubscriptBox["x", 
       RowBox[{"LM", "[", "q", "]"}]], "=", 
      RowBox[{"Random", "[", 
       RowBox[{"Real", ",", " ", 
        RowBox[{"{", 
         RowBox[{"a", ",", "a"}], "}"}]}], "]"}]}], ",", 
     RowBox[{"{", 
      RowBox[{"q", ",", 
       RowBox[{"m", "+", "1"}], ",", 
       RowBox[{"m", "+", "1"}]}], "}"}]}], "]"}], ";"}], 
  " "}], "\[IndentingNewLine]", 
 RowBox[{
  RowBox[{
   RowBox[{"Do", "[", 
    RowBox[{
     RowBox[{
      SubscriptBox["y", 
       RowBox[{"LM", "[", "q", "]"}]], "=", 
      RowBox[{"Random", "[", 
       RowBox[{"Real", ",", " ", 
        RowBox[{"{", 
         RowBox[{"b", ",", "b"}], "}"}]}], "]"}]}], ",", 
     RowBox[{"{", 
      RowBox[{"q", ",", 
       RowBox[{"m", "+", "1"}], ",", 
       RowBox[{"m", "+", "1"}]}], "}"}]}], "]"}], ";"}], " ", 
  "\[IndentingNewLine]"}], "\[IndentingNewLine]", 
 RowBox[{
  RowBox[{
   RowBox[{
    SubscriptBox["l", "1"], "=", "4"}], ";"}], 
  RowBox[{"(*", "  ", 
   RowBox[{"Revolute", " ", "arm", " ", "1"}], " ", 
   "*)"}]}], "\[IndentingNewLine]", 
 RowBox[{
  RowBox[{
   RowBox[{
    SubscriptBox["l", "2"], "=", "4"}], ";"}], 
  RowBox[{"(*", "  ", 
   RowBox[{"Revolute", " ", "arm", " ", "2"}], " ", 
   "*)"}]}], "\[IndentingNewLine]", 
 RowBox[{
  RowBox[{
   RowBox[{
    SubscriptBox["l", "3"], "=", "4"}], ";"}], 
  RowBox[{"(*", "  ", 
   RowBox[{"Revolute", " ", "arm", " ", "3"}], " ", 
   "*)"}]}], "\[IndentingNewLine]", 
 RowBox[{
  RowBox[{
   SubscriptBox["r", "0"], "=", "0.9"}], ";"}], "\[IndentingNewLine]", 
 RowBox[{
  RowBox[{
   RowBox[{"rmax", "=", "4"}], ";"}], " ", 
  RowBox[{"(*", " ", 
   RowBox[{"Prismatic", " ", "arm"}], " ", "*)"}], 
  "   "}], "\[IndentingNewLine]", 
 RowBox[{
  RowBox[{
   RowBox[{
    SubscriptBox["\[CapitalDelta]", "1"], "=", "0.001"}], ";", "   ", 
   RowBox[{
    SubscriptBox["\[CapitalDelta]", "2"], "=", "0.001"}], ";", 
   RowBox[{
    SubscriptBox["\[CapitalDelta]", "3"], "=", "0.001"}], ";", 
   RowBox[{
    SubscriptBox["\[CapitalDelta]", "4"], "=", "0.6"}], ";"}], " ", 
  RowBox[{"(*", " ", 
   RowBox[{"convergence", " ", "parameters"}], " ", 
   "*)"}]}], "\[IndentingNewLine]", 
 RowBox[{
  RowBox[{
   RowBox[{"\[Alpha]", "=", "0.000000005"}], ";"}], "  ", 
  RowBox[{"(*", " ", 
   RowBox[{"Target", " ", "attraction", " ", "parameter"}], " ", 
   "*)"}]}], "\[IndentingNewLine]", 
 RowBox[{
  RowBox[{
   RowBox[{
    SubscriptBox["\[Delta]", "1"], "=", "0.005"}], ";"}], "  ", 
  RowBox[{"(*", " ", 
   RowBox[{"Landmark", " ", "1", " ", "attraction", " ", "parameter"}], " ", 
   "*)"}]}], "\[IndentingNewLine]", 
 RowBox[{
  RowBox[{
   RowBox[{
    SubscriptBox["\[Delta]", "2"], "=", "0.005"}], ";"}], " ", 
  RowBox[{"(*", " ", 
   RowBox[{"Landmark", " ", "2", " ", "attraction", " ", "parameter"}], " ", 
   "*)"}]}], "\[IndentingNewLine]", 
 RowBox[{
  RowBox[{
   RowBox[{
    SubscriptBox["\[Delta]", "3"], "=", "0.009"}], ";"}], " ", 
  RowBox[{"(*", " ", 
   RowBox[{"Landmark", " ", "3", " ", "attraction", " ", "parameter"}], " ", 
   "*)"}]}], "\[IndentingNewLine]", 
 RowBox[{
  RowBox[{
   RowBox[{
    SubscriptBox["\[Delta]", "4"], "=", "0.009"}], ";"}], " ", 
  RowBox[{"(*", " ", 
   RowBox[{"Landmark", " ", "4", " ", "attraction", " ", "parameter"}], " ", 
   "*)"}]}], "\[IndentingNewLine]", 
 RowBox[{
  RowBox[{
   RowBox[{
    SubscriptBox["\[Phi]", "1"], "=", 
    RowBox[{"\[Pi]", "/", "6"}]}], ";"}], "  "}], "\[IndentingNewLine]", 
 RowBox[{
  RowBox[{
   RowBox[{
    SubscriptBox["\[Phi]", "2"], "=", 
    RowBox[{
     RowBox[{"-", "\[Pi]"}], "/", "6"}]}], ";"}], 
  "  "}], "\[IndentingNewLine]", 
 RowBox[{
  RowBox[{
   RowBox[{
    SubscriptBox["\[Phi]", "3"], "=", 
    RowBox[{"\[Pi]", "/", "6"}]}], ";"}], "  "}], "\[IndentingNewLine]", 
 RowBox[{
  RowBox[{
   SubscriptBox["\[Gamma]", "1"], "=", "0.001"}], 
  ";"}], "\[IndentingNewLine]", 
 RowBox[{
  RowBox[{
   SubscriptBox["\[Gamma]", "2"], "=", "0.001"}], 
  ";"}], "\[IndentingNewLine]", 
 RowBox[{
  RowBox[{
   SubscriptBox["\[Beta]", "1"], "=", "0.001"}], ";"}], "\[IndentingNewLine]", 
 RowBox[{
  RowBox[{
   SubscriptBox["\[Beta]", "2"], "=", "0.001"}], ";"}], "\[IndentingNewLine]", 
 RowBox[{
  RowBox[{
   SubscriptBox["\[Beta]", "3"], "=", "0.001"}], ";"}], "\[IndentingNewLine]", 
 RowBox[{
  RowBox[{
   RowBox[{
    SubscriptBox["\[Beta]", "4"], "=", "0.001"}], ";"}], 
  "\[IndentingNewLine]", "\[IndentingNewLine]"}], "\[IndentingNewLine]", 
 RowBox[{
  RowBox[{
   RowBox[{"x0", "=", 
    RowBox[{
     RowBox[{
      SubscriptBox["l", "1"], 
      RowBox[{"Cos", " ", "[", 
       SubscriptBox["\[Phi]", "1"], "]"}]}], "+", 
     RowBox[{
      SubscriptBox["l", "2"], 
      RowBox[{"Cos", " ", "[", 
       RowBox[{
        SubscriptBox["\[Phi]", "1"], "+", 
        SubscriptBox["\[Phi]", "2"]}], "]"}]}], "+", 
     RowBox[{
      RowBox[{"(", 
       RowBox[{
        SubscriptBox["l", "3"], "+", 
        SubscriptBox["r", "0"]}], ")"}], 
      RowBox[{"Cos", " ", "[", 
       RowBox[{
        SubscriptBox["\[Phi]", "1"], "+", 
        SubscriptBox["\[Phi]", "2"], "+", 
        SubscriptBox["\[Phi]", "3"]}], "]"}]}]}]}], ";"}], 
  "   "}], "\[IndentingNewLine]", 
 RowBox[{
  RowBox[{
   RowBox[{"y0", "=", 
    RowBox[{
     RowBox[{
      SubscriptBox["l", "1"], 
      RowBox[{"Sin", " ", "[", 
       SubscriptBox["\[Phi]", "1"], "]"}]}], "+", 
     RowBox[{
      SubscriptBox["l", "2"], 
      RowBox[{"Sin", "[", 
       RowBox[{
        SubscriptBox["\[Phi]", "1"], "+", 
        SubscriptBox["\[Phi]", "2"]}], "]"}]}], "+", 
     RowBox[{
      RowBox[{"(", 
       RowBox[{
        SubscriptBox["l", "3"], "+", 
        SubscriptBox["r", "0"]}], ")"}], 
      RowBox[{"Sin", " ", "[", 
       RowBox[{
        SubscriptBox["\[Phi]", "1"], "+", 
        SubscriptBox["\[Phi]", "2"], "+", 
        SubscriptBox["\[Phi]", "3"]}], "]"}]}]}]}], ";"}], " ", 
  "\[IndentingNewLine]"}], "\[IndentingNewLine]", 
 RowBox[{
  RowBox[{
   RowBox[{"T", "=", 
    RowBox[{
     FractionBox["1", "2"], 
     RowBox[{"(", 
      RowBox[{
       SuperscriptBox[
        RowBox[{"(", 
         RowBox[{
          RowBox[{"x", "[", "t", "]"}], "-", "a"}], ")"}], "2"], "+", 
       SuperscriptBox[
        RowBox[{"(", 
         RowBox[{
          RowBox[{"y", "[", "t", "]"}], "-", "b"}], ")"}], "2"]}], ")"}]}]}], 
   ";"}], "\[IndentingNewLine]", 
  RowBox[{"(*", " ", 
   RowBox[{"Landmark", " ", "Attraction"}], " ", "*)"}], 
  "                    "}], "\[IndentingNewLine]", 
 RowBox[{
  RowBox[{
   RowBox[{"Do", "[", 
    RowBox[{
     RowBox[{
      SubscriptBox["V", "k"], "=", 
      RowBox[{
       FractionBox["1", "2"], 
       RowBox[{"(", 
        RowBox[{
         SuperscriptBox[
          RowBox[{"(", 
           RowBox[{
            RowBox[{"x", "[", "t", "]"}], "-", 
            SubscriptBox["x", 
             RowBox[{"LM", "[", "k", "]"}]]}], ")"}], "2"], "+", 
         SuperscriptBox[
          RowBox[{"(", 
           RowBox[{
            RowBox[{"y", "[", "t", "]"}], "-", 
            SubscriptBox["y", 
             RowBox[{"LM", "[", "k", "]"}]]}], ")"}], "2"]}], ")"}]}]}], ",", 
     RowBox[{"{", 
      RowBox[{"k", ",", "1", ",", 
       RowBox[{"m", "+", "1"}]}], "}"}]}], "]"}], ";"}], "  ", 
  "\[IndentingNewLine]"}], "\[IndentingNewLine]", 
 RowBox[{
  RowBox[{
   RowBox[{"Do", "[", 
    RowBox[{
     RowBox[{"{", 
      RowBox[{
       SubscriptBox["d", "i"], "=", 
       SqrtBox[
        RowBox[{
         SuperscriptBox[
          RowBox[{"(", 
           RowBox[{"x0", "-", 
            SubscriptBox["x", 
             RowBox[{"LM", "[", "i", "]"}]]}], ")"}], "2"], "+", 
         SuperscriptBox[
          RowBox[{"(", 
           RowBox[{"y0", "-", 
            SubscriptBox["y", 
             RowBox[{"LM", "[", "i", "]"}]]}], ")"}], "2"]}]]}], "}"}], ",", 
     RowBox[{"{", 
      RowBox[{"i", ",", "1", ",", 
       RowBox[{"m", "+", "1"}]}], "}"}], ",", 
     RowBox[{"{", 
      RowBox[{"k", ",", "1", ",", "n"}], "}"}]}], "]"}], ";"}], 
  "        "}], "\[IndentingNewLine]", 
 RowBox[{
  RowBox[{
   RowBox[{"d", "=", 
    SqrtBox[
     RowBox[{
      SuperscriptBox[
       RowBox[{"(", 
        RowBox[{
         RowBox[{"x", "[", "t", "]"}], "-", "x0"}], ")"}], "2"], "+", 
      SuperscriptBox[
       RowBox[{"(", 
        RowBox[{
         RowBox[{"y", "[", "t", "]"}], "-", "y0"}], ")"}], "2"]}]]}], ";"}], 
  "      "}], "\[IndentingNewLine]", 
 RowBox[{" ", 
  SubscriptBox["d", "1"]}], "\[IndentingNewLine]", 
 SubscriptBox["d", "2"], "\[IndentingNewLine]", 
 RowBox[{
  SubscriptBox["d", "3"], " "}], "\[IndentingNewLine]", 
 RowBox[{
  SubscriptBox["d", "4"], "   "}], "\[IndentingNewLine]", 
 RowBox[{
  RowBox[{"Do", "[", 
   RowBox[{
    RowBox[{
     SubscriptBox["\[Theta]", 
      SubscriptBox["i", "max"]], "=", 
     FractionBox[
      RowBox[{"5", "\[Pi]"}], "6"]}], ",", 
    RowBox[{"{", 
     RowBox[{"i", ",", "2", ",", "n"}], "}"}]}], "]"}], 
  ";"}], "\[IndentingNewLine]", 
 RowBox[{
  RowBox[{"\[Psi]", "=", 
   FractionBox["\[Pi]", "7"]}], ";"}], "\[IndentingNewLine]", 
 RowBox[{
  RowBox[{
   SubscriptBox["Q", "1"], "=", 
   RowBox[{"r", "[", "t", "]"}]}], ";"}], "\[IndentingNewLine]", 
 RowBox[{
  RowBox[{
   SubscriptBox["Q", "2"], "=", 
   RowBox[{"rmax", "-", 
    RowBox[{"r", "[", "t", "]"}]}]}], ";"}], "\[IndentingNewLine]", 
 RowBox[{
  RowBox[{
   SubscriptBox["W", "1"], "=", 
   RowBox[{"\[Psi]", "-", 
    RowBox[{
     SubscriptBox["\[Theta]", "1"], "[", "t", "]"}]}]}], 
  ";"}], "\[IndentingNewLine]", 
 RowBox[{
  RowBox[{
   SubscriptBox["W", "2"], "=", 
   RowBox[{"\[Pi]", "-", "\[Psi]", "-", 
    RowBox[{
     SubscriptBox["\[Theta]", "1"], "[", "t", "]"}]}]}], 
  ";"}], "\[IndentingNewLine]", 
 RowBox[{
  RowBox[{
   RowBox[{"Do", "[", 
    RowBox[{
     RowBox[{
      SubscriptBox["W", 
       RowBox[{"i", "+", "1"}]], "=", 
      RowBox[{
       SubscriptBox["\[Theta]", 
        SubscriptBox["i", "max"]], "-", 
       RowBox[{"Abs", "[", 
        RowBox[{
         SubscriptBox["\[Theta]", "i"], "[", "t", "]"}], "]"}]}]}], ",", 
     RowBox[{"{", 
      RowBox[{"i", ",", "2", ",", "n"}], "}"}]}], "]"}], ";"}], 
  "\[IndentingNewLine]", "\[IndentingNewLine]", 
  RowBox[{"(*", " ", 
   RowBox[{"Velocity", " ", "Controllers"}], " ", "*)"}], 
  "   "}], "\[IndentingNewLine]", 
 RowBox[{
  RowBox[{
   RowBox[{"Do", "[", 
    RowBox[{
     RowBox[{"{", 
      RowBox[{
       SubscriptBox["LX", 
        RowBox[{"i", ",", "p"}]], "=", 
       RowBox[{
        RowBox[{
         RowBox[{"(", 
          RowBox[{"\[Alpha]", "+", 
           RowBox[{
            UnderoverscriptBox["\[Sum]", 
             RowBox[{"k", "=", "1"}], 
             RowBox[{"n", "+", "1"}]], 
            FractionBox[
             SubscriptBox["\[Beta]", "k"], 
             SubscriptBox["W", "k"]]}], "+", 
           RowBox[{
            UnderoverscriptBox["\[Sum]", 
             RowBox[{"k", "=", "1"}], "2"], 
            FractionBox[
             SubscriptBox["\[Gamma]", "k"], 
             SubscriptBox["Q", "k"]]}], "+", 
           RowBox[{
            SubscriptBox["\[Delta]", "p"], 
            SubscriptBox["V", "p"]}]}], ")"}], 
         RowBox[{"(", 
          RowBox[{
           RowBox[{
            RowBox[{"-", 
             RowBox[{"(", 
              RowBox[{
               RowBox[{"x", "[", "t", "]"}], "-", "a"}], ")"}]}], 
            RowBox[{"(", 
             RowBox[{
              RowBox[{"y", "[", "t", "]"}], "-", 
              RowBox[{
               UnderoverscriptBox["\[Sum]", 
                RowBox[{"k", "=", "1"}], 
                RowBox[{"i", "-", "1"}]], 
               RowBox[{
                SubscriptBox["l", "k"], 
                RowBox[{"Sin", " ", "[", 
                 RowBox[{
                  UnderoverscriptBox["\[Sum]", 
                   RowBox[{"j", "=", "1"}], "k"], 
                  RowBox[{
                   SubscriptBox["\[Theta]", "j"], "[", "t", "]"}]}], 
                 "]"}]}]}]}], ")"}]}], "+", 
           RowBox[{
            RowBox[{"(", 
             RowBox[{
              RowBox[{"y", "[", "t", "]"}], "-", "b"}], ")"}], 
            RowBox[{"(", 
             RowBox[{
              RowBox[{"x", "[", "t", "]"}], "-", 
              RowBox[{
               UnderoverscriptBox["\[Sum]", 
                RowBox[{"k", "=", "1"}], 
                RowBox[{"i", "-", "1"}]], 
               RowBox[{
                SubscriptBox["l", "k"], 
                RowBox[{"Cos", " ", "[", 
                 RowBox[{
                  UnderoverscriptBox["\[Sum]", 
                   RowBox[{"j", "=", "1"}], "k"], 
                  RowBox[{
                   SubscriptBox["\[Theta]", "j"], "[", "t", "]"}]}], 
                 "]"}]}]}]}], ")"}]}]}], ")"}]}], "+", 
        RowBox[{
         SubscriptBox["\[Delta]", "p"], "T", 
         RowBox[{"(", 
          RowBox[{
           RowBox[{
            RowBox[{"-", 
             RowBox[{"(", 
              RowBox[{
               RowBox[{"x", "[", "t", "]"}], "-", 
               SubscriptBox["x", 
                RowBox[{"LM", "[", "p", "]"}]]}], ")"}]}], 
            RowBox[{"(", 
             RowBox[{
              RowBox[{"y", "[", "t", "]"}], "-", 
              RowBox[{
               UnderoverscriptBox["\[Sum]", 
                RowBox[{"k", "=", "1"}], 
                RowBox[{"i", "-", "1"}]], 
               RowBox[{
                SubscriptBox["l", "k"], 
                RowBox[{"Sin", " ", "[", 
                 RowBox[{
                  UnderoverscriptBox["\[Sum]", 
                   RowBox[{"j", "=", "1"}], "k"], 
                  RowBox[{
                   SubscriptBox["\[Theta]", "j"], "[", "t", "]"}]}], 
                 "]"}]}]}]}], ")"}]}], "+", 
           RowBox[{
            RowBox[{"(", 
             RowBox[{
              RowBox[{"y", "[", "t", "]"}], "-", 
              SubscriptBox["y", 
               RowBox[{"LM", "[", "p", "]"}]]}], ")"}], 
            RowBox[{"(", 
             RowBox[{
              RowBox[{"x", "[", "t", "]"}], "-", 
              RowBox[{
               UnderoverscriptBox["\[Sum]", 
                RowBox[{"k", "=", "1"}], 
                RowBox[{"i", "-", "1"}]], 
               RowBox[{
                SubscriptBox["l", "k"], 
                RowBox[{"Cos", " ", "[", 
                 RowBox[{
                  UnderoverscriptBox["\[Sum]", 
                   RowBox[{"j", "=", "1"}], "k"], 
                  RowBox[{
                   SubscriptBox["\[Theta]", "j"], "[", "t", "]"}]}], 
                 "]"}]}]}]}], ")"}]}]}], ")"}]}], "-", 
        RowBox[{
         UnderoverscriptBox["\[Sum]", 
          RowBox[{"k", "=", "1"}], "2"], 
         RowBox[{"If", "[", 
          RowBox[{
           RowBox[{"i", "<", "2"}], ",", 
           RowBox[{
            FractionBox[
             SubscriptBox["\[Beta]", "k"], 
             SuperscriptBox[
              RowBox[{"(", 
               SubscriptBox["W", "k"], ")"}], "2"]], "T"}], ",", "0"}], 
          "]"}]}], "-", 
        RowBox[{
         UnderoverscriptBox["\[Sum]", 
          RowBox[{"k", "=", "i"}], "i"], 
         RowBox[{"If", "[", 
          RowBox[{
           RowBox[{"i", ">", "1"}], ",", 
           RowBox[{
            FractionBox[
             SubscriptBox["\[Beta]", 
              RowBox[{"k", "+", "1"}]], 
             SuperscriptBox[
              RowBox[{"(", 
               SubscriptBox["W", 
                RowBox[{"k", "+", "1"}]], ")"}], "2"]], "T"}], ",", "0"}], 
          "]"}]}]}]}], "}"}], ",", 
     RowBox[{"{", 
      RowBox[{"i", ",", "1", ",", "n"}], "}"}], ",", 
     RowBox[{"{", 
      RowBox[{"p", ",", "1", ",", 
       RowBox[{"m", "+", "1"}]}], "}"}]}], "]"}], "  ", ";"}], "          ", 
  "\[IndentingNewLine]", "   "}], "\[IndentingNewLine]", 
 RowBox[{
  RowBox[{
   RowBox[{"Do", "[", 
    RowBox[{
     RowBox[{"{", 
      RowBox[{
       SubscriptBox["LY", "p"], "=", 
       RowBox[{
        RowBox[{
         RowBox[{"(", 
          RowBox[{"\[Alpha]", "+", 
           RowBox[{
            UnderoverscriptBox["\[Sum]", 
             RowBox[{"k", "=", "1"}], 
             RowBox[{"n", "+", "1"}]], 
            FractionBox[
             SubscriptBox["\[Beta]", "k"], 
             SubscriptBox["W", "k"]]}], "+", 
           RowBox[{
            UnderoverscriptBox["\[Sum]", 
             RowBox[{"k", "=", "1"}], "2"], 
            FractionBox[
             SubscriptBox["\[Gamma]", "k"], 
             SubscriptBox["Q", "k"]]}], "+", 
           RowBox[{
            SubscriptBox["\[Delta]", "p"], 
            SubscriptBox["V", "p"]}]}], ")"}], 
         RowBox[{"(", 
          RowBox[{
           RowBox[{
            RowBox[{"(", 
             RowBox[{
              RowBox[{"x", "[", "t", "]"}], "-", "a"}], ")"}], 
            RowBox[{"Cos", " ", "[", 
             RowBox[{
              UnderoverscriptBox["\[Sum]", 
               RowBox[{"k", "=", "1"}], "n"], 
              RowBox[{
               SubscriptBox["\[Theta]", "k"], "[", "t", "]"}]}], "]"}]}], "+", 
           RowBox[{
            RowBox[{"(", 
             RowBox[{
              RowBox[{"y", "[", "t", "]"}], "-", "b"}], ")"}], 
            RowBox[{"Sin", " ", "[", 
             RowBox[{
              UnderoverscriptBox["\[Sum]", 
               RowBox[{"k", "=", "1"}], "n"], 
              RowBox[{
               SubscriptBox["\[Theta]", "k"], "[", "t", "]"}]}], "]"}]}]}], 
          ")"}]}], "+", 
        RowBox[{
         SubscriptBox["\[Delta]", "p"], "T", 
         RowBox[{"(", 
          RowBox[{
           RowBox[{
            RowBox[{"(", 
             RowBox[{
              RowBox[{"x", "[", "t", "]"}], "-", 
              SubscriptBox["x", 
               RowBox[{"LM", "[", "p", "]"}]]}], ")"}], 
            RowBox[{"Cos", " ", "[", 
             RowBox[{
              UnderoverscriptBox["\[Sum]", 
               RowBox[{"k", "=", "1"}], "n"], 
              RowBox[{
               SubscriptBox["\[Theta]", "k"], "[", "t", "]"}]}], "]"}]}], "+", 
           RowBox[{
            RowBox[{"(", 
             RowBox[{
              RowBox[{"y", "[", "t", "]"}], "-", 
              SubscriptBox["y", 
               RowBox[{"LM", "[", "p", "]"}]]}], ")"}], 
            RowBox[{"Sin", " ", "[", 
             RowBox[{
              UnderoverscriptBox["\[Sum]", 
               RowBox[{"k", "=", "1"}], "n"], 
              RowBox[{
               SubscriptBox["\[Theta]", "k"], "[", "t", "]"}]}], "]"}]}]}], 
          ")"}]}], "+", 
        RowBox[{
         UnderoverscriptBox["\[Sum]", 
          RowBox[{"k", "=", "1"}], "2"], 
         RowBox[{
          SuperscriptBox[
           RowBox[{"(", 
            RowBox[{"-", "1"}], ")"}], "k"], 
          FractionBox[
           SubscriptBox["\[Gamma]", "k"], 
           SuperscriptBox[
            RowBox[{"(", 
             SubscriptBox["Q", "k"], ")"}], "2"]], "T"}]}]}]}], "}"}], ",", 
     RowBox[{"{", 
      RowBox[{"p", ",", "1", ",", 
       RowBox[{"m", "+", "1"}]}], "}"}]}], "]"}], " ", ";"}], "  ", 
  "\[IndentingNewLine]", "\[IndentingNewLine]", 
  RowBox[{"(*", " ", 
   RowBox[{"Switching", " ", "Rule"}], " ", "*)"}]}], "\[IndentingNewLine]", 
 RowBox[{
  RowBox[{
   RowBox[{"Do", "[", 
    RowBox[{
     RowBox[{
      SubscriptBox["Lx", "i"], "=", 
      RowBox[{"Piecewise", "[", 
       RowBox[{"{", 
        RowBox[{
         RowBox[{"{", 
          RowBox[{
           SubscriptBox["LX", 
            RowBox[{"i", ",", "1"}]], ",", 
           RowBox[{"0", "\[LessSlantEqual]", "d", "<", " ", 
            SubscriptBox["d", "1"]}]}], "}"}], ",", 
         RowBox[{"{", 
          RowBox[{
           SubscriptBox["LX", 
            RowBox[{"i", ",", "2"}]], ",", 
           RowBox[{
            SubscriptBox["d", "1"], "\[LessSlantEqual]", "d", "<", 
            SubscriptBox["d", "2"]}]}], "}"}], ",", 
         RowBox[{"{", 
          RowBox[{
           SubscriptBox["LX", 
            RowBox[{"i", ",", "3"}]], ",", 
           RowBox[{
            SubscriptBox["d", "2"], "\[LessSlantEqual]", "d", "<", 
            SubscriptBox["d", "3"]}]}], "}"}], ",", 
         RowBox[{"{", 
          RowBox[{
           SubscriptBox["LX", 
            RowBox[{"i", ",", "4"}]], ",", 
           RowBox[{
            SubscriptBox["d", "3"], "\[LessSlantEqual]", "d", 
            "\[LessSlantEqual]", 
            SubscriptBox["d", "4"]}]}], "}"}]}], "}"}], "]"}]}], ",", 
     RowBox[{"{", 
      RowBox[{"i", ",", "1", ",", "n"}], "}"}]}], "]"}], ";"}], 
  "          "}], "\[IndentingNewLine]", 
 RowBox[{
  RowBox[{
   RowBox[{"Ly", "=", 
    RowBox[{"Piecewise", "[", 
     RowBox[{"{", 
      RowBox[{
       RowBox[{"{", 
        RowBox[{
         SubscriptBox["LY", "1"], ",", 
         RowBox[{"0", "\[LessSlantEqual]", "d", "<", " ", 
          SubscriptBox["d", "1"]}]}], "}"}], ",", 
       RowBox[{"{", 
        RowBox[{
         SubscriptBox["LY", "2"], ",", 
         RowBox[{
          SubscriptBox["d", "1"], "\[LessSlantEqual]", "d", "<", 
          SubscriptBox["d", "2"]}]}], "}"}], ",", 
       RowBox[{"{", 
        RowBox[{
         SubscriptBox["LY", "3"], ",", 
         RowBox[{
          SubscriptBox["d", "2"], "\[LessSlantEqual]", "d", "<", 
          SubscriptBox["d", "3"]}]}], "}"}], ",", 
       RowBox[{"{", 
        RowBox[{
         SubscriptBox["LY", "4"], ",", 
         RowBox[{
          SubscriptBox["d", "3"], "\[LessSlantEqual]", "d", 
          "\[LessSlantEqual]", 
          SubscriptBox["d", "4"]}]}], "}"}]}], "}"}], "]"}]}], ";"}], "   ", 
  "\[IndentingNewLine]", "\[IndentingNewLine]"}], "\[IndentingNewLine]", 
 RowBox[{
  RowBox[{
   RowBox[{"Do", "[", 
    RowBox[{
     RowBox[{
      SubscriptBox["w", "i"], "=", 
      RowBox[{
       RowBox[{"-", 
        SubscriptBox["\[CapitalDelta]", "i"]}], 
       SubscriptBox["Lx", "i"]}]}], ",", 
     RowBox[{"{", 
      RowBox[{"i", ",", "1", ",", "n"}], "}"}]}], "]"}], ";"}], 
  "  "}], "\[IndentingNewLine]", 
 RowBox[{
  RowBox[{"v", "=", 
   RowBox[{
    RowBox[{"-", 
     SubscriptBox["\[CapitalDelta]", "4"]}], " ", "Ly"}]}], 
  ";"}], "\[IndentingNewLine]", 
 RowBox[{
  RowBox[{"InitialPositions", "=", "            ", 
   RowBox[{"Show", "[", " ", 
    RowBox[{
     RowBox[{"Graphics", "[", 
      RowBox[{
       RowBox[{"{", "\[IndentingNewLine]", 
        RowBox[{
         RowBox[{"{", 
          RowBox[{"Disk", "[", 
           RowBox[{
            RowBox[{"{", 
             RowBox[{
              SubscriptBox["x", 
               RowBox[{"LM", "[", "1", "]"}]], ",", 
              SubscriptBox["y", 
               RowBox[{"LM", "[", "1", "]"}]]}], "}"}], ",", 
            SubscriptBox["r", 
             RowBox[{"LM", "[", "1", "]"}]]}], "]"}], "}"}], ",", 
         RowBox[{"{", 
          RowBox[{"Disk", "[", 
           RowBox[{
            RowBox[{"{", 
             RowBox[{
              SubscriptBox["x", 
               RowBox[{"LM", "[", "2", "]"}]], ",", 
              SubscriptBox["y", 
               RowBox[{"LM", "[", "2", "]"}]]}], "}"}], ",", 
            SubscriptBox["r", 
             RowBox[{"LM", "[", "2", "]"}]]}], "]"}], "}"}], ",", 
         RowBox[{"{", 
          RowBox[{"Disk", "[", 
           RowBox[{
            RowBox[{"{", 
             RowBox[{
              SubscriptBox["x", 
               RowBox[{"LM", "[", "3", "]"}]], ",", 
              SubscriptBox["y", 
               RowBox[{"LM", "[", "3", "]"}]]}], "}"}], ",", 
            SubscriptBox["r", 
             RowBox[{"LM", "[", "3", "]"}]]}], "]"}], "}"}], ",", 
         "\[IndentingNewLine]", 
         RowBox[{"Line", "[", 
          RowBox[{"{", 
           RowBox[{
            RowBox[{"{", 
             RowBox[{"0", ",", "0"}], "}"}], ",", 
            RowBox[{"{", 
             RowBox[{
              RowBox[{
               SubscriptBox["l", "1"], 
               RowBox[{"Cos", " ", "[", 
                SubscriptBox["\[Phi]", "1"], "]"}]}], ",", 
              RowBox[{
               SubscriptBox["l", "1"], 
               RowBox[{"Sin", " ", "[", 
                SubscriptBox["\[Phi]", "1"], "]"}]}]}], "}"}]}], "}"}], "]"}],
          ",", "\[IndentingNewLine]", 
         RowBox[{"Line", "[", 
          RowBox[{"{", 
           RowBox[{
            RowBox[{"{", 
             RowBox[{
              RowBox[{
               SubscriptBox["l", "1"], 
               RowBox[{"Cos", " ", "[", 
                SubscriptBox["\[Phi]", "1"], "]"}]}], ",", 
              RowBox[{
               SubscriptBox["l", "1"], 
               RowBox[{"Sin", " ", "[", 
                SubscriptBox["\[Phi]", "1"], "]"}]}]}], "}"}], ",", 
            RowBox[{"{", 
             RowBox[{
              RowBox[{
               RowBox[{
                SubscriptBox["l", "1"], 
                RowBox[{"Cos", " ", "[", 
                 SubscriptBox["\[Phi]", "1"], "]"}]}], "+", 
               RowBox[{
                SubscriptBox["l", "2"], 
                RowBox[{"Cos", " ", "[", 
                 RowBox[{
                  SubscriptBox["\[Phi]", "1"], "+", 
                  SubscriptBox["\[Phi]", "2"]}], "]"}]}]}], ",", 
              RowBox[{
               RowBox[{
                SubscriptBox["l", "1"], 
                RowBox[{"Sin", " ", "[", 
                 SubscriptBox["\[Phi]", "1"], "]"}]}], "+", 
               RowBox[{
                SubscriptBox["l", "2"], 
                RowBox[{"Sin", " ", "[", 
                 RowBox[{
                  SubscriptBox["\[Phi]", "1"], "+", 
                  SubscriptBox["\[Phi]", "2"]}], "]"}]}]}]}], "}"}]}], "}"}], 
          "]"}], ",", "\[IndentingNewLine]", 
         RowBox[{"Line", "[", 
          RowBox[{"{", 
           RowBox[{
            RowBox[{"{", 
             RowBox[{
              RowBox[{
               RowBox[{
                SubscriptBox["l", "1"], 
                RowBox[{"Cos", " ", "[", 
                 SubscriptBox["\[Phi]", "1"], "]"}]}], "+", 
               RowBox[{
                SubscriptBox["l", "2"], 
                RowBox[{"Cos", " ", "[", 
                 RowBox[{
                  SubscriptBox["\[Phi]", "1"], "+", 
                  SubscriptBox["\[Phi]", "2"]}], "]"}]}]}], ",", 
              RowBox[{
               RowBox[{
                SubscriptBox["l", "1"], 
                RowBox[{"Sin", " ", "[", 
                 SubscriptBox["\[Phi]", "1"], "]"}]}], "+", 
               RowBox[{
                SubscriptBox["l", "2"], 
                RowBox[{"Sin", " ", "[", 
                 RowBox[{
                  SubscriptBox["\[Phi]", "1"], "+", 
                  SubscriptBox["\[Phi]", "2"]}], "]"}]}]}]}], "}"}], ",", 
            RowBox[{"{", 
             RowBox[{
              RowBox[{
               RowBox[{
                SubscriptBox["l", "1"], 
                RowBox[{"Cos", " ", "[", 
                 SubscriptBox["\[Phi]", "1"], "]"}]}], "+", 
               RowBox[{
                SubscriptBox["l", "2"], 
                RowBox[{"Cos", " ", "[", 
                 RowBox[{
                  SubscriptBox["\[Phi]", "1"], "+", 
                  SubscriptBox["\[Phi]", "2"]}], "]"}]}], "+", 
               RowBox[{
                SubscriptBox["l", "3"], 
                RowBox[{"Cos", " ", "[", 
                 RowBox[{
                  SubscriptBox["\[Phi]", "1"], "+", 
                  SubscriptBox["\[Phi]", "2"], "+", 
                  SubscriptBox["\[Phi]", "3"]}], "]"}]}]}], ",", 
              RowBox[{
               RowBox[{
                SubscriptBox["l", "1"], 
                RowBox[{"Sin", " ", "[", 
                 SubscriptBox["\[Phi]", "1"], "]"}]}], "+", 
               RowBox[{
                SubscriptBox["l", "2"], 
                RowBox[{"Sin", " ", "[", 
                 RowBox[{
                  SubscriptBox["\[Phi]", "1"], "+", 
                  SubscriptBox["\[Phi]", "2"]}], "]"}]}], "+", 
               RowBox[{
                SubscriptBox["l", "3"], 
                RowBox[{"Sin", " ", "[", 
                 RowBox[{
                  SubscriptBox["\[Phi]", "1"], "+", 
                  SubscriptBox["\[Phi]", "2"], "+", 
                  SubscriptBox["\[Phi]", "3"]}], "]"}]}]}]}], "}"}]}], "}"}], 
          "]"}], ",", "\[IndentingNewLine]", 
         RowBox[{"{", 
          RowBox[{"Red", ",", 
           RowBox[{"Line", "[", 
            RowBox[{"{", 
             RowBox[{
              RowBox[{"{", 
               RowBox[{
                RowBox[{
                 RowBox[{
                  SubscriptBox["l", "1"], 
                  RowBox[{"Cos", " ", "[", 
                   SubscriptBox["\[Phi]", "1"], "]"}]}], "+", 
                 RowBox[{
                  SubscriptBox["l", "2"], 
                  RowBox[{"Cos", " ", "[", 
                   RowBox[{
                    SubscriptBox["\[Phi]", "1"], "+", 
                    SubscriptBox["\[Phi]", "2"]}], "]"}]}], "+", 
                 RowBox[{
                  SubscriptBox["l", "3"], 
                  RowBox[{"Cos", " ", "[", 
                   RowBox[{
                    SubscriptBox["\[Phi]", "1"], "+", 
                    SubscriptBox["\[Phi]", "2"], "+", 
                    SubscriptBox["\[Phi]", "3"]}], "]"}]}]}], ",", 
                RowBox[{
                 RowBox[{
                  SubscriptBox["l", "1"], 
                  RowBox[{"Sin", " ", "[", 
                   SubscriptBox["\[Phi]", "1"], "]"}]}], "+", 
                 RowBox[{
                  SubscriptBox["l", "2"], 
                  RowBox[{"Sin", " ", "[", 
                   RowBox[{
                    SubscriptBox["\[Phi]", "1"], "+", 
                    SubscriptBox["\[Phi]", "2"]}], "]"}]}], "+", 
                 RowBox[{
                  SubscriptBox["l", "3"], 
                  RowBox[{"Sin", " ", "[", 
                   RowBox[{
                    SubscriptBox["\[Phi]", "1"], "+", 
                    SubscriptBox["\[Phi]", "2"], "+", 
                    SubscriptBox["\[Phi]", "3"]}], "]"}]}]}]}], "}"}], ",", 
              RowBox[{"{", 
               RowBox[{
                RowBox[{
                 RowBox[{
                  SubscriptBox["l", "1"], 
                  RowBox[{"Cos", " ", "[", 
                   SubscriptBox["\[Phi]", "1"], "]"}]}], "+", 
                 RowBox[{
                  SubscriptBox["l", "2"], 
                  RowBox[{"Cos", " ", "[", 
                   RowBox[{
                    SubscriptBox["\[Phi]", "1"], "+", 
                    SubscriptBox["\[Phi]", "2"]}], "]"}]}], "+", 
                 RowBox[{
                  RowBox[{"(", 
                   RowBox[{
                    SubscriptBox["l", "3"], "+", 
                    SubscriptBox["r", "0"]}], ")"}], 
                  RowBox[{"Cos", " ", "[", 
                   RowBox[{
                    SubscriptBox["\[Phi]", "1"], "+", 
                    SubscriptBox["\[Phi]", "2"], "+", 
                    SubscriptBox["\[Phi]", "3"]}], "]"}]}]}], ",", 
                RowBox[{
                 RowBox[{
                  SubscriptBox["l", "1"], 
                  RowBox[{"Sin", " ", "[", 
                   SubscriptBox["\[Phi]", "1"], "]"}]}], "+", 
                 RowBox[{
                  SubscriptBox["l", "2"], 
                  RowBox[{"Sin", " ", "[", 
                   RowBox[{
                    SubscriptBox["\[Phi]", "1"], "+", 
                    SubscriptBox["\[Phi]", "2"]}], "]"}]}], "+", 
                 RowBox[{
                  RowBox[{"(", 
                   RowBox[{
                    SubscriptBox["l", "3"], "+", 
                    SubscriptBox["r", "0"]}], ")"}], 
                  RowBox[{"Sin", " ", "[", 
                   RowBox[{
                    SubscriptBox["\[Phi]", "1"], "+", 
                    SubscriptBox["\[Phi]", "2"], "+", 
                    SubscriptBox["\[Phi]", "3"]}], "]"}]}]}]}], "}"}]}], 
             "}"}], "]"}]}], "}"}], ",", "\[IndentingNewLine]", 
         RowBox[{"{", 
          RowBox[{
           RowBox[{"FontSize", "\[Rule]", 
            RowBox[{"Scaled", "[", "0.05", "]"}]}], ",", 
           RowBox[{"Text", "[", 
            RowBox[{
            "\"\<\!\(\*StyleBox[\"Target\",FontFamily->\"Times New \
Roman\",FontWeight->\"Plain\"]\)\>\"", ",", 
             RowBox[{"{", 
              RowBox[{"a", ",", 
               RowBox[{"b", "+", "0.9"}]}], "}"}]}], "]"}], ",", 
           RowBox[{"FontSize", "\[Rule]", 
            RowBox[{"Scaled", "[", "0.05", "]"}]}], ",", 
           RowBox[{"Text", "[", 
            RowBox[{"\"\<IP\>\"", ",", 
             RowBox[{"{", 
              RowBox[{
               RowBox[{"x0", "+", ".9"}], ",", "y0"}], "}"}]}], "]"}], ",", 
           RowBox[{"{", 
            RowBox[{"Red", ",", 
             RowBox[{"Circle", "[", 
              RowBox[{
               RowBox[{"{", 
                RowBox[{"a", ",", "b"}], "}"}], ",", "0.3"}], "]"}]}], "}"}], 
           ",", 
           RowBox[{"Text", "[", 
            RowBox[{"\"\<LM1\>\"", ",", 
             RowBox[{"{", 
              RowBox[{
               RowBox[{
                SubscriptBox["x", 
                 RowBox[{"LM", "[", "1", "]"}]], "+", "1.5"}], ",", 
               RowBox[{
                SubscriptBox["y", 
                 RowBox[{"LM", "[", "1", "]"}]], "+", "0.5"}]}], "}"}]}], 
            "]"}], ",", 
           RowBox[{"Text", "[", 
            RowBox[{"\"\<LM2\>\"", ",", 
             RowBox[{"{", 
              RowBox[{
               RowBox[{
                SubscriptBox["x", 
                 RowBox[{"LM", "[", "2", "]"}]], "+", "1.5"}], ",", 
               RowBox[{
                SubscriptBox["y", 
                 RowBox[{"LM", "[", "2", "]"}]], "+", "0.5"}]}], "}"}]}], 
            "]"}], ",", 
           RowBox[{"Text", "[", 
            RowBox[{"\"\<LM3\>\"", ",", 
             RowBox[{"{", 
              RowBox[{
               RowBox[{
                SubscriptBox["x", 
                 RowBox[{"LM", "[", "3", "]"}]], "+", "1.5"}], ",", 
               RowBox[{
                SubscriptBox["y", 
                 RowBox[{"LM", "[", "3", "]"}]], "+", ".5"}]}], "}"}]}], 
            "]"}], ",", 
           RowBox[{"{", 
            RowBox[{"Blue", ",", 
             RowBox[{"Circle", "[", 
              RowBox[{
               RowBox[{"{", 
                RowBox[{"x0", ",", "y0"}], "}"}], ",", "0.1"}], "]"}]}], 
            "}"}]}], "}"}]}], "}"}], ",", " ", 
       RowBox[{"Frame", "\[Rule]", "True"}], ",", " ", 
       RowBox[{"FrameLabel", "\[Rule]", 
        RowBox[{"{", 
         RowBox[{
          SubscriptBox["z", "1"], " ", ",", " ", 
          SubscriptBox["z", "2"]}], "}"}]}], ",", 
       RowBox[{"PlotRange", "\[Rule]", 
        RowBox[{"{", 
         RowBox[{
          RowBox[{"{", 
           RowBox[{
            RowBox[{"-", "1"}], ",", "18"}], "}"}], ",", 
          RowBox[{"{", 
           RowBox[{
            RowBox[{"-", "1"}], ",", "18"}], "}"}]}], "}"}]}], ",", 
       RowBox[{"AspectRatio", "\[Rule]", "1"}]}], "]"}], ",", " ", 
     RowBox[{"LabelStyle", "\[Rule]", 
      RowBox[{"Directive", "[", "Large", "]"}]}]}], "]"}]}], 
  " "}], "\[IndentingNewLine]", 
 RowBox[{
  RowBox[{
   RowBox[{"InitialPositions1", "=", 
    RowBox[{"Show", "[", " ", 
     RowBox[{
      RowBox[{"Graphics", "[", 
       RowBox[{
        RowBox[{"{", "\[IndentingNewLine]", 
         RowBox[{
          RowBox[{"{", 
           RowBox[{"Disk", "[", 
            RowBox[{
             RowBox[{"{", 
              RowBox[{
               SubscriptBox["x", 
                RowBox[{"LM", "[", "1", "]"}]], ",", 
               SubscriptBox["y", 
                RowBox[{"LM", "[", "1", "]"}]]}], "}"}], ",", 
             SubscriptBox["r", 
              RowBox[{"LM", "[", "1", "]"}]]}], "]"}], "}"}], ",", 
          RowBox[{"{", 
           RowBox[{"Disk", "[", 
            RowBox[{
             RowBox[{"{", 
              RowBox[{
               SubscriptBox["x", 
                RowBox[{"LM", "[", "2", "]"}]], ",", 
               SubscriptBox["y", 
                RowBox[{"LM", "[", "2", "]"}]]}], "}"}], ",", 
             SubscriptBox["r", 
              RowBox[{"LM", "[", "2", "]"}]]}], "]"}], "}"}], ",", 
          RowBox[{"{", 
           RowBox[{"Disk", "[", 
            RowBox[{
             RowBox[{"{", 
              RowBox[{
               SubscriptBox["x", 
                RowBox[{"LM", "[", "3", "]"}]], ",", 
               SubscriptBox["y", 
                RowBox[{"LM", "[", "3", "]"}]]}], "}"}], ",", 
             SubscriptBox["r", 
              RowBox[{"LM", "[", "3", "]"}]]}], "]"}], "}"}], ",", 
          "\[IndentingNewLine]", 
          RowBox[{"{", 
           RowBox[{
            RowBox[{"FontSize", "\[Rule]", 
             RowBox[{"Scaled", "[", "0.05", "]"}]}], ",", 
            RowBox[{"Text", "[", 
             RowBox[{
             "\"\<\!\(\*StyleBox[\"Target\",FontFamily->\"Times New \
Roman\",FontWeight->\"Plain\"]\)\>\"", ",", 
              RowBox[{"{", 
               RowBox[{"a", ",", 
                RowBox[{"b", "+", "0.9"}]}], "}"}]}], "]"}], ",", 
            RowBox[{"FontSize", "\[Rule]", 
             RowBox[{"Scaled", "[", "0.05", "]"}]}], ",", 
            RowBox[{"Text", "[", 
             RowBox[{"\"\<IP\>\"", ",", 
              RowBox[{"{", 
               RowBox[{
                RowBox[{"x0", "+", "0.9"}], ",", "y0"}], "}"}]}], "]"}], ",", 
            RowBox[{"Text", "[", 
             RowBox[{"\"\<LM1\>\"", ",", 
              RowBox[{"{", 
               RowBox[{
                RowBox[{
                 SubscriptBox["x", 
                  RowBox[{"LM", "[", "1", "]"}]], "+", "1.5"}], ",", 
                RowBox[{
                 SubscriptBox["y", 
                  RowBox[{"LM", "[", "1", "]"}]], "+", ".5"}]}], "}"}]}], 
             "]"}], ",", 
            RowBox[{"Text", "[", 
             RowBox[{"\"\<LM2\>\"", ",", 
              RowBox[{"{", 
               RowBox[{
                RowBox[{
                 SubscriptBox["x", 
                  RowBox[{"LM", "[", "2", "]"}]], "+", "1.5"}], ",", 
                RowBox[{
                 SubscriptBox["y", 
                  RowBox[{"LM", "[", "2", "]"}]], "+", ".5"}]}], "}"}]}], 
             "]"}], ",", 
            RowBox[{"Text", "[", 
             RowBox[{"\"\<LM3\>\"", ",", 
              RowBox[{"{", 
               RowBox[{
                RowBox[{
                 SubscriptBox["x", 
                  RowBox[{"LM", "[", "3", "]"}]], "+", "1.5"}], ",", 
                RowBox[{
                 SubscriptBox["y", 
                  RowBox[{"LM", "[", "3", "]"}]], "+", ".5"}]}], "}"}]}], 
             "]"}], ",", 
            RowBox[{"{", 
             RowBox[{"Red", ",", 
              RowBox[{"Circle", "[", 
               RowBox[{
                RowBox[{"{", 
                 RowBox[{"a", ",", "b"}], "}"}], ",", "0.3"}], "]"}]}], "}"}],
             ",", 
            RowBox[{"{", 
             RowBox[{"Blue", ",", 
              RowBox[{"Circle", "[", 
               RowBox[{
                RowBox[{"{", 
                 RowBox[{"x0", ",", "y0"}], "}"}], ",", "0.1"}], "]"}]}], 
             "}"}]}], "}"}]}], "}"}], ",", " ", 
        RowBox[{"Frame", "\[Rule]", "True"}], ",", " ", 
        RowBox[{"FrameLabel", "\[Rule]", 
         RowBox[{"{", 
          RowBox[{
           SubscriptBox["z", "1"], " ", ",", " ", 
           SubscriptBox["z", "2"]}], "}"}]}], ",", 
        RowBox[{"PlotRange", "\[Rule]", 
         RowBox[{"{", 
          RowBox[{
           RowBox[{"{", 
            RowBox[{
             RowBox[{"-", "1"}], ",", "18"}], "}"}], ",", 
           RowBox[{"{", 
            RowBox[{
             RowBox[{"-", "1"}], ",", "18"}], "}"}]}], "}"}]}], ",", 
        RowBox[{"AspectRatio", "\[Rule]", "1"}]}], "]"}], ",", " ", 
      RowBox[{"LabelStyle", "\[Rule]", 
       RowBox[{"Directive", "[", "Large", "]"}]}]}], "]"}]}], " ", ";"}], 
  "      "}]}], "Input",
 CellChangeTimes->{{3.704686895651628*^9, 3.704686922245481*^9}, 
   3.704687062487566*^9, {3.7046878092639*^9, 3.7046878130883217`*^9}, {
   3.7046879182384453`*^9, 3.7046879530364513`*^9}, 3.704688030274086*^9, 
   3.704688196092265*^9, {3.704688432667472*^9, 3.704688433132176*^9}, {
   3.7046886091457987`*^9, 3.704688620312735*^9}, {3.704689999338328*^9, 
   3.7046900000197773`*^9}, {3.704691591078669*^9, 3.704691650223811*^9}, {
   3.70469174054827*^9, 3.704691741385975*^9}, {3.704692850035204*^9, 
   3.704692853677383*^9}, {3.70469288813372*^9, 3.7046928901070337`*^9}, {
   3.704693058928014*^9, 3.704693060770935*^9}, {3.704693296012087*^9, 
   3.704693296416338*^9}, {3.70469334306984*^9, 3.704693344831175*^9}, {
   3.704693380235414*^9, 3.704693383589703*^9}, {3.704693467287442*^9, 
   3.704693467611916*^9}, {3.704693717219069*^9, 3.704693765456911*^9}, {
   3.704693802357746*^9, 3.704693813756703*^9}, {3.704693878875209*^9, 
   3.704693922329791*^9}, {3.704694042657269*^9, 3.704694043843589*^9}, {
   3.704694151136636*^9, 3.704694266556512*^9}, {3.70469429825908*^9, 
   3.7046943176824837`*^9}, {3.7046943575907717`*^9, 
   3.7046943649553337`*^9}, {3.7050130315751085`*^9, 3.705013052346185*^9}, 
   3.7050130842313733`*^9, {3.705013116374587*^9, 3.705013136887638*^9}, {
   3.7050138465655994`*^9, 3.705013869365879*^9}, {3.828660746356718*^9, 
   3.828660766735908*^9}, {3.8286619169099765`*^9, 3.828662023828741*^9}, {
   3.828662056613381*^9, 3.8286620632086945`*^9}, {3.828662107222514*^9, 
   3.82866211105124*^9}, {3.828662142650077*^9, 3.8286621458859653`*^9}, {
   3.8286630044689884`*^9, 3.828663009532868*^9}, {3.8286630458706613`*^9, 
   3.8286630576710553`*^9}, {3.8286631005877514`*^9, 3.828663156956665*^9}, {
   3.8286632203343678`*^9, 3.828663233031677*^9}, {3.8286636336076183`*^9, 
   3.8286636860504584`*^9}, {3.828663728971375*^9, 3.828663885001077*^9}, {
   3.8286643781630044`*^9, 3.828664402124385*^9}, {3.8286644937756124`*^9, 
   3.8286646217145023`*^9}, {3.8286647147550144`*^9, 3.828664750777299*^9}, {
   3.8286649099254827`*^9, 3.8286649825605373`*^9}, {3.8286650221939807`*^9, 
   3.828665033531968*^9}, {3.8286651918455114`*^9, 3.8286652041931257`*^9}, {
   3.828665264846386*^9, 3.828665280080022*^9}, {3.828665425636593*^9, 
   3.8286654359810963`*^9}, {3.8286654949505963`*^9, 3.82866550936903*^9}, {
   3.828665587104696*^9, 3.828665675022004*^9}, 3.8286657574449663`*^9, 
   3.828665806110863*^9, 3.8286658527909374`*^9, {3.8286665065933485`*^9, 
   3.828666534099366*^9}, 3.828666581260002*^9, {3.8286709398792486`*^9, 
   3.828671014109337*^9}, {3.828671153778894*^9, 3.82867125008922*^9}, {
   3.8286712841292467`*^9, 3.828671325412812*^9}, {3.828671381579632*^9, 
   3.828671388044856*^9}, {3.8286714487640295`*^9, 3.828671472019562*^9}, {
   3.828671541364135*^9, 3.828671590779572*^9}, {3.828671623414323*^9, 
   3.828671658419181*^9}, {3.828671713313089*^9, 3.8286721111699953`*^9}, {
   3.828672146778797*^9, 3.8286721677296486`*^9}, {3.828672213786788*^9, 
   3.8286723000949574`*^9}, {3.8286723925356674`*^9, 3.828672444358431*^9}, {
   3.8286724997548175`*^9, 3.8286725346904554`*^9}, {3.8286725677587976`*^9, 
   3.828672617877493*^9}, {3.828672821224507*^9, 3.8286728729411993`*^9}, {
   3.8286729086758842`*^9, 3.828672929578942*^9}, 3.8286729655135164`*^9, {
   3.828673026942793*^9, 3.82867305202984*^9}, 3.8286732680344496`*^9, 
   3.8286733476073003`*^9, {3.8286735718301134`*^9, 3.828673608736376*^9}, {
   3.8286736724958334`*^9, 3.828673737375972*^9}, 3.8286737859567285`*^9, 
   3.828674220646427*^9, 3.828674380366696*^9, 3.828674488063699*^9, {
   3.828674614577386*^9, 3.828674652380506*^9}, 3.8286747392468386`*^9, {
   3.8286748853906155`*^9, 3.8286749223390017`*^9}, {3.828675114365423*^9, 
   3.8286751172041945`*^9}, {3.8286757010938654`*^9, 3.828675711268448*^9}, {
   3.8286759105853148`*^9, 3.828675949754691*^9}, {3.828678173015701*^9, 
   3.8286781735630217`*^9}, {3.8286782977021866`*^9, 3.828678341026046*^9}, {
   3.828678656555587*^9, 3.8286786593870306`*^9}, {3.828678696360194*^9, 
   3.8286786995652285`*^9}, {3.8287468774864616`*^9, 3.828746883143673*^9}, {
   3.8287470989443674`*^9, 3.8287471036168976`*^9}, 3.828747240075636*^9, {
   3.8287477556176186`*^9, 3.8287477585417814`*^9}, {3.8287478643027043`*^9, 
   3.8287479048757305`*^9}, {3.828747949831637*^9, 3.828747986755944*^9}, {
   3.8287603813036747`*^9, 3.8287603824127893`*^9}, {3.8287613358296027`*^9, 
   3.8287613861270456`*^9}, {3.8287614567563367`*^9, 
   3.8287614800124364`*^9}, {3.8287615217537727`*^9, 
   3.8287618384238915`*^9}, {3.828761882965974*^9, 3.8287618835594563`*^9}, {
   3.8287619782067056`*^9, 3.828761982955587*^9}, 3.828762171433041*^9, {
   3.8287622610684605`*^9, 3.828762404098323*^9}, {3.8287624630875564`*^9, 
   3.82876248286298*^9}, {3.828762518972467*^9, 3.82876258577121*^9}, {
   3.8287626720689964`*^9, 3.828762675211266*^9}, {3.8287627093769107`*^9, 
   3.8287627107048874`*^9}, {3.8287632584969926`*^9, 3.8287632841477437`*^9}, 
   3.828763478241617*^9, {3.8287636160893097`*^9, 3.828763623937134*^9}, {
   3.828763728646745*^9, 3.8287637344601154`*^9}, 3.828764154042492*^9, 
   3.8287647915798955`*^9, 3.8287649529887834`*^9, {3.8287650762258797`*^9, 
   3.8287650850456696`*^9}, {3.8287651155684443`*^9, 
   3.8287651344346523`*^9}, {3.828765169582531*^9, 3.8287651965720873`*^9}, {
   3.828765250226467*^9, 3.8287652525073195`*^9}, {3.82876532071417*^9, 
   3.8287653758372107`*^9}, {3.8287654077020044`*^9, 
   3.8287654229406967`*^9}, {3.8287654894004087`*^9, 
   3.8287655937396717`*^9}, {3.828765628664016*^9, 3.8287657025387135`*^9}, {
   3.828765751473964*^9, 3.8287657625555806`*^9}, {3.8287684609867425`*^9, 
   3.8287686297724175`*^9}, {3.8287686784265175`*^9, 3.828768817711423*^9}, 
   3.828769002877081*^9, 3.8287690769385295`*^9, 3.828769141926855*^9, {
   3.828769256003542*^9, 3.8287692648800535`*^9}, {3.8287696813043146`*^9, 
   3.82876968371411*^9}, {3.828769783544287*^9, 3.8287697885457387`*^9}, {
   3.828769938765319*^9, 3.828769941220169*^9}, 3.8287701221510725`*^9, {
   3.8287704953906517`*^9, 3.828770503987728*^9}, 3.8287707316620903`*^9, {
   3.828770836103713*^9, 3.8287708386187954`*^9}, {3.8287709403035717`*^9, 
   3.8287709449302263`*^9}, {3.828771012990486*^9, 3.8287710158022885`*^9}, {
   3.8287712168062916`*^9, 3.8287714929968047`*^9}, {3.8287716085139785`*^9, 
   3.828771633645099*^9}, {3.8287728430237947`*^9, 3.8287728558362074`*^9}, {
   3.828773255327613*^9, 3.8287732712208834`*^9}, {3.828773387270056*^9, 
   3.8287734247066226`*^9}, {3.8287734575278497`*^9, 
   3.8287735513749943`*^9}, {3.8287737539400897`*^9, 
   3.8287738007513824`*^9}, {3.828773832679477*^9, 3.828774000300316*^9}, {
   3.8287740323791265`*^9, 3.828774247830964*^9}, {3.8287743062165008`*^9, 
   3.82877433935614*^9}, 3.8287743746072626`*^9, {3.828775121788308*^9, 
   3.828775123412969*^9}, {3.8301658436992817`*^9, 3.830165845389991*^9}, {
   3.830165909836009*^9, 3.8301659257285476`*^9}, {3.830165990232474*^9, 
   3.8301660014148846`*^9}, {3.830166046552164*^9, 3.8301660547868423`*^9}, {
   3.8301661154733915`*^9, 3.830166125974989*^9}, {3.830166167835662*^9, 
   3.8301661758046436`*^9}, {3.8301662075208855`*^9, 
   3.8301662107235856`*^9}, {3.830166440553296*^9, 3.8301664867736015`*^9}, {
   3.830166573798349*^9, 3.830166616489745*^9}, {3.8301666824570723`*^9, 
   3.8301666843316083`*^9}, {3.8301667538590493`*^9, 
   3.8301668030827894`*^9}, {3.8301668436349597`*^9, 3.8301668452988577`*^9}, 
   3.8301669497404156`*^9, {3.830674935894206*^9, 3.8306750343434954`*^9}, {
   3.8306752151086082`*^9, 3.8306752270492306`*^9}, {3.8306752629162807`*^9, 
   3.8306752926132913`*^9}, {3.8306753535576897`*^9, 3.830675379535378*^9}, 
   3.8306754283848805`*^9, 3.8306754674087896`*^9, {3.8306754991205816`*^9, 
   3.830675560114724*^9}, {3.8306755934124956`*^9, 3.830675671063998*^9}, {
   3.8306757091366577`*^9, 3.8306757476871204`*^9}, {3.830675814208403*^9, 
   3.8306758152550683`*^9}, {3.830675856163706*^9, 3.8306758701657076`*^9}, {
   3.8306759078634253`*^9, 3.830675918114095*^9}, {3.8306759568129816`*^9, 
   3.830676061978035*^9}, {3.8306760924408436`*^9, 3.8306761420316267`*^9}, {
   3.830676231225421*^9, 3.830676239134968*^9}, 3.830676271085544*^9, {
   3.8306763097244954`*^9, 3.8306763296213303`*^9}, {3.8306769218327456`*^9, 
   3.830676935600812*^9}, {3.830676973355008*^9, 3.8306770006925955`*^9}, {
   3.830677091667486*^9, 3.8306771887522197`*^9}, {3.8306772365920763`*^9, 
   3.8306772413751564`*^9}, 3.8306773171030607`*^9, {3.8306773498601856`*^9, 
   3.8306773739334793`*^9}, {3.8306774289493217`*^9, 3.830677532538991*^9}, {
   3.830677635740856*^9, 3.8306776490545936`*^9}, {3.830677683634489*^9, 
   3.8306777165981646`*^9}, {3.830677897150504*^9, 3.830677910787142*^9}, {
   3.830678004914092*^9, 3.8306780167571063`*^9}, {3.830678064401662*^9, 
   3.8306780700902214`*^9}, {3.8306781885657444`*^9, 3.830678254574711*^9}, 
   3.830678444158927*^9, {3.8306785079244146`*^9, 3.8306785092990966`*^9}, {
   3.830678972695423*^9, 3.8306789787289095`*^9}, {3.8306791092962713`*^9, 
   3.830679244931059*^9}, {3.8306793153975782`*^9, 3.8306793632212486`*^9}, 
   3.830679440586125*^9, {3.830679479952249*^9, 3.8306794811707478`*^9}, {
   3.830679566024292*^9, 3.8306796116695323`*^9}, {3.8306797581203156`*^9, 
   3.830679781884805*^9}, {3.830679872019877*^9, 3.8306798762258215`*^9}, {
   3.830679931545524*^9, 3.830679986702608*^9}, {3.830681437191023*^9, 
   3.8306814417862644`*^9}, {3.8306816191602535`*^9, 
   3.8306816728280272`*^9}, {3.8306817633419933`*^9, 
   3.8306817729371133`*^9}, {3.8306827304602747`*^9, 3.830682833834793*^9}, 
   3.830687840615457*^9, {3.8306879557036915`*^9, 3.8306879639100437`*^9}, {
   3.8306883209666996`*^9, 3.830688348254644*^9}, {3.830688473451448*^9, 
   3.8306885751573596`*^9}, {3.8306887326451907`*^9, 
   3.8306887439589033`*^9}, {3.830688819009341*^9, 3.830688823164592*^9}, {
   3.830688900904768*^9, 3.8306889445577536`*^9}, 3.8306892113316503`*^9, 
   3.830689349093684*^9, {3.830689392069781*^9, 3.8306893962903414`*^9}, 
   3.8306894418204145`*^9, {3.8306894988077965`*^9, 3.8306895521764584`*^9}, {
   3.830689619590399*^9, 3.830689621780467*^9}, {3.8306898124833107`*^9, 
   3.8306898599463882`*^9}, {3.830689923875554*^9, 3.8306899520545244`*^9}, {
   3.830690006441127*^9, 3.830690009565397*^9}, {3.830690118062954*^9, 
   3.8306901350349383`*^9}, {3.830690239336374*^9, 3.830690242772912*^9}, 
   3.8306903346034603`*^9, 3.8306904174571314`*^9, 3.830690504777973*^9, 
   3.830691128064871*^9, {3.830691279118931*^9, 3.8306912816652145`*^9}, {
   3.830691361330747*^9, 3.830691393457139*^9}, {3.830691557654992*^9, 
   3.830691583278356*^9}, {3.8306917407530155`*^9, 3.830691807825859*^9}, {
   3.8306921768520117`*^9, 3.830692186374984*^9}, 3.830692301115424*^9, {
   3.8307436806868167`*^9, 3.830743683963842*^9}, {3.8307437282251635`*^9, 
   3.8307437721725445`*^9}, {3.830743817750661*^9, 3.830743981539773*^9}, {
   3.830744262836668*^9, 3.830744266648247*^9}, 3.830756224966589*^9, 
   3.8307564125953608`*^9, {3.8314193452064705`*^9, 3.831419350519559*^9}, {
   3.8314217775467806`*^9, 3.83142185592481*^9}, {3.8314218875494833`*^9, 
   3.8314219300765133`*^9}, {3.8324763557131605`*^9, 
   3.8324764755269613`*^9}, {3.8324766419869576`*^9, 3.832476658835805*^9}, {
   3.8324772134002705`*^9, 3.8324773124287586`*^9}, {3.832477346792347*^9, 
   3.8324774276768*^9}, {3.83247781460035*^9, 3.832477893605085*^9}, {
   3.832478037991188*^9, 3.8324780537129445`*^9}, {3.8324782335266385`*^9, 
   3.832478234870078*^9}, 3.832478345583186*^9, {3.832478378862336*^9, 
   3.8324783832235436`*^9}, {3.8324784794300737`*^9, 
   3.8324784842126913`*^9}, {3.8324787195415955`*^9, 3.8324787216855783`*^9}, 
   3.8324788666711645`*^9, 3.8324789396535025`*^9, 3.8324789970450296`*^9},
 CellLabel->"In[1]:=",ExpressionUUID->"e5a7a89c-accb-43c2-95ef-f7fcaab18141"],

Cell[BoxData["3.057058814412546`"], "Output",
 CellChangeTimes->{
  3.8286720385111294`*^9, {3.8286720727383337`*^9, 3.8286721693395195`*^9}, {
   3.8286722149138308`*^9, 3.828672300422866*^9}, 3.8286726188292227`*^9, 
   3.828672747101522*^9, {3.8286728570932884`*^9, 3.828672873956582*^9}, 
   3.828672930734745*^9, 3.828672966325816*^9, {3.8286730278167553`*^9, 
   3.8286730532894807`*^9}, 3.8286732683781085`*^9, 3.8286733486069775`*^9, {
   3.8286736133902855`*^9, 3.8286736169075403`*^9}, {3.8286737337821627`*^9, 
   3.8286737377040167`*^9}, 3.8286737868771176`*^9, 3.8286742215599413`*^9, 
   3.8286743819913063`*^9, 3.828674489063484*^9, {3.828674645676606*^9, 
   3.828674652851616*^9}, 3.8286747409808073`*^9, {3.828674908476393*^9, 
   3.8286749231533937`*^9}, 3.8286751179252396`*^9, {3.8286757014843497`*^9, 
   3.828675712127449*^9}, 3.8286759502857695`*^9, 3.8286781743594694`*^9, {
   3.8286783074081016`*^9, 3.828678342072666*^9}, 3.828678660339924*^9, 
   3.8286787006587105`*^9, 3.8287468081808653`*^9, 3.828746883674633*^9, 
   3.8287471046634808`*^9, 3.8287472412003713`*^9, 3.828747759354052*^9, {
   3.8287478767726183`*^9, 3.8287479061877656`*^9}, {3.828747958163123*^9, 
   3.8287479880010056`*^9}, 3.8287618985792456`*^9, 3.828761983989054*^9, 
   3.828762198016565*^9, {3.828762396251557*^9, 3.8287624053166447`*^9}, {
   3.8287624710724773`*^9, 3.8287624840814476`*^9}, {3.828762542838701*^9, 
   3.8287625867977757`*^9}, 3.828762679430343*^9, 3.8287627244590654`*^9, 
   3.828763202515188*^9, {3.8287632595748243`*^9, 3.828763285255763*^9}, 
   3.82876335350406*^9, 3.828763435808835*^9, 3.828763484648131*^9, 
   3.8287636243431435`*^9, 3.8287638205280333`*^9, {3.828764005410537*^9, 
   3.8287640131924076`*^9}, 3.828764159355706*^9, 3.8287647931418495`*^9, 
   3.8287648949888897`*^9, 3.8287649542019615`*^9, 3.8287657074453497`*^9, 
   3.828765763995351*^9, 3.8287688261180496`*^9, {3.828769050907351*^9, 
   3.828769077984981*^9}, 3.8287691446449337`*^9, {3.8287692677412176`*^9, 
   3.8287692945045757`*^9}, 3.8287696852437153`*^9, 3.8287697899514875`*^9, 
   3.8287699427041616`*^9, 3.8287701228539896`*^9, 3.8287705262111163`*^9, 
   3.8287707515362*^9, 3.828770839993434*^9, 3.828770946179887*^9, 
   3.828771017023734*^9, 3.8287712087061634`*^9, 3.8287738976211896`*^9, {
   3.8287741591813383`*^9, 3.8287742490962896`*^9}, {3.828774322977284*^9, 
   3.8287743435176306`*^9}, 3.828774415743662*^9, 3.828774876873205*^9, 
   3.8287751239284296`*^9, 3.828781206288684*^9, 3.8301659176021976`*^9, 
   3.8301665223643045`*^9, {3.8301665748918405`*^9, 3.830166617708169*^9}, {
   3.830675228423908*^9, 3.8306752329567184`*^9}, {3.830675263712965*^9, 
   3.8306752676183043`*^9}, 3.8306753111026225`*^9, {3.830675359293311*^9, 
   3.8306753813161716`*^9}, {3.83067964028553*^9, 3.830679662822295*^9}, 
   3.8306797994196177`*^9, {3.8306798806154175`*^9, 3.830679883398917*^9}, 
   3.830679999517352*^9, 3.8306816757960424`*^9, {3.830682762910536*^9, 
   3.8306828200911207`*^9}, 3.8306830854293394`*^9, 3.8306883855730467`*^9, 
   3.830688615540208*^9, 3.830688747960431*^9, 3.8306888259475365`*^9, 
   3.830688960028536*^9, 3.830689216205512*^9, 3.8306893502340107`*^9, 
   3.83068939736817*^9, 3.830689442429644*^9, {3.8306895001086717`*^9, 
   3.8306895525357656`*^9}, 3.8306896231237144`*^9, {3.830689833896081*^9, 
   3.830689860961643*^9}, 3.8306899541789875`*^9, 3.8306900123170624`*^9, 
   3.830690138707758*^9, 3.8306902446031055`*^9, 3.8306903356031866`*^9, 
   3.830690419066088*^9, 3.830690511103282*^9, 3.8306911295832157`*^9, 
   3.8306912833835273`*^9, {3.8306913713494835`*^9, 3.830691394363022*^9}, 
   3.8306915928341303`*^9, {3.8306917453024073`*^9, 3.8306917819455347`*^9}, 
   3.8306918385561953`*^9, 3.8306921900577574`*^9, 3.830692303227975*^9, {
   3.8307436025961246`*^9, 3.8307436069935274`*^9}, 3.830743684302702*^9, {
   3.830743900721074*^9, 3.830743983539343*^9}, 3.8307442669919043`*^9, {
   3.830746330601657*^9, 3.8307463336465178`*^9}, 3.83074817400955*^9, {
   3.8307537274881444`*^9, 3.8307537305075016`*^9}, 3.8307537944419107`*^9, {
   3.830756225444791*^9, 3.8307562348961687`*^9}, {3.8307564130462976`*^9, 
   3.8307564160057306`*^9}, {3.8308079443608475`*^9, 3.830807957410813*^9}, {
   3.8308093378231764`*^9, 3.8308093640690145`*^9}, {3.8308100209624434`*^9, 
   3.830810033117957*^9}, {3.830810490080036*^9, 3.8308104951409197`*^9}, {
   3.8308107738500624`*^9, 3.8308107795584197`*^9}, 3.8314193524722223`*^9, 
   3.8314210812299376`*^9, 3.8314212833757*^9, {3.8314217788277225`*^9, 
   3.831421856317788*^9}, {3.8314219003668365`*^9, 3.8314219304357915`*^9}, 
   3.8324780785971093`*^9, 3.8324781549399643`*^9, 3.8324783841451917`*^9, {
   3.8324785051559105`*^9, 3.832478518448779*^9}, 3.832478658019516*^9, 
   3.832478727578619*^9, {3.8324788677333975`*^9, 3.8324788827094193`*^9}, 
   3.832478940137747*^9, 3.8324789975038166`*^9, 3.8324792250640273`*^9, 
   3.832480104923543*^9},
 CellLabel->"Out[36]=",ExpressionUUID->"e4b820a6-5b2c-417f-980c-1d0a995897d0"],

Cell[BoxData["5.806762168009118`"], "Output",
 CellChangeTimes->{
  3.8286720385111294`*^9, {3.8286720727383337`*^9, 3.8286721693395195`*^9}, {
   3.8286722149138308`*^9, 3.828672300422866*^9}, 3.8286726188292227`*^9, 
   3.828672747101522*^9, {3.8286728570932884`*^9, 3.828672873956582*^9}, 
   3.828672930734745*^9, 3.828672966325816*^9, {3.8286730278167553`*^9, 
   3.8286730532894807`*^9}, 3.8286732683781085`*^9, 3.8286733486069775`*^9, {
   3.8286736133902855`*^9, 3.8286736169075403`*^9}, {3.8286737337821627`*^9, 
   3.8286737377040167`*^9}, 3.8286737868771176`*^9, 3.8286742215599413`*^9, 
   3.8286743819913063`*^9, 3.828674489063484*^9, {3.828674645676606*^9, 
   3.828674652851616*^9}, 3.8286747409808073`*^9, {3.828674908476393*^9, 
   3.8286749231533937`*^9}, 3.8286751179252396`*^9, {3.8286757014843497`*^9, 
   3.828675712127449*^9}, 3.8286759502857695`*^9, 3.8286781743594694`*^9, {
   3.8286783074081016`*^9, 3.828678342072666*^9}, 3.828678660339924*^9, 
   3.8286787006587105`*^9, 3.8287468081808653`*^9, 3.828746883674633*^9, 
   3.8287471046634808`*^9, 3.8287472412003713`*^9, 3.828747759354052*^9, {
   3.8287478767726183`*^9, 3.8287479061877656`*^9}, {3.828747958163123*^9, 
   3.8287479880010056`*^9}, 3.8287618985792456`*^9, 3.828761983989054*^9, 
   3.828762198016565*^9, {3.828762396251557*^9, 3.8287624053166447`*^9}, {
   3.8287624710724773`*^9, 3.8287624840814476`*^9}, {3.828762542838701*^9, 
   3.8287625867977757`*^9}, 3.828762679430343*^9, 3.8287627244590654`*^9, 
   3.828763202515188*^9, {3.8287632595748243`*^9, 3.828763285255763*^9}, 
   3.82876335350406*^9, 3.828763435808835*^9, 3.828763484648131*^9, 
   3.8287636243431435`*^9, 3.8287638205280333`*^9, {3.828764005410537*^9, 
   3.8287640131924076`*^9}, 3.828764159355706*^9, 3.8287647931418495`*^9, 
   3.8287648949888897`*^9, 3.8287649542019615`*^9, 3.8287657074453497`*^9, 
   3.828765763995351*^9, 3.8287688261180496`*^9, {3.828769050907351*^9, 
   3.828769077984981*^9}, 3.8287691446449337`*^9, {3.8287692677412176`*^9, 
   3.8287692945045757`*^9}, 3.8287696852437153`*^9, 3.8287697899514875`*^9, 
   3.8287699427041616`*^9, 3.8287701228539896`*^9, 3.8287705262111163`*^9, 
   3.8287707515362*^9, 3.828770839993434*^9, 3.828770946179887*^9, 
   3.828771017023734*^9, 3.8287712087061634`*^9, 3.8287738976211896`*^9, {
   3.8287741591813383`*^9, 3.8287742490962896`*^9}, {3.828774322977284*^9, 
   3.8287743435176306`*^9}, 3.828774415743662*^9, 3.828774876873205*^9, 
   3.8287751239284296`*^9, 3.828781206288684*^9, 3.8301659176021976`*^9, 
   3.8301665223643045`*^9, {3.8301665748918405`*^9, 3.830166617708169*^9}, {
   3.830675228423908*^9, 3.8306752329567184`*^9}, {3.830675263712965*^9, 
   3.8306752676183043`*^9}, 3.8306753111026225`*^9, {3.830675359293311*^9, 
   3.8306753813161716`*^9}, {3.83067964028553*^9, 3.830679662822295*^9}, 
   3.8306797994196177`*^9, {3.8306798806154175`*^9, 3.830679883398917*^9}, 
   3.830679999517352*^9, 3.8306816757960424`*^9, {3.830682762910536*^9, 
   3.8306828200911207`*^9}, 3.8306830854293394`*^9, 3.8306883855730467`*^9, 
   3.830688615540208*^9, 3.830688747960431*^9, 3.8306888259475365`*^9, 
   3.830688960028536*^9, 3.830689216205512*^9, 3.8306893502340107`*^9, 
   3.83068939736817*^9, 3.830689442429644*^9, {3.8306895001086717`*^9, 
   3.8306895525357656`*^9}, 3.8306896231237144`*^9, {3.830689833896081*^9, 
   3.830689860961643*^9}, 3.8306899541789875`*^9, 3.8306900123170624`*^9, 
   3.830690138707758*^9, 3.8306902446031055`*^9, 3.8306903356031866`*^9, 
   3.830690419066088*^9, 3.830690511103282*^9, 3.8306911295832157`*^9, 
   3.8306912833835273`*^9, {3.8306913713494835`*^9, 3.830691394363022*^9}, 
   3.8306915928341303`*^9, {3.8306917453024073`*^9, 3.8306917819455347`*^9}, 
   3.8306918385561953`*^9, 3.8306921900577574`*^9, 3.830692303227975*^9, {
   3.8307436025961246`*^9, 3.8307436069935274`*^9}, 3.830743684302702*^9, {
   3.830743900721074*^9, 3.830743983539343*^9}, 3.8307442669919043`*^9, {
   3.830746330601657*^9, 3.8307463336465178`*^9}, 3.83074817400955*^9, {
   3.8307537274881444`*^9, 3.8307537305075016`*^9}, 3.8307537944419107`*^9, {
   3.830756225444791*^9, 3.8307562348961687`*^9}, {3.8307564130462976`*^9, 
   3.8307564160057306`*^9}, {3.8308079443608475`*^9, 3.830807957410813*^9}, {
   3.8308093378231764`*^9, 3.8308093640690145`*^9}, {3.8308100209624434`*^9, 
   3.830810033117957*^9}, {3.830810490080036*^9, 3.8308104951409197`*^9}, {
   3.8308107738500624`*^9, 3.8308107795584197`*^9}, 3.8314193524722223`*^9, 
   3.8314210812299376`*^9, 3.8314212833757*^9, {3.8314217788277225`*^9, 
   3.831421856317788*^9}, {3.8314219003668365`*^9, 3.8314219304357915`*^9}, 
   3.8324780785971093`*^9, 3.8324781549399643`*^9, 3.8324783841451917`*^9, {
   3.8324785051559105`*^9, 3.832478518448779*^9}, 3.832478658019516*^9, 
   3.832478727578619*^9, {3.8324788677333975`*^9, 3.8324788827094193`*^9}, 
   3.832478940137747*^9, 3.8324789975038166`*^9, 3.8324792250640273`*^9, 
   3.8324801051109977`*^9},
 CellLabel->"Out[37]=",ExpressionUUID->"5d9c56e4-c0fd-43bd-bb5d-789b6636e103"],

Cell[BoxData["9.76034033412314`"], "Output",
 CellChangeTimes->{
  3.8286720385111294`*^9, {3.8286720727383337`*^9, 3.8286721693395195`*^9}, {
   3.8286722149138308`*^9, 3.828672300422866*^9}, 3.8286726188292227`*^9, 
   3.828672747101522*^9, {3.8286728570932884`*^9, 3.828672873956582*^9}, 
   3.828672930734745*^9, 3.828672966325816*^9, {3.8286730278167553`*^9, 
   3.8286730532894807`*^9}, 3.8286732683781085`*^9, 3.8286733486069775`*^9, {
   3.8286736133902855`*^9, 3.8286736169075403`*^9}, {3.8286737337821627`*^9, 
   3.8286737377040167`*^9}, 3.8286737868771176`*^9, 3.8286742215599413`*^9, 
   3.8286743819913063`*^9, 3.828674489063484*^9, {3.828674645676606*^9, 
   3.828674652851616*^9}, 3.8286747409808073`*^9, {3.828674908476393*^9, 
   3.8286749231533937`*^9}, 3.8286751179252396`*^9, {3.8286757014843497`*^9, 
   3.828675712127449*^9}, 3.8286759502857695`*^9, 3.8286781743594694`*^9, {
   3.8286783074081016`*^9, 3.828678342072666*^9}, 3.828678660339924*^9, 
   3.8286787006587105`*^9, 3.8287468081808653`*^9, 3.828746883674633*^9, 
   3.8287471046634808`*^9, 3.8287472412003713`*^9, 3.828747759354052*^9, {
   3.8287478767726183`*^9, 3.8287479061877656`*^9}, {3.828747958163123*^9, 
   3.8287479880010056`*^9}, 3.8287618985792456`*^9, 3.828761983989054*^9, 
   3.828762198016565*^9, {3.828762396251557*^9, 3.8287624053166447`*^9}, {
   3.8287624710724773`*^9, 3.8287624840814476`*^9}, {3.828762542838701*^9, 
   3.8287625867977757`*^9}, 3.828762679430343*^9, 3.8287627244590654`*^9, 
   3.828763202515188*^9, {3.8287632595748243`*^9, 3.828763285255763*^9}, 
   3.82876335350406*^9, 3.828763435808835*^9, 3.828763484648131*^9, 
   3.8287636243431435`*^9, 3.8287638205280333`*^9, {3.828764005410537*^9, 
   3.8287640131924076`*^9}, 3.828764159355706*^9, 3.8287647931418495`*^9, 
   3.8287648949888897`*^9, 3.8287649542019615`*^9, 3.8287657074453497`*^9, 
   3.828765763995351*^9, 3.8287688261180496`*^9, {3.828769050907351*^9, 
   3.828769077984981*^9}, 3.8287691446449337`*^9, {3.8287692677412176`*^9, 
   3.8287692945045757`*^9}, 3.8287696852437153`*^9, 3.8287697899514875`*^9, 
   3.8287699427041616`*^9, 3.8287701228539896`*^9, 3.8287705262111163`*^9, 
   3.8287707515362*^9, 3.828770839993434*^9, 3.828770946179887*^9, 
   3.828771017023734*^9, 3.8287712087061634`*^9, 3.8287738976211896`*^9, {
   3.8287741591813383`*^9, 3.8287742490962896`*^9}, {3.828774322977284*^9, 
   3.8287743435176306`*^9}, 3.828774415743662*^9, 3.828774876873205*^9, 
   3.8287751239284296`*^9, 3.828781206288684*^9, 3.8301659176021976`*^9, 
   3.8301665223643045`*^9, {3.8301665748918405`*^9, 3.830166617708169*^9}, {
   3.830675228423908*^9, 3.8306752329567184`*^9}, {3.830675263712965*^9, 
   3.8306752676183043`*^9}, 3.8306753111026225`*^9, {3.830675359293311*^9, 
   3.8306753813161716`*^9}, {3.83067964028553*^9, 3.830679662822295*^9}, 
   3.8306797994196177`*^9, {3.8306798806154175`*^9, 3.830679883398917*^9}, 
   3.830679999517352*^9, 3.8306816757960424`*^9, {3.830682762910536*^9, 
   3.8306828200911207`*^9}, 3.8306830854293394`*^9, 3.8306883855730467`*^9, 
   3.830688615540208*^9, 3.830688747960431*^9, 3.8306888259475365`*^9, 
   3.830688960028536*^9, 3.830689216205512*^9, 3.8306893502340107`*^9, 
   3.83068939736817*^9, 3.830689442429644*^9, {3.8306895001086717`*^9, 
   3.8306895525357656`*^9}, 3.8306896231237144`*^9, {3.830689833896081*^9, 
   3.830689860961643*^9}, 3.8306899541789875`*^9, 3.8306900123170624`*^9, 
   3.830690138707758*^9, 3.8306902446031055`*^9, 3.8306903356031866`*^9, 
   3.830690419066088*^9, 3.830690511103282*^9, 3.8306911295832157`*^9, 
   3.8306912833835273`*^9, {3.8306913713494835`*^9, 3.830691394363022*^9}, 
   3.8306915928341303`*^9, {3.8306917453024073`*^9, 3.8306917819455347`*^9}, 
   3.8306918385561953`*^9, 3.8306921900577574`*^9, 3.830692303227975*^9, {
   3.8307436025961246`*^9, 3.8307436069935274`*^9}, 3.830743684302702*^9, {
   3.830743900721074*^9, 3.830743983539343*^9}, 3.8307442669919043`*^9, {
   3.830746330601657*^9, 3.8307463336465178`*^9}, 3.83074817400955*^9, {
   3.8307537274881444`*^9, 3.8307537305075016`*^9}, 3.8307537944419107`*^9, {
   3.830756225444791*^9, 3.8307562348961687`*^9}, {3.8307564130462976`*^9, 
   3.8307564160057306`*^9}, {3.8308079443608475`*^9, 3.830807957410813*^9}, {
   3.8308093378231764`*^9, 3.8308093640690145`*^9}, {3.8308100209624434`*^9, 
   3.830810033117957*^9}, {3.830810490080036*^9, 3.8308104951409197`*^9}, {
   3.8308107738500624`*^9, 3.8308107795584197`*^9}, 3.8314193524722223`*^9, 
   3.8314210812299376`*^9, 3.8314212833757*^9, {3.8314217788277225`*^9, 
   3.831421856317788*^9}, {3.8314219003668365`*^9, 3.8314219304357915`*^9}, 
   3.8324780785971093`*^9, 3.8324781549399643`*^9, 3.8324783841451917`*^9, {
   3.8324785051559105`*^9, 3.832478518448779*^9}, 3.832478658019516*^9, 
   3.832478727578619*^9, {3.8324788677333975`*^9, 3.8324788827094193`*^9}, 
   3.832478940137747*^9, 3.8324789975038166`*^9, 3.8324792250640273`*^9, 
   3.8324801051109977`*^9},
 CellLabel->"Out[38]=",ExpressionUUID->"18cffeee-6920-4127-a1d1-e3db0a6fc9f1"],

Cell[BoxData["13.67937323810426`"], "Output",
 CellChangeTimes->{
  3.8286720385111294`*^9, {3.8286720727383337`*^9, 3.8286721693395195`*^9}, {
   3.8286722149138308`*^9, 3.828672300422866*^9}, 3.8286726188292227`*^9, 
   3.828672747101522*^9, {3.8286728570932884`*^9, 3.828672873956582*^9}, 
   3.828672930734745*^9, 3.828672966325816*^9, {3.8286730278167553`*^9, 
   3.8286730532894807`*^9}, 3.8286732683781085`*^9, 3.8286733486069775`*^9, {
   3.8286736133902855`*^9, 3.8286736169075403`*^9}, {3.8286737337821627`*^9, 
   3.8286737377040167`*^9}, 3.8286737868771176`*^9, 3.8286742215599413`*^9, 
   3.8286743819913063`*^9, 3.828674489063484*^9, {3.828674645676606*^9, 
   3.828674652851616*^9}, 3.8286747409808073`*^9, {3.828674908476393*^9, 
   3.8286749231533937`*^9}, 3.8286751179252396`*^9, {3.8286757014843497`*^9, 
   3.828675712127449*^9}, 3.8286759502857695`*^9, 3.8286781743594694`*^9, {
   3.8286783074081016`*^9, 3.828678342072666*^9}, 3.828678660339924*^9, 
   3.8286787006587105`*^9, 3.8287468081808653`*^9, 3.828746883674633*^9, 
   3.8287471046634808`*^9, 3.8287472412003713`*^9, 3.828747759354052*^9, {
   3.8287478767726183`*^9, 3.8287479061877656`*^9}, {3.828747958163123*^9, 
   3.8287479880010056`*^9}, 3.8287618985792456`*^9, 3.828761983989054*^9, 
   3.828762198016565*^9, {3.828762396251557*^9, 3.8287624053166447`*^9}, {
   3.8287624710724773`*^9, 3.8287624840814476`*^9}, {3.828762542838701*^9, 
   3.8287625867977757`*^9}, 3.828762679430343*^9, 3.8287627244590654`*^9, 
   3.828763202515188*^9, {3.8287632595748243`*^9, 3.828763285255763*^9}, 
   3.82876335350406*^9, 3.828763435808835*^9, 3.828763484648131*^9, 
   3.8287636243431435`*^9, 3.8287638205280333`*^9, {3.828764005410537*^9, 
   3.8287640131924076`*^9}, 3.828764159355706*^9, 3.8287647931418495`*^9, 
   3.8287648949888897`*^9, 3.8287649542019615`*^9, 3.8287657074453497`*^9, 
   3.828765763995351*^9, 3.8287688261180496`*^9, {3.828769050907351*^9, 
   3.828769077984981*^9}, 3.8287691446449337`*^9, {3.8287692677412176`*^9, 
   3.8287692945045757`*^9}, 3.8287696852437153`*^9, 3.8287697899514875`*^9, 
   3.8287699427041616`*^9, 3.8287701228539896`*^9, 3.8287705262111163`*^9, 
   3.8287707515362*^9, 3.828770839993434*^9, 3.828770946179887*^9, 
   3.828771017023734*^9, 3.8287712087061634`*^9, 3.8287738976211896`*^9, {
   3.8287741591813383`*^9, 3.8287742490962896`*^9}, {3.828774322977284*^9, 
   3.8287743435176306`*^9}, 3.828774415743662*^9, 3.828774876873205*^9, 
   3.8287751239284296`*^9, 3.828781206288684*^9, 3.8301659176021976`*^9, 
   3.8301665223643045`*^9, {3.8301665748918405`*^9, 3.830166617708169*^9}, {
   3.830675228423908*^9, 3.8306752329567184`*^9}, {3.830675263712965*^9, 
   3.8306752676183043`*^9}, 3.8306753111026225`*^9, {3.830675359293311*^9, 
   3.8306753813161716`*^9}, {3.83067964028553*^9, 3.830679662822295*^9}, 
   3.8306797994196177`*^9, {3.8306798806154175`*^9, 3.830679883398917*^9}, 
   3.830679999517352*^9, 3.8306816757960424`*^9, {3.830682762910536*^9, 
   3.8306828200911207`*^9}, 3.8306830854293394`*^9, 3.8306883855730467`*^9, 
   3.830688615540208*^9, 3.830688747960431*^9, 3.8306888259475365`*^9, 
   3.830688960028536*^9, 3.830689216205512*^9, 3.8306893502340107`*^9, 
   3.83068939736817*^9, 3.830689442429644*^9, {3.8306895001086717`*^9, 
   3.8306895525357656`*^9}, 3.8306896231237144`*^9, {3.830689833896081*^9, 
   3.830689860961643*^9}, 3.8306899541789875`*^9, 3.8306900123170624`*^9, 
   3.830690138707758*^9, 3.8306902446031055`*^9, 3.8306903356031866`*^9, 
   3.830690419066088*^9, 3.830690511103282*^9, 3.8306911295832157`*^9, 
   3.8306912833835273`*^9, {3.8306913713494835`*^9, 3.830691394363022*^9}, 
   3.8306915928341303`*^9, {3.8306917453024073`*^9, 3.8306917819455347`*^9}, 
   3.8306918385561953`*^9, 3.8306921900577574`*^9, 3.830692303227975*^9, {
   3.8307436025961246`*^9, 3.8307436069935274`*^9}, 3.830743684302702*^9, {
   3.830743900721074*^9, 3.830743983539343*^9}, 3.8307442669919043`*^9, {
   3.830746330601657*^9, 3.8307463336465178`*^9}, 3.83074817400955*^9, {
   3.8307537274881444`*^9, 3.8307537305075016`*^9}, 3.8307537944419107`*^9, {
   3.830756225444791*^9, 3.8307562348961687`*^9}, {3.8307564130462976`*^9, 
   3.8307564160057306`*^9}, {3.8308079443608475`*^9, 3.830807957410813*^9}, {
   3.8308093378231764`*^9, 3.8308093640690145`*^9}, {3.8308100209624434`*^9, 
   3.830810033117957*^9}, {3.830810490080036*^9, 3.8308104951409197`*^9}, {
   3.8308107738500624`*^9, 3.8308107795584197`*^9}, 3.8314193524722223`*^9, 
   3.8314210812299376`*^9, 3.8314212833757*^9, {3.8314217788277225`*^9, 
   3.831421856317788*^9}, {3.8314219003668365`*^9, 3.8314219304357915`*^9}, 
   3.8324780785971093`*^9, 3.8324781549399643`*^9, 3.8324783841451917`*^9, {
   3.8324785051559105`*^9, 3.832478518448779*^9}, 3.832478658019516*^9, 
   3.832478727578619*^9, {3.8324788677333975`*^9, 3.8324788827094193`*^9}, 
   3.832478940137747*^9, 3.8324789975038166`*^9, 3.8324792250640273`*^9, 
   3.8324801051109977`*^9},
 CellLabel->"Out[39]=",ExpressionUUID->"74f1b06b-e840-48e8-851a-111b42eee7fc"],

Cell[BoxData[
 GraphicsBox[{DiskBox[{11.5, 7.5}, 0.2], DiskBox[{10., 10.}, 0.2], 
   DiskBox[{7., 13.}, 0.2], 
   LineBox[NCache[{{0, 0}, {2 3^Rational[1, 2], 2}}, {{0, 0}, {
      3.4641016151377544`, 2}}]], 
   LineBox[NCache[{{2 3^Rational[1, 2], 2}, {4 + 2 3^Rational[1, 2], 2}}, {{
      3.4641016151377544`, 2}, {7.464101615137754, 2}}]], 
   LineBox[NCache[{{4 + 2 3^Rational[1, 2], 2}, {
      4 + 4 3^Rational[1, 2], 4}}, {{7.464101615137754, 2}, {
      10.928203230275509`, 4}}]], 
   {RGBColor[1, 0, 0], 
    LineBox[NCache[{{4 + 4 3^Rational[1, 2], 4}, {11.707626093681505`, 
       4.45}}, {{10.928203230275509`, 4}, {11.707626093681505`, 4.45}}]]}, {
    StyleBox[
     InsetBox["\<\"\\!\\(\\*StyleBox[\\\"Target\\\",FontFamily->\\\"Times New \
Roman\\\",FontWeight->\\\"Plain\\\"]\\)\"\>", {3, 15.9}],
     FontSize->Scaled[0.05]], 
    StyleBox[{InsetBox["\<\"IP\"\>", {12.607626093681505, 4.45}], 
      {RGBColor[1, 0, 0], CircleBox[{3, 15}, 0.3]}, 
      InsetBox["\<\"LM1\"\>", {13., 8.}], 
      InsetBox["\<\"LM2\"\>", {11.5, 10.5}], 
      InsetBox["\<\"LM3\"\>", {8.5, 13.5}], 
      {RGBColor[0, 0, 1], CircleBox[{11.707626093681505, 4.45}, 0.1]}},
     FontSize->Scaled[0.05]]}},
  AspectRatio->1,
  Frame->True,
  FrameLabel->{
    FormBox[
     SubscriptBox["z", "1"], TraditionalForm], 
    FormBox[
     SubscriptBox["z", "2"], TraditionalForm]},
  LabelStyle->Directive[Large],
  PlotRange->{{-1, 18}, {-1, 18}}]], "Output",
 CellChangeTimes->{
  3.8286720385111294`*^9, {3.8286720727383337`*^9, 3.8286721693395195`*^9}, {
   3.8286722149138308`*^9, 3.828672300422866*^9}, 3.8286726188292227`*^9, 
   3.828672747101522*^9, {3.8286728570932884`*^9, 3.828672873956582*^9}, 
   3.828672930734745*^9, 3.828672966325816*^9, {3.8286730278167553`*^9, 
   3.8286730532894807`*^9}, 3.8286732683781085`*^9, 3.8286733486069775`*^9, {
   3.8286736133902855`*^9, 3.8286736169075403`*^9}, {3.8286737337821627`*^9, 
   3.8286737377040167`*^9}, 3.8286737868771176`*^9, 3.8286742215599413`*^9, 
   3.8286743819913063`*^9, 3.828674489063484*^9, {3.828674645676606*^9, 
   3.828674652851616*^9}, 3.8286747409808073`*^9, {3.828674908476393*^9, 
   3.8286749231533937`*^9}, 3.8286751179252396`*^9, {3.8286757014843497`*^9, 
   3.828675712127449*^9}, 3.8286759502857695`*^9, 3.8286781743594694`*^9, {
   3.8286783074081016`*^9, 3.828678342072666*^9}, 3.828678660339924*^9, 
   3.8286787006587105`*^9, 3.8287468081808653`*^9, 3.828746883674633*^9, 
   3.8287471046634808`*^9, 3.8287472412003713`*^9, 3.828747759354052*^9, {
   3.8287478767726183`*^9, 3.8287479061877656`*^9}, {3.828747958163123*^9, 
   3.8287479880010056`*^9}, 3.8287618985792456`*^9, 3.828761983989054*^9, 
   3.828762198016565*^9, {3.828762396251557*^9, 3.8287624053166447`*^9}, {
   3.8287624710724773`*^9, 3.8287624840814476`*^9}, {3.828762542838701*^9, 
   3.8287625867977757`*^9}, 3.828762679430343*^9, 3.8287627244590654`*^9, 
   3.828763202515188*^9, {3.8287632595748243`*^9, 3.828763285255763*^9}, 
   3.82876335350406*^9, 3.828763435808835*^9, 3.828763484648131*^9, 
   3.8287636243431435`*^9, 3.8287638205280333`*^9, {3.828764005410537*^9, 
   3.8287640131924076`*^9}, 3.828764159355706*^9, 3.8287647931418495`*^9, 
   3.8287648949888897`*^9, 3.8287649542019615`*^9, 3.8287657074453497`*^9, 
   3.828765763995351*^9, 3.8287688261180496`*^9, {3.828769050907351*^9, 
   3.828769077984981*^9}, 3.8287691446449337`*^9, {3.8287692677412176`*^9, 
   3.8287692945045757`*^9}, 3.8287696852437153`*^9, 3.8287697899514875`*^9, 
   3.8287699427041616`*^9, 3.8287701228539896`*^9, 3.8287705262111163`*^9, 
   3.8287707515362*^9, 3.828770839993434*^9, 3.828770946179887*^9, 
   3.828771017023734*^9, 3.8287712087061634`*^9, 3.8287738976211896`*^9, {
   3.8287741591813383`*^9, 3.8287742490962896`*^9}, {3.828774322977284*^9, 
   3.8287743435176306`*^9}, 3.828774415743662*^9, 3.828774876873205*^9, 
   3.8287751239284296`*^9, 3.828781206288684*^9, 3.8301659176021976`*^9, 
   3.8301665223643045`*^9, {3.8301665748918405`*^9, 3.830166617708169*^9}, {
   3.830675228423908*^9, 3.8306752329567184`*^9}, {3.830675263712965*^9, 
   3.8306752676183043`*^9}, 3.8306753111026225`*^9, {3.830675359293311*^9, 
   3.8306753813161716`*^9}, {3.83067964028553*^9, 3.830679662822295*^9}, 
   3.8306797994196177`*^9, {3.8306798806154175`*^9, 3.830679883398917*^9}, 
   3.830679999517352*^9, 3.8306816757960424`*^9, {3.830682762910536*^9, 
   3.8306828200911207`*^9}, 3.8306830854293394`*^9, 3.8306883855730467`*^9, 
   3.830688615540208*^9, 3.830688747960431*^9, 3.8306888259475365`*^9, 
   3.830688960028536*^9, 3.830689216205512*^9, 3.8306893502340107`*^9, 
   3.83068939736817*^9, 3.830689442429644*^9, {3.8306895001086717`*^9, 
   3.8306895525357656`*^9}, 3.8306896231237144`*^9, {3.830689833896081*^9, 
   3.830689860961643*^9}, 3.8306899541789875`*^9, 3.8306900123170624`*^9, 
   3.830690138707758*^9, 3.8306902446031055`*^9, 3.8306903356031866`*^9, 
   3.830690419066088*^9, 3.830690511103282*^9, 3.8306911295832157`*^9, 
   3.8306912833835273`*^9, {3.8306913713494835`*^9, 3.830691394363022*^9}, 
   3.8306915928341303`*^9, {3.8306917453024073`*^9, 3.8306917819455347`*^9}, 
   3.8306918385561953`*^9, 3.8306921900577574`*^9, 3.830692303227975*^9, {
   3.8307436025961246`*^9, 3.8307436069935274`*^9}, 3.830743684302702*^9, {
   3.830743900721074*^9, 3.830743983539343*^9}, 3.8307442669919043`*^9, {
   3.830746330601657*^9, 3.8307463336465178`*^9}, 3.83074817400955*^9, {
   3.8307537274881444`*^9, 3.8307537305075016`*^9}, 3.8307537944419107`*^9, {
   3.830756225444791*^9, 3.8307562348961687`*^9}, {3.8307564130462976`*^9, 
   3.8307564160057306`*^9}, {3.8308079443608475`*^9, 3.830807957410813*^9}, {
   3.8308093378231764`*^9, 3.8308093640690145`*^9}, {3.8308100209624434`*^9, 
   3.830810033117957*^9}, {3.830810490080036*^9, 3.8308104951409197`*^9}, {
   3.8308107738500624`*^9, 3.8308107795584197`*^9}, 3.8314193524722223`*^9, 
   3.8314210812299376`*^9, 3.8314212833757*^9, {3.8314217788277225`*^9, 
   3.831421856317788*^9}, {3.8314219003668365`*^9, 3.8314219304357915`*^9}, 
   3.8324780785971093`*^9, 3.8324781549399643`*^9, 3.8324783841451917`*^9, {
   3.8324785051559105`*^9, 3.832478518448779*^9}, 3.832478658019516*^9, 
   3.832478727578619*^9, {3.8324788677333975`*^9, 3.8324788827094193`*^9}, 
   3.832478940137747*^9, 3.8324789975038166`*^9, 3.8324792250640273`*^9, 
   3.832480105126621*^9},
 CellLabel->"Out[53]=",ExpressionUUID->"07b54495-81e3-489d-abf7-55120f1a6170"]
}, Open  ]],

Cell[CellGroupData[{

Cell[BoxData[{
 RowBox[{
  RowBox[{
   RowBox[{"Z", "=", "6000"}], ";"}], " ", 
  RowBox[{"(*", " ", 
   RowBox[{
    RowBox[{"Maximum", " ", "time"}], "-", "size"}], " ", "*)"}], 
  "                                                                           \
                                 "}], "\[IndentingNewLine]", 
 RowBox[{
  RowBox[{"sol", "=", 
   RowBox[{"NDSolve", "[", 
    RowBox[{
     RowBox[{"{", "           ", "\[IndentingNewLine]", 
      RowBox[{
       RowBox[{
        RowBox[{
         RowBox[{"x", "'"}], "[", "t", "]"}], "\[Equal]", " ", 
        RowBox[{
         RowBox[{"v", " ", 
          RowBox[{"Cos", "[", 
           RowBox[{
            RowBox[{
             SubscriptBox["\[Theta]", "1"], "[", "t", "]"}], "+", 
            RowBox[{
             SubscriptBox["\[Theta]", "2"], "[", "t", "]"}], "+", 
            RowBox[{
             SubscriptBox["\[Theta]", "3"], "[", "t", "]"}]}], "]"}]}], "-", 
         RowBox[{
          SubscriptBox["w", "1"], " ", 
          RowBox[{"y", "[", "t", "]"}]}], "-", 
         RowBox[{
          SubscriptBox["w", "2"], 
          RowBox[{"(", 
           RowBox[{
            RowBox[{
             SubscriptBox["l", "2"], 
             RowBox[{"Sin", " ", "[", 
              RowBox[{
               RowBox[{
                SubscriptBox["\[Theta]", "1"], "[", "t", "]"}], "+", 
               RowBox[{
                SubscriptBox["\[Theta]", "2"], "[", "t", "]"}]}], "]"}]}], 
            "+", 
            RowBox[{
             RowBox[{"(", 
              RowBox[{
               SubscriptBox["l", "3"], "+", 
               RowBox[{"r", "[", "t", "]"}]}], ")"}], 
             RowBox[{"Sin", " ", "[", 
              RowBox[{
               RowBox[{
                SubscriptBox["\[Theta]", "1"], "[", "t", "]"}], "+", 
               RowBox[{
                SubscriptBox["\[Theta]", "2"], "[", "t", "]"}], "+", 
               RowBox[{
                SubscriptBox["\[Theta]", "3"], "[", "t", "]"}]}], "]"}]}]}], 
           ")"}]}], "-", 
         RowBox[{
          SubscriptBox["w", "3"], 
          RowBox[{"(", 
           RowBox[{
            SubscriptBox["l", "3"], "+", 
            RowBox[{"r", "[", "t", "]"}]}], ")"}], 
          RowBox[{"Sin", " ", "[", 
           RowBox[{
            RowBox[{
             SubscriptBox["\[Theta]", "1"], "[", "t", "]"}], "+", 
            RowBox[{
             SubscriptBox["\[Theta]", "2"], "[", "t", "]"}], "+", 
            RowBox[{
             SubscriptBox["\[Theta]", "3"], "[", "t", "]"}]}], "]"}]}]}]}], 
       ",", "    ", "\[IndentingNewLine]", 
       RowBox[{
        RowBox[{
         RowBox[{"y", "'"}], "[", "t", "]"}], "\[Equal]", 
        RowBox[{
         RowBox[{"v", " ", 
          RowBox[{"Sin", "[", 
           RowBox[{
            RowBox[{
             SubscriptBox["\[Theta]", "1"], "[", "t", "]"}], "+", 
            RowBox[{
             SubscriptBox["\[Theta]", "2"], "[", "t", "]"}], "+", 
            RowBox[{
             SubscriptBox["\[Theta]", "3"], "[", "t", "]"}]}], "]"}]}], "+", 
         RowBox[{
          SubscriptBox["w", "1"], " ", 
          RowBox[{"x", "[", "t", "]"}]}], "+", 
         RowBox[{
          SubscriptBox["w", "2"], 
          RowBox[{"(", 
           RowBox[{
            RowBox[{
             SubscriptBox["l", "2"], 
             RowBox[{"Cos", "[", 
              RowBox[{
               RowBox[{
                SubscriptBox["\[Theta]", "1"], "[", "t", "]"}], "+", 
               RowBox[{
                SubscriptBox["\[Theta]", "2"], "[", "t", "]"}]}], "]"}]}], 
            "+", 
            RowBox[{
             RowBox[{"(", 
              RowBox[{
               SubscriptBox["l", "3"], "+", 
               RowBox[{"r", "[", "t", "]"}]}], ")"}], 
             RowBox[{"Cos", "[", 
              RowBox[{
               RowBox[{
                SubscriptBox["\[Theta]", "1"], "[", "t", "]"}], "+", 
               RowBox[{
                SubscriptBox["\[Theta]", "2"], "[", "t", "]"}], "+", 
               RowBox[{
                SubscriptBox["\[Theta]", "3"], "[", "t", "]"}]}], "]"}]}]}], 
           ")"}]}], "+", 
         RowBox[{
          SubscriptBox["w", "3"], 
          RowBox[{"(", 
           RowBox[{
            SubscriptBox["l", "3"], "+", 
            RowBox[{"r", "[", "t", "]"}]}], ")"}], 
          RowBox[{"Cos", "[", 
           RowBox[{
            RowBox[{
             SubscriptBox["\[Theta]", "1"], "[", "t", "]"}], "+", 
            RowBox[{
             SubscriptBox["\[Theta]", "2"], "[", "t", "]"}], "+", 
            RowBox[{
             SubscriptBox["\[Theta]", "3"], "[", "t", "]"}]}], "]"}]}]}]}], 
       ",", "\[IndentingNewLine]", 
       RowBox[{
        RowBox[{
         RowBox[{
          SubscriptBox["\[Theta]", "1"], "'"}], "[", "t", "]"}], "\[Equal]", 
        SubscriptBox["w", "1"]}], ",", "\[IndentingNewLine]", 
       RowBox[{
        RowBox[{
         RowBox[{
          SubscriptBox["\[Theta]", "2"], "'"}], "[", "t", "]"}], "\[Equal]", 
        SubscriptBox["w", "2"]}], ",", "  ", "\[IndentingNewLine]", 
       RowBox[{
        RowBox[{
         RowBox[{
          SubscriptBox["\[Theta]", "3"], "'"}], "[", "t", "]"}], "\[Equal]", 
        SubscriptBox["w", "3"]}], ",", "\[IndentingNewLine]", 
       RowBox[{
        RowBox[{
         RowBox[{"r", "'"}], "[", "t", "]"}], "\[Equal]", "v"}], ",", 
       "\[IndentingNewLine]", 
       RowBox[{
        RowBox[{"x", "[", "0", "]"}], "\[Equal]", "x0"}], ",", "  ", 
       "\[IndentingNewLine]", 
       RowBox[{
        RowBox[{"y", "[", "0", "]"}], "\[Equal]", "y0"}], ",", 
       "\[IndentingNewLine]", 
       RowBox[{
        RowBox[{
         SubscriptBox["\[Theta]", "1"], "[", "0", "]"}], "==", 
        SubscriptBox["\[Phi]", "1"]}], ",", "  ", "\[IndentingNewLine]", 
       RowBox[{
        RowBox[{
         SubscriptBox["\[Theta]", "2"], "[", "0", "]"}], "==", 
        SubscriptBox["\[Phi]", "2"]}], ",", "\[IndentingNewLine]", 
       RowBox[{
        RowBox[{
         SubscriptBox["\[Theta]", "3"], "[", "0", "]"}], "==", 
        SubscriptBox["\[Phi]", "3"]}], ",", "\[IndentingNewLine]", 
       RowBox[{
        RowBox[{"r", "[", "0", "]"}], "\[Equal]", 
        SubscriptBox["r", "0"]}]}], "}"}], ",", "\[IndentingNewLine]", 
     RowBox[{"{", 
      RowBox[{"x", ",", "y", ",", " ", 
       SubscriptBox["\[Theta]", "1"], ",", 
       SubscriptBox["\[Theta]", "2"], ",", 
       SubscriptBox["\[Theta]", "3"], ",", "r"}], "}"}], ",", 
     "                                               ", "\[IndentingNewLine]", 
     RowBox[{"{", 
      RowBox[{"t", ",", "0", ",", "Z"}], "}"}], ",", " ", 
     RowBox[{"MaxSteps", "\[Rule]", "Infinity"}]}], "]"}]}], " ", 
  "\[IndentingNewLine]"}], "\[IndentingNewLine]"}], "Input",
 CellChangeTimes->{
  3.8286658206151333`*^9, 3.8286660065921326`*^9, {3.8286665420085*^9, 
   3.8286665752268047`*^9}, {3.828673036336578*^9, 3.828673064330657*^9}, {
   3.828673144359975*^9, 3.828673168914006*^9}, 3.828673279351554*^9, 
   3.8286733552336106`*^9, {3.82867364642214*^9, 3.82867365625104*^9}, 
   3.8286737462359447`*^9, 3.828673796324507*^9, {3.828674068412204*^9, 
   3.82867407765003*^9}, {3.828674154264112*^9, 3.82867416171896*^9}, 
   3.8286743998453627`*^9, {3.8286745181485834`*^9, 3.8286745245712323`*^9}, {
   3.8286746596735396`*^9, 3.8286746637978907`*^9}, 3.8286747591255226`*^9, {
   3.8286749407772923`*^9, 3.8286749409959955`*^9}, {3.8287467756278567`*^9, 
   3.828746798021852*^9}, {3.828762036053135*^9, 3.828762066804739*^9}, {
   3.8287620982047005`*^9, 3.828762211657542*^9}, {3.8287622430026407`*^9, 
   3.828762252237299*^9}, 3.8287632982630353`*^9, 3.828763431932333*^9, {
   3.828763490367531*^9, 3.82876349089882*^9}, {3.8287688663799443`*^9, 
   3.8287688867301917`*^9}, {3.8287689180031233`*^9, 
   3.8287689846218863`*^9}, {3.8287690221360607`*^9, 3.82876904325049*^9}, {
   3.8287721994155245`*^9, 3.828772224719576*^9}, {3.828772258290261*^9, 
   3.82877233149656*^9}, {3.8287723666782727`*^9, 3.8287725844872293`*^9}, {
   3.8306914444928293`*^9, 3.830691467252391*^9}, 3.8314193655054684`*^9, {
   3.8314194494629235`*^9, 3.831419450198082*^9}, 3.831419506644694*^9, 
   3.832478842896124*^9},
 CellLabel->"In[55]:=",ExpressionUUID->"2d88274a-f397-4178-bad6-45af71b2931d"],

Cell[BoxData[
 RowBox[{"{", 
  RowBox[{"{", 
   RowBox[{
    RowBox[{"x", "\[Rule]", 
     InterpretationBox[
      RowBox[{
       TagBox["InterpolatingFunction",
        "SummaryHead"], "[", 
       DynamicModuleBox[{Typeset`open$$ = False, Typeset`embedState$$ = 
        "Ready"}, 
        TemplateBox[{
          PaneSelectorBox[{False -> GridBox[{{
                PaneBox[
                 ButtonBox[
                  DynamicBox[
                   FEPrivate`FrontEndResource[
                   "FEBitmaps", "SquarePlusIconMedium"]], 
                  ButtonFunction :> (Typeset`open$$ = True), Appearance -> 
                  None, BaseStyle -> {}, Evaluator -> Automatic, Method -> 
                  "Preemptive"], Alignment -> {Center, Center}, ImageSize -> 
                 Dynamic[{
                   Automatic, 3.5 CurrentValue["FontCapHeight"]/
                    AbsoluteCurrentValue[Magnification]}]], 
                GraphicsBox[{{{{}, {}, 
                    TagBox[{
                    Directive[
                    Opacity[1.], 
                    RGBColor[0.368417, 0.506779, 0.709798], 
                    AbsoluteThickness[1]], 
                    LineBox[CompressedData["
1:eJwVzn1Q03UABvAhGBsocovO4oeMASEvqeCB8s4DEm8ekHkIYqEhAxkv42XB
eMmmggp6goqMBQnKywaM8TI2qYvjAk5rlHDxMpN54BsESCJCBUvs2x/PPff5
57mHHc/7lLOJRqN5k/zfB3Z4Rd+SmvuVC+jyCO5OuHSnf/g4OwZj9yqj+XrW
UJ5eCLErSEZOUvP3zEsUxj77ra5vMQuywcPHnyRTuLk+on2wIYA3t/oKm9jw
nPN7N65/jWWj/XxrLoXwg8m5rybPoshvZd0yhUKSmvtkbs956P4tZdmlUmgO
9WmL4ZfASugZvCONgtCkM6RceBnZY+Ij68RNIVHx4vtlWH7wQ+B0OgWXhPAm
t6yriHRb8pDzKNg0xAwdXb0GtaLwVEYGhV7LwvZEcQX6EkRPPTMpsL2XdNHs
SpTFWZ9ZIt5VUWi4Vy3C+4GcX9qyyL/UVwHBKWKc/LEq9kQ2BfdZ1QyWvsGG
8nkXjU9hqKYi1KayBo23zfdKie1X+83mWTdx2Gtd7fsl2bvIqBWra1GhcDfQ
EteH13zUr6pDbL+uLiOHwg17ba9D/i2YPdPE/UU8aSWVb464DWuZ7OOzuRQu
cGtGR9+tR9BieyRNQMFnpai8b7werLGhgVzi4Oo1GUvagJLC1OUVYtX1yjeZ
qY04Zev/KyePQl5zX5u7fxPuxv+zNkkc9Fa7asGUoMVTT3cwn4KgyTrr9ZgE
HdwY/U7iDe5KuK9Uin3n2TrzAgpzwj8/L0hrxkrJjCSfeGpCu3lidwsGEuaL
x4ntw6K3NtJa8cUkb821kILGZD0kcbAVBq1zey4RP1yyf1ZdJcPvHyw0PycO
sBUqBuLakDHqx9//FYVu0ZA5gy0Hu65gviiIiXz7+sf9r+XYPhWwy4plgkaj
em16TzuilgWyMq8tYBaLqu8FdeCTmYSw7WbG0DRoKhLbO3Do78oC4SEjRCw6
STdMO7FRtcVG9DMDvMCghZH8TvCG3Rwzoxg4MMgPqXnUCcaE4xnVGzosEr7N
zPHtQo9HWsOAio5a5mV1qaQLL3t3nnMU0DE+d8WniqGAk9msbUwYHd3D0dNT
2QqUjzAjOHZ0iMfNI/dpFXgqGf3pvikdzgbLmmKfbjy8+t3xu+/QkelfVr5N
0g35SwfnE5vo4Ehw8hpDibAXR/P+oNGhb9HDieQrURpqPHuEuKnDwZV6pMRW
1bE4G2JdWrvFtK8KsTJLlinxuofOdUqqwjbRCxdDYtnuY0ka4ztImXA6rU/c
oolae8u7gwvDcqUe8X85j7HY
                    "]]}, 
                    Annotation[#, "Charting`Private`Tag$3314#1"]& ]}}, {}}, {
                 DisplayFunction -> Identity, Ticks -> {Automatic, Automatic},
                   AxesOrigin -> {0, 3.0000032609913805`}, 
                  FrameTicks -> {{{}, {}}, {{}, {}}}, 
                  GridLines -> {None, None}, DisplayFunction -> Identity, 
                  PlotRangePadding -> {{
                    Scaled[0.1], 
                    Scaled[0.1]}, {
                    Scaled[0.1], 
                    Scaled[0.1]}}, PlotRangeClipping -> True, ImagePadding -> 
                  All, DisplayFunction -> Identity, AspectRatio -> 1, 
                  Axes -> {False, False}, AxesLabel -> {None, None}, 
                  AxesOrigin -> {0, 3.0000032609913805`}, DisplayFunction :> 
                  Identity, Frame -> {{True, True}, {True, True}}, 
                  FrameLabel -> {{None, None}, {None, None}}, FrameStyle -> 
                  Directive[
                    Opacity[0.5], 
                    Thickness[Tiny], 
                    RGBColor[0.368417, 0.506779, 0.709798]], 
                  FrameTicks -> {{None, None}, {None, None}}, 
                  GridLines -> {None, None}, GridLinesStyle -> Directive[
                    GrayLevel[0.5, 0.4]], ImageSize -> 
                  Dynamic[{
                    Automatic, 3.5 CurrentValue["FontCapHeight"]/
                    AbsoluteCurrentValue[Magnification]}], 
                  Method -> {
                   "DefaultBoundaryStyle" -> Automatic, 
                    "DefaultGraphicsInteraction" -> {
                    "Version" -> 1.2, "TrackMousePosition" -> {True, False}, 
                    "Effects" -> {
                    "Highlight" -> {"ratio" -> 2}, 
                    "HighlightPoint" -> {"ratio" -> 2}, 
                    "Droplines" -> {
                    "freeformCursorMode" -> True, 
                    "placement" -> {"x" -> "All", "y" -> "None"}}}}, 
                    "DefaultMeshStyle" -> AbsolutePointSize[6], 
                    "ScalingFunctions" -> None, 
                    "CoordinatesToolOptions" -> {"DisplayFunction" -> ({
                    (Identity[#]& )[
                    Part[#, 1]], 
                    (Identity[#]& )[
                    Part[#, 2]]}& ), "CopiedValueFunction" -> ({
                    (Identity[#]& )[
                    Part[#, 1]], 
                    (Identity[#]& )[
                    Part[#, 2]]}& )}}, 
                  PlotRange -> {{0., 6000.}, {3.0000032609913805`, 
                   11.707631529363681`}}, PlotRangeClipping -> True, 
                  PlotRangePadding -> {{
                    Scaled[0.1], 
                    Scaled[0.1]}, {
                    Scaled[0.1], 
                    Scaled[0.1]}}, Ticks -> {Automatic, Automatic}}], 
                GridBox[{{
                   RowBox[{
                    TagBox["\"Domain: \"", "SummaryItemAnnotation"], 
                    "\[InvisibleSpace]", 
                    TagBox[
                    RowBox[{"{", 
                    RowBox[{"{", 
                    RowBox[{"0.`", ",", "6000.`"}], "}"}], "}"}], 
                    "SummaryItem"]}]}, {
                   RowBox[{
                    TagBox["\"Output: \"", "SummaryItemAnnotation"], 
                    "\[InvisibleSpace]", 
                    TagBox["\"scalar\"", "SummaryItem"]}]}}, 
                 GridBoxAlignment -> {
                  "Columns" -> {{Left}}, "Rows" -> {{Automatic}}}, AutoDelete -> 
                 False, GridBoxItemSize -> {
                  "Columns" -> {{Automatic}}, "Rows" -> {{Automatic}}}, 
                 GridBoxSpacings -> {
                  "Columns" -> {{2}}, "Rows" -> {{Automatic}}}, 
                 BaseStyle -> {
                  ShowStringCharacters -> False, NumberMarks -> False, 
                   PrintPrecision -> 3, ShowSyntaxStyles -> False}]}}, 
              GridBoxAlignment -> {"Rows" -> {{Top}}}, AutoDelete -> False, 
              GridBoxItemSize -> {
               "Columns" -> {{Automatic}}, "Rows" -> {{Automatic}}}, 
              BaselinePosition -> {1, 1}], True -> GridBox[{{
                PaneBox[
                 ButtonBox[
                  DynamicBox[
                   FEPrivate`FrontEndResource[
                   "FEBitmaps", "SquareMinusIconMedium"]], 
                  ButtonFunction :> (Typeset`open$$ = False), Appearance -> 
                  None, BaseStyle -> {}, Evaluator -> Automatic, Method -> 
                  "Preemptive"], Alignment -> {Center, Center}, ImageSize -> 
                 Dynamic[{
                   Automatic, 3.5 CurrentValue["FontCapHeight"]/
                    AbsoluteCurrentValue[Magnification]}]], 
                GraphicsBox[{{{{}, {}, 
                    TagBox[{
                    Directive[
                    Opacity[1.], 
                    RGBColor[0.368417, 0.506779, 0.709798], 
                    AbsoluteThickness[1]], 
                    LineBox[CompressedData["
1:eJwVzn1Q03UABvAhGBsocovO4oeMASEvqeCB8s4DEm8ekHkIYqEhAxkv42XB
eMmmggp6goqMBQnKywaM8TI2qYvjAk5rlHDxMpN54BsESCJCBUvs2x/PPff5
57mHHc/7lLOJRqN5k/zfB3Z4Rd+SmvuVC+jyCO5OuHSnf/g4OwZj9yqj+XrW
UJ5eCLErSEZOUvP3zEsUxj77ra5vMQuywcPHnyRTuLk+on2wIYA3t/oKm9jw
nPN7N65/jWWj/XxrLoXwg8m5rybPoshvZd0yhUKSmvtkbs956P4tZdmlUmgO
9WmL4ZfASugZvCONgtCkM6RceBnZY+Ij68RNIVHx4vtlWH7wQ+B0OgWXhPAm
t6yriHRb8pDzKNg0xAwdXb0GtaLwVEYGhV7LwvZEcQX6EkRPPTMpsL2XdNHs
SpTFWZ9ZIt5VUWi4Vy3C+4GcX9qyyL/UVwHBKWKc/LEq9kQ2BfdZ1QyWvsGG
8nkXjU9hqKYi1KayBo23zfdKie1X+83mWTdx2Gtd7fsl2bvIqBWra1GhcDfQ
EteH13zUr6pDbL+uLiOHwg17ba9D/i2YPdPE/UU8aSWVb464DWuZ7OOzuRQu
cGtGR9+tR9BieyRNQMFnpai8b7werLGhgVzi4Oo1GUvagJLC1OUVYtX1yjeZ
qY04Zev/KyePQl5zX5u7fxPuxv+zNkkc9Fa7asGUoMVTT3cwn4KgyTrr9ZgE
HdwY/U7iDe5KuK9Uin3n2TrzAgpzwj8/L0hrxkrJjCSfeGpCu3lidwsGEuaL
x4ntw6K3NtJa8cUkb821kILGZD0kcbAVBq1zey4RP1yyf1ZdJcPvHyw0PycO
sBUqBuLakDHqx9//FYVu0ZA5gy0Hu65gviiIiXz7+sf9r+XYPhWwy4plgkaj
em16TzuilgWyMq8tYBaLqu8FdeCTmYSw7WbG0DRoKhLbO3Do78oC4SEjRCw6
STdMO7FRtcVG9DMDvMCghZH8TvCG3Rwzoxg4MMgPqXnUCcaE4xnVGzosEr7N
zPHtQo9HWsOAio5a5mV1qaQLL3t3nnMU0DE+d8WniqGAk9msbUwYHd3D0dNT
2QqUjzAjOHZ0iMfNI/dpFXgqGf3pvikdzgbLmmKfbjy8+t3xu+/QkelfVr5N
0g35SwfnE5vo4Ehw8hpDibAXR/P+oNGhb9HDieQrURpqPHuEuKnDwZV6pMRW
1bE4G2JdWrvFtK8KsTJLlinxuofOdUqqwjbRCxdDYtnuY0ka4ztImXA6rU/c
oolae8u7gwvDcqUe8X85j7HY
                    "]]}, 
                    Annotation[#, "Charting`Private`Tag$3314#1"]& ]}}, {}}, {
                 DisplayFunction -> Identity, Ticks -> {Automatic, Automatic},
                   AxesOrigin -> {0, 3.0000032609913805`}, 
                  FrameTicks -> {{{}, {}}, {{}, {}}}, 
                  GridLines -> {None, None}, DisplayFunction -> Identity, 
                  PlotRangePadding -> {{
                    Scaled[0.1], 
                    Scaled[0.1]}, {
                    Scaled[0.1], 
                    Scaled[0.1]}}, PlotRangeClipping -> True, ImagePadding -> 
                  All, DisplayFunction -> Identity, AspectRatio -> 1, 
                  Axes -> {False, False}, AxesLabel -> {None, None}, 
                  AxesOrigin -> {0, 3.0000032609913805`}, DisplayFunction :> 
                  Identity, Frame -> {{True, True}, {True, True}}, 
                  FrameLabel -> {{None, None}, {None, None}}, FrameStyle -> 
                  Directive[
                    Opacity[0.5], 
                    Thickness[Tiny], 
                    RGBColor[0.368417, 0.506779, 0.709798]], 
                  FrameTicks -> {{None, None}, {None, None}}, 
                  GridLines -> {None, None}, GridLinesStyle -> Directive[
                    GrayLevel[0.5, 0.4]], ImageSize -> 
                  Dynamic[{
                    Automatic, 3.5 CurrentValue["FontCapHeight"]/
                    AbsoluteCurrentValue[Magnification]}], 
                  Method -> {
                   "DefaultBoundaryStyle" -> Automatic, 
                    "DefaultGraphicsInteraction" -> {
                    "Version" -> 1.2, "TrackMousePosition" -> {True, False}, 
                    "Effects" -> {
                    "Highlight" -> {"ratio" -> 2}, 
                    "HighlightPoint" -> {"ratio" -> 2}, 
                    "Droplines" -> {
                    "freeformCursorMode" -> True, 
                    "placement" -> {"x" -> "All", "y" -> "None"}}}}, 
                    "DefaultMeshStyle" -> AbsolutePointSize[6], 
                    "ScalingFunctions" -> None, 
                    "CoordinatesToolOptions" -> {"DisplayFunction" -> ({
                    (Identity[#]& )[
                    Part[#, 1]], 
                    (Identity[#]& )[
                    Part[#, 2]]}& ), "CopiedValueFunction" -> ({
                    (Identity[#]& )[
                    Part[#, 1]], 
                    (Identity[#]& )[
                    Part[#, 2]]}& )}}, 
                  PlotRange -> {{0., 6000.}, {3.0000032609913805`, 
                   11.707631529363681`}}, PlotRangeClipping -> True, 
                  PlotRangePadding -> {{
                    Scaled[0.1], 
                    Scaled[0.1]}, {
                    Scaled[0.1], 
                    Scaled[0.1]}}, Ticks -> {Automatic, Automatic}}], 
                GridBox[{{
                   RowBox[{
                    TagBox["\"Domain: \"", "SummaryItemAnnotation"], 
                    "\[InvisibleSpace]", 
                    TagBox[
                    RowBox[{"{", 
                    RowBox[{"{", 
                    RowBox[{"0.`", ",", "6000.`"}], "}"}], "}"}], 
                    "SummaryItem"]}]}, {
                   RowBox[{
                    TagBox["\"Output: \"", "SummaryItemAnnotation"], 
                    "\[InvisibleSpace]", 
                    TagBox["\"scalar\"", "SummaryItem"]}]}, {
                   RowBox[{
                    TagBox["\"Order: \"", "SummaryItemAnnotation"], 
                    "\[InvisibleSpace]", 
                    TagBox["3", "SummaryItem"]}]}, {
                   RowBox[{
                    TagBox["\"Method: \"", "SummaryItemAnnotation"], 
                    "\[InvisibleSpace]", 
                    TagBox["\"Hermite\"", "SummaryItem"]}]}, {
                   RowBox[{
                    TagBox["\"Periodic: \"", "SummaryItemAnnotation"], 
                    "\[InvisibleSpace]", 
                    TagBox["False", "SummaryItem"]}]}}, 
                 GridBoxAlignment -> {
                  "Columns" -> {{Left}}, "Rows" -> {{Automatic}}}, AutoDelete -> 
                 False, GridBoxItemSize -> {
                  "Columns" -> {{Automatic}}, "Rows" -> {{Automatic}}}, 
                 GridBoxSpacings -> {
                  "Columns" -> {{2}}, "Rows" -> {{Automatic}}}, 
                 BaseStyle -> {
                  ShowStringCharacters -> False, NumberMarks -> False, 
                   PrintPrecision -> 3, ShowSyntaxStyles -> False}]}}, 
              GridBoxAlignment -> {"Rows" -> {{Top}}}, AutoDelete -> False, 
              GridBoxItemSize -> {
               "Columns" -> {{Automatic}}, "Rows" -> {{Automatic}}}, 
              BaselinePosition -> {1, 1}]}, 
           Dynamic[Typeset`open$$], ImageSize -> Automatic]},
         "SummaryPanel"],
        DynamicModuleValues:>{}], "]"}],
      InterpolatingFunction[{{0., 6000.}}, {
       5, 7, 1, {753}, {4}, 0, 0, 0, 0, Automatic, {}, {}, 
        False}, CompressedData["
1:eJwt2Hc0F97/B3CjKR8hEQ0zo4hSisr7aWeV2dsmIolEMjOKzBDZe+/323qb
JSFUVBqEbCKVGUUf4/f+/r7fe849j3vveb3u+Oeecy+vpaOONR0NDQ0ttS78
p/G/8k3uTeFKnhzhv2r/zyuEgbHKDRdPu//1nQiXJYVEJCci/jeeRNjGbnfS
timLkC7jOR2rVEBQM2813sdaQ8jqshmtoGkipC98jzF0byOksDpeoJnvIHQm
rnp/rOwiMHBsWeip/URQjWG62t/QSwhi4fw82DxAsGpnyZ23GiHQbYs3c7YZ
I2QqHti3ZDtBwJVawVCHKcKIt94pHufvBN+keYVq1xlCpLGySN75ecLw9RiJ
hcYFgrj72Olz8r8IZueVOmSUlwkRdAVm0mp/CM/aGRZPX1wlzDx0eCCl8y/h
oE7XvlOX1wkaHJIlkkabBLYdqfYRO2hxP4CHnv4qHeZpchLdGulh6i0k8ZNr
KzpWi9osXLdB2vWYaff77bjImb5xOnsnrj7dnZHksgse5n5y60r/IIJuYcyc
Yzc+fJCQv+LCDBOB6WhWUxa8zpUS845kxWmhgPappj3IKXh/RWeJDSxHuNee
CrLDp9g+TsiQAz9E6yWiw/aBwk157MHJBW9W8m+L/P1Q3lpgeOHUQexeyXwq
3nII9stvIsOEedA1qybnO8eDU9/aF52reWE1PnRueYEPj4aWA93EBPCsj/H9
qu1h/PzEv/9ujiA4u2SsN4aFoNKhXeq3XwR32mxX6YhHsOMfuqmqL0eRopv8
ydZCDBJJJ5v3fz0Gy/lJ4tRJCRQ/rnyLPxJYlvJTSqo7DkK/xtNfXifgFhdy
U1xPEmSdNp4boicxyUT/MW/LKRzsIDwYGzgF/aC7pw9VSSFcoW7aMPw0Xmwu
J8danwGN+A7XSTlpVLDs/H8bJVzUDOWl0Xlp+FAn1anwqvZyBWnQdYbdileU
xgEGS05vJWkIuj0vv3NRGscnDqndJErjrLb3mI2FNJSeffE0vy4N9+F1m8IY
aRTT8Oj+apTGEK884fwPabAoXD0axC4DxauBHO/lZFATpjbffU8GRyuZXvU3
ySCt/0PmMO1ZsNLFe07IncUDEWPd6XtnsarFLTrbdBaWtqIHRg6ew2tfacYP
HucgGa+81tJ9Dilk3Z9Vx89jS5vFQH74eTgMOnQmTp9HnYoAc/oVWWyt6NfN
6ZOF1oGo+EJtAlICVb6QXxHgsuKzu58HSBIzKh8wATTv/apMLQJouh9Wm60A
lcKCddzKcrC52/hk5LEcuLoMnmWOyuEN/+JzS3F5+LmFtfB7y0O4ad/4w9/y
eM+QR/fbUQEeepJ85tMK4Et7LvfSUhGvpzSvHB9QxO3jX/yS9JWw38s2g/6d
EtgevbDeo64Mxlyeo/ztythSf3f+hIIK1t72Vsk3qmB5/KSXztkLmFl5BMua
C/j6z8xWZ0lV0B+ayc9oVQXvsRnVd0Q1yMrO/FifVoPJxZlw0bvq8DSbETdm
0kDCzZn3IRkaqPaZuV17QhOX7T7b7v6hid/6TaY22RcRJ1es02B8Cclxr/kZ
GLRw4yEh7ZSNFs7ep+y70qwFhpkDacay2ugjPuC/XK+NguaZAi0pHbiKXT6m
XqEDpYRnlUrHdMFGLySNIl2YsLyeOiKph2xuh7i9T/XwQ4xZiUZJH5LnKn99
f6MPL7XLWd2XL6PFYFXr+fBlrO44uI/bnQi/FCOuJ2lEnEz9rzMWMoffUM0T
4JIYpspZ0qdEn07EQ8lEYyGqm/UGTupUvbZ+UqNkELFy6ZLAwSwiXJJerz/I
JmJhQunzbA4RRqFs+ZRiIlrEx109K4gQ6y5XRh0RcZ5+7NueU+fhvjTZ0UYE
Wwt7R3kXESI2Q6Xx/UTI7syL8Z4gQrfEwcNqlgjbS6fMVFeI8F5ckxenM4AX
eUtvNbMBPOwYHWS5DeAmyEbXJmaAO2P74zXPGeB2Gr9ot5oBnIyONpkYGkBM
QIjdxN4A32b4bhj7GiCn5tBzo2gDWNzj2muUa4D96ux2hrUG+MzG2mjQYYAW
Vfe1lnEDlPkMSYuvGSClUtEtic0Qwd+KKFvFDHHnIMviLSVDXNFxEx8wNYRm
0KC9iqshGl/uMf2TZIgTDGqa+Y2GyFH3O0+cMAR7eLXY9p1GCH7782CNmBH+
7uZnuqZjBAdtww12NyOE+7+/oZdnBFKVal9UtxE6p5qU320xxk9OGQrjSWMw
alTwqlkZQ9TnSGRQtDE0yrLWXjQZ455STv0TGhPU9Oe6VxBM8NMxX6rQxwS8
WwuX0htMcDmpqCJuzQRh4iW3ws+a4vkL0rEAT1O4/9DrHus0hQTrmpcctxm+
ncnmy3AyQ4a52quNFjMQAxccTdnNsZuUwP7U1hztHwkNXE/McSNvTbufzQKL
loZKQhoW8OCuPuPibwGaAVbRpnoLBCU4cjMtWoBJv5PVWOQKYllEthVYXEH8
rrqcwuwrSNiqqlA8eQWJm72jJSKWSF619SPbWyLl18qhslJLpM4EN5QvWiJt
ap9J5SkrrJm7ZsiGWsGo9+PEqyEr1GodF9GXvAr2VxEOI0FX4SL3s/zGwFV8
qFP9/VvCGjONXttc8qyxo43EvrDfBnydw4I3o2xw/gPL6R/brsGgV0HF9u41
3B66Q/y6cA2dDKQAljBbCJ6eKD8vcB2+VvuHrzdcR2+kDmPcZTscfxoi3Txn
h9Bvz21mg2+guytxSlDLHjx1zrbmHA64kak+HT/kgOoQAbuu3JugdV7/vsPB
EYJiP6p4uG5hfL7hj2byLWRQHkl7HXCCibuVV0GqEzjPSTV0H3JGz+aOTboM
Zzxu+QIJ3tt4sfz8m+/r2/gtlPfo3W0XCBmFneE+eAeGD2+N3Gy7g9Bn+sHP
HF3xdF5GgonTDa/icx6sVrihR5bpy4SGOya+ukl0Tbpj4eHogyd+HtiUVP+S
x+WJ4gmzop5gTxBjnT22/fEEvXLgBSlrL5T+TuSw+eiFdPG+y5+d7uKR7b64
C8ze8MskdteRvcHTqK0k3OCDpgH1qrgOXxxfz4qmc/ADLWPGa+klPyCvSZvm
/j34Yry3bfd9NPRvsQhPvQ/+VJulEyP3EWL+MriXzx9zvEcO+lj7Y7pFniyd
4I9xa2PC8mt/DG536Spb98fen0IC208GQLPri5upXQAeUCI7KjMCYDdgcPis
2ANc2sLn21z3ACdFf/SqKgfCSlOBu8orENE3k615ygPRFPmrOGwyEPvmG8a1
OIPgqBW8n10jCG1lOrpffILwYj+zRWBNEJoC39gfnw/Cs4VQjwHhYOysO85u
WxgMPb/eil8iIchQ8b3kWxQCM84LzIZTITj4g/n9CYFQDDzti2K8Egqdzfsv
G2NC8VJOdNP5ZSgIAd2nBNdCMa762WlWOQzBu/tI1VFh1Huuf9pnIAyt6rOm
+VoPYdJM++Hdi4dYOrNXeeVMOD5vSzhK8Q/Hk09cLLfehiMtK/X3Uc4IXFc0
ik6xiMDJSfZj/xREYDPo4yvvuQiMkjPHv+hGornbcV26NhI6G2m7NJgewUR4
xPHN+Uew0eH9dNHhEW7dtTzTlfIIHWcKC19+fATB5TmuJoYo3C+XelgnF4Vh
u5UEj5tROCdQnyudHIXEQa+K1fYoHBv5o9a+EoXmsdvjMSLRIH6d87I0ikYX
ZfyZZFg01AI+0259Go0W3Q7Fnp/R+LD02XmX8GOMxE5kwOox5qQW3t5Je4x7
PmpDk+2Psacte4a48Bi5/6yvveSKgTElPjxNIQYsxicOudjHoJ32DVk1NgZS
HoOG/76OQe78zBYSTSzYbDdKzaRi4fCyJprWJhatwk53cmJjcTDkiIFKaywW
Y0ZEx//Goj0jjtZXIg7JJRo9XDZxkK24FeEQF4fRmhjl521xCGio3WD9EwdT
LZt7nyTiITW+Z0ucXTx2uzYFEnPikcHHFWL6Ph4n3jmHWW3Eo8WrI/z60QQ0
06i455gk4PmDZsvh8AQ0MshqcjUmQNelupB3MQGTg8e2iRxOhKdKvqWEQSJC
H2bM98UkIvF9oo//+0QUsj9mFGNKwuEz/7K8lUlCpqEVh+O1JBz06jjAHJOE
c43nl9KeJ8GIvqxDbCYJHip82U85k7Fn79IAs04yyGOt7NahybhQFq9V15yM
lIPydmZLyZgP/elPL5gCxZW41AJiClLm+vmbIlKwNHmoqK81BRpDlhKLaylY
7wph/SWeClJL2dIvy1SYVX/uWYpNhaRkd0/kp1TsKPvQc2RPGoZEu3patdPA
FHh9bad3GmSH6fguFqTh5pkUleiPadj8fO5B3EYaHrkNNieJpIOXw4cmXS8d
3LsVVzUj0nFwO8PiWns6wjevLXfTZMB1TVHuI2cGzFZ5w7tOZEDl90bvG/UM
jF/feu3ZtQz4Du5aJvtnYL82q396egYMhNOGquoyELcpItP5MQOfeqpix2Yy
kC+8J3CFKROenrdcmSQyodn5xkZAOxPXF/S2xVhn4gH7QC69ZyYyz1op3Y7I
hIC1XudkRiYKIpR0jSozIVor1f+mNRNXWTb3Lo1kIsWuXZtrLRMfWyLDwZGF
q4Gk3S8ks7B0oSNKRSsLAbum93TYZyHFgHGzLzwLlFzx79/IWXizqNP9510W
yAX3C7oms/DIrMKrcD0LzmxjF++zZePA1bfBr0Sy0VZZ38xMyMYt+vw1ol42
pM73KgQ6Z2PddWcY5VE2XpTJfBgjZ+O2nsmk7Mts8K94/00azcaH5HSmP3+z
YfKlVZWHIweTXD8DVCVz4GjE+tz5Ug62RB05te1GDhLb5YsSA3NwbMOIWywr
B2dXXlZWtedAdVHqguxMDog/cwbaWHOx8aa2ZZE/F7mlnUWHTuVCM2okSk05
FxZfqyKf6+bCRTosXOpKLoLCLcJKbuYicarBluN+Lorl9ivfj81FQ7I7/0xB
LrrH9go7fcjFjEil6PK/udjqpHXc43Ae+qMv/WY/mYdSysUnFPk8+Pdo+ulo
54G730qK3zwPTwc9fv6yz4PBaGTWC8880Fr+MzAXnIeisdC9++PzoGu145Jy
bh4e3lbwc/qUhxf+PuUp9PlYe1w31n4iH/pT914fQT7IMmoV4Zr52B7BmjRv
lI9XDuUv6e3yEaap9YfdIx8aYnOHjwTnY+tv030FsfloeNbJIJidjztBZ9ez
y/JRV1kll9+Tj41h8cCitXzIMxa9JvEV4KYDp2eEZAGS3gaLOCoWoE18pfeS
fgH0l7KY6iwLMFGrqch3qwDO3iseYd4F2LV3+Q1nVAFyShZ4C3IKcF5x9o5U
bQE+2/SF2UxQ40JeZMYxF4KxpLSm7Vwh2NVpa2bVCsHzXaea3bAQIiE5VbLX
CsHAOPG2+E4hvkfwf9sXUIgOFivawOhCcPDdTPk3vRBWJzxOO5EKUSof8GGy
vhDPJfUuEKYL8V5A4Fk8RxHG9y5JzisVIV2lrjFHtwjGHj7qhleKsK9Y4fM/
jkV4XKHb+9e7CEz1Vn1TD4sQ0nS7/1NyEQQucJ87U1iE529fpyZXU/P0XTc3
WopA421Auz5bhLwcGfp/OYuh3nlg66piMebPZRfW6xYjhiRy8a5lMaQPlS2e
dyrGXh42PmPfYizwumu7hxdT310DfrHJxWi1MJArLyzG09RPtG9qikHp12r+
1lqMjrl1Y+HVYoxvKV6+JlqCv5wGkfnmJfBZzUrlcygBfd9McapnCYJrz9Tv
Cy6Bk7rtpWfxJTAeip+wyi+BklO7x86aEsw2H5gjspMQz+Z8Ne8OCbBp71v6
RALNXJ6tTTcJ9Iv/NeLdx7vXqHKSaKJsqUrYGtXZUVXmp4zaUzUd+ofB8T/j
9xKZvf+TJ3CYI4zq57ayg4lUrze3TZGorjUMlDdTjaxb9PpMlbdqh/JPqoWm
Js07e0g4vq1MVohqLZn+iSJVEImnLanWCX2drqAqueKcQv+ZhJKXNJf0qAom
RtDmUk2/foCyTLVw54sg514SKgtvGM9Rfaq6R9y+j4S26Xq6aapdIZY91v0k
bH7fasP7hQRxjcLlAapmJI0HCQPUczLNs+kNktDg+Dhn9xAJM11SJzuoTj1L
7fs4TMJIyRbfgRES+pNuCHwdJeFT8IdXM2MkvHWVdvw9TsLLqxlsmxMkNOts
r98+ScLyS3P6mCkShAm1GjzTJBhXMceVfKeuc/T68JmfJDRlNgm3zlDjOLic
teeocRHOTwbnSZCp3b1vZJEEjbESl7El6v4Y1d5P/CbBSWpKbGqFBH+LgNDp
vyTEhvJO/VgjIZ/yTGF2gwQ9/ciNLFoyaH+b1xG3kEGKk3Bh3E6G0Wla8aad
ZGzvfT99h5GMSvesnCO7ybDgvG0+zELG7Lrqgs9eMrzGePwPcZKxs/0P27MD
ZMQXv80z5SHj8KPcM+v81DyXu69ThMiAoa7JuaNkjKcaMu6SICNwzPxp30ky
hIVs7Aukyei4YX/ATZaMm2XOnUoKZDAvu99lu0DNl/YVHdcggyGs8oWzLnX9
gSkTOiMyasQOLEdZkMHkqxXOe42Mq10Bh8sdyHjCW9cAFzJYb8/od3lS55dm
v9LvTwZhU9Z+4iEZl1uvuc3GkmEf9uj+ShoZ/tp14XQFZCRyjCUwlpNRNsiQ
w15PxkBrrn9gGxk7yLD6/YEMybgv8jbDZJj7uPL1/CAjzIaFTnmFuo+LJaNV
W0oxLqXSdJilFPWKNFLqfKWI0qkruiVZClsLZ+44xVIQbh6NeaJfir13J3aM
2pTiZ0iq9zb3UrTEX148GlKKiL1PDKYySmH4mLsxq7YUAiwBh826SjEX8S2M
81spnjBqLn7aLIVCq4Hoy11lEN4SNpzLUYbSNtdSAeEySIVY+mafKUOD+sVL
fKplUGSS4c40LENH1+E5brsy6DxmaUzzLEOf/nrEwbAyCGV3PjucVYY788mz
YnVlaD5/45BUVxmYw2Quyk6Vwax3p4/yRhlKDveRLu4tx6pzweBl0XIwVmmy
ZWuUg/vPotqcfTlOSCfcOxteDiWv87VBpHIYNIzNfnxTDrvNoMM8s+XwlhMz
sWeqgJvIXNursxVwYik/LnS9AjdWnVMC4ipgPXpy+1hLBcxf/XYiLFTAsLx2
IOVQJXQTPVX+qlciynbzau+tSrw9HXC/OrYSu7bvzIipr4RqT3iD83AlrjO2
ptynGiq/5hVNtdhd0jiLaifZTqaC6sxEJmcz1WPazL2jVG81+MTRjlSiQmRG
j5eq/NXzrWajlfiQFn4qZawSVn2DuX3jlfi15xg7x9dKxJtqeXgvVOJsvvPA
+HolhuZjCGoMFNyXqckqY6dAMKBvKwc/BZ/ajZIp0hTc2zUgoaNFgfgl07Y5
GwoGo4eMw70pCO0xXzgSQ8EZrtHAl0UULEZustC2UkDaeihVepiCa17nhJ1X
KeBbMKos2lOFARsP2XGxKsQNxL/af6EKN80FJb5bV0FpjBJX61+FA9YK64GZ
Vfg19d5Kv7EKHXYWr/kHq5A1Myux+LcK0gnJqY95qtElf4HhlHI1rs0sufbc
qMZGfOa4W1Q1YuUvanHWVFPfQxqjLF+r8eKaujPDnhoY/1Wlp5erwbH1nHv3
DGrw/5/vt2rwf05NQgk=
       "], {Developer`PackedArrayForm, CompressedData["
1:eJwl1Q1HKIAVBuB215IkSZIkLUmSJEmSJEmSJEmSJEmSliRJkiRJkiRJkiRJ
kiRJkiRJkiRJkiTJdSVJkuy52+FxfsB7Pv7d8J+Ktn8EBAS8/Qr4X/1tgQQR
TAihhBFOBJFEEU0MscQRTwKJJJFMCqmkkU4GmWSRTQ655JFPAYUUUUwJpZRR
TgWVVFFNDbXUUU8DjTTRTAuttNFOB5100U0PvfTRzwCDDDHMCKOMMc4Ek0wx
zQyzzDHPAossscwKq6yxzgabbLHNDrvssc8BhxxxzAmnnHHOBZdccc0Nt9xx
zwOPPPHMC7/5wytvvPPBJ19880OAQfhFIEEEE0IoYYQTQSRRRBNDLHHEk0Ai
SSSTQipppJNBJllkk0MueeRTQCFFFFNCKWWUU0ElVVRTQy111NNAI00000Ir
f4e8nQ466aKbHnrpo58BBhlimBFGGWOcCSaZYpoZZpljngUWWWKZFVZZY50N
Ntlimx122WOfAw454pgTTjnjnAsuueKaG265454HHnnimRd+84dX3njng0++
+OaHv8v/i0CCCCaEUMIIJ4JIoogmhljiiCeBRJJIJoVU0kgng0yyyCaHXPLI
p4BCiiimhFLKKKeCSqqopoZa6qingUaaaKaFVtpop4NOuuimh1766GeAQYYY
ZoRRxhhngkmmmGaGWeaYZ4FFllhmhVXWWGeDTbbYZodd9tjngEOOOOaEU844
54JLrrjmhlvuuOeBR5545oXf/OH11//v/DsffPLFNz8E/FP+BBJEMCGEEkY4
EUQSRTQxxBJHPAkkkkQyKaSSRjoZZJJFNjnkkkc+BRRSRDEllFJGORVUUkU1
NdRSRz0NNNJEMy200kY7HXTSRTc99NJHPwMMMsQwI4wyxjgTTDLFNDPMMsc8
CyyyxDIrrLLGOhtsssU2O+yyxz4HHHLEMSeccsY5F1xyxTU33HLHPQ888sQz
L/zmD6+88c4Hn3zxzQ9/H/8vAgkimBBCCSOcCCKJIpoYYokjngQSSSKZFFJJ
I50MMskimxxyySOfAgopopgSSimjnAoqqaKaGmqpo54GGmmimRZaaaOdDjrp
opseeumjnwEGGWKYEUYZY5wJJplimhlmmWOeBRZZYpkVVlljnQ022WKbHXbZ
Y58DDjnimBNOOeOcCy654pobbrnjngceeeKZF37zh1feeOeDT7745oeAf8mf
QIIIJoRQwggngkiiiCaGWOKIJ4FEkkgmhVTSSCeDTLLIJodc8singEKKKKaE
Usoop4JKqqimhlrqqKeBRppopoVW2ming0666KaHXvroZ4BBhhhmhFHGGGeC
SaaYZoZZ5phngUWWWGaFVdZYZ4NNtthmh1322OeAQ4445oRTzjjngkuuuOaG
W+6454H/AssRecM=
        "], CompressedData["
1:eJwt13k8Vc//OHBrrn2vdO0ut9JKIcvcsSWVEsqWJaIUIWvIvkb2NRSSJZJK
8UZ3EJJ9X7NrF1JZSvzmfn7f+9/zMa95zWtmzsw9R8LG2cCOno6OboaZjo7j
XP6q3jUypPu/nw+rLb0pdv6SjVAoQyPlwVES22VszaIwryq6RkpDSYmQD3bA
uGuqxL83FPNqNel47HsV4RbR628oU7vG9hVgq7gXtP/+/YYSRWXLCbpOhtsy
2WU0et9QhAob7pg7kmFK5mJBV9kbivTe9kV5JzLMa2sYyY5+QznstNDDdoMM
oXaOVunVN5TLJtk8+q5k+GT5cHrCVAPlmn7MJX93MhwfYnWAFxsozuN+V1K9
yDBh20OHtLF6inZiJEr3IUPGaI4/7pb1FOlNNvrw22T4i0XifeVcHeWXynpq
WRAZHveRlbqvWEcpt5WOKg0jw/RvBmP2kogyeqfwVlAUGTo0aGxXmHlN+eDO
++vAXTLcbNUT+vekljKov835VTwZ3j3ArU8Mq6HcYK3RE0omQ9dote6/9tWU
k2vJxO/pZDgic/C8dXsVZR+XcZBHNhkCg5jG3TqVlP2luravcskw55CI9PDA
S8q3cxmXXjwiQ3MucGGnVwXl0469k87FZJis+WeyYs8Lys7xYJbFUrweYm+C
UuefUcIsj8vBZ2SoKBbCUnKxnKItsaf74EsybEp27Gppe0L50vx87U0VGV45
ZFZQw1FC8Y3sPctQS4Zk7WbGVu8iiq3jA94lKhmyNt4r/MBRQAkPchVOrCdD
VRmGipPNDynpuh37yhrJ8HSK7Hb5+RzKhTds5w3f4vVrti22TMui1JA0v995
R4adWuF8T1Ea5VXynlCLNjJs9JmXTTqRRPlvkPNXbzsZVsj5KZoaxVL2WW7z
WO7Az4cfY0VLdThF8qmP41onrhex/Dcz70O5rvgux7+LDE2zbHRPJV6mRM0d
IyVi07nZv8xON0A53sqvAXaO+MXJJfab6MT3dfY43D9K8OnmeS5/tKDy9XEM
zq+1ZNdUcCUUVa19HmzB9TCLiul55NxBfr/AhVRc77MrC280/8Yh4aDwOiY8
H4aC869P6SaiHuqOPgk8310mvZLNIBkpJJ16sl5Hhsa/ZQf2fk5B3vN8TGmv
yZBzWSHS6EwaklYkFX/B67vyOPk4epuOND4kh/x9QYZDq7nuKd8y0Od4h+Wx
MryeRz4p2jXfQ38e2Qqk4/2UGjr/6KNNJmoM9tmlkk+GXpmjiTqtmeht1KnY
zvtkqPzywNgVpiz0/Dd7rFkGGT41PtDNsTMLca6PL77Ez9uEr1mb3kom0hHd
NSkdSYbbvbZG/FMyUXDG2IWaADL0/P2IusiUibYtqRFD8Hnw1mTraNe/h4aX
NlLCnclwTsbduyk4A7Ht/xTWfgXv56mH7bF56ejCadc7ptZkGNqw+7ruqzT0
432cdKIx3n9CecHrqFQ0cOztW7WzZFh+lHVOyTQFDTCe+3JRhwzjlZWDf+xJ
Rmm3u/QWKPj8fNlOX7uViFJV63wWlfD6pSv/MB9PQKZPH/BZyJHh/AfmG28a
41Fz8NNd8vtwff6DM+E34pDTz7ahdmkyFL8bqTwvdxep7CZwvhfD56WD2Ztv
ezQyqJ7bb7aLDE9NFcda74xCFf12xVCQDM1mKgdyj0Wgth1y26J4yPDCi5Ir
h2+FIcXzqSv7OMjw1pT5CHEwBHVUatnLEMhQgahtrnQ2GEU2XzppyUSGn3dG
+ma9D0TtDf/fRBfKqnJ0PfqQ2NoNsCss62Sl79SjiUppUzHsvznkSO6oelTO
Z+4yxUiGe+MKXs+F16MLpAtxudgpb/cnVofWo9bnAq9ssN3orJkTgutRt3/p
zCIdPs/GBnr8TvXIZM8+rsBNGej/0oml17geFSOVQ/wbMnCi7Mhom0Y9ClN9
DIvXZaC7jZ/n1v56dDP+wAvZBRnYPPSOv6i9DllYjdsuzMhAz9be2J/OdSjo
7VGThSEZGOPQTOe6ow796Dk/trtDBpY0kvv9whCqLc30zGyQgUejn9JzzlIR
p3lhoM0LGWgYkfP04uZrlOQj2pyeLwNJEz+yWWReI0fT2RtKqTJw6nTjvSqT
WrTrcYK6aqQMBK9Kbxuk1CBpuD/igY8M3EnPOzE3Wo0u+qesWjjJQJE1ePnh
bmyzzY5vZjLwbbXBq8Sj/6EgFvcjUroycNxtoUZbvwqZc59t/6MoAzNkNwWM
vSrRi90HJK6RZaBbGwt/dvEr9OCnXIjDDhl45FenlfDHl2ih+tqXHyzYH4RI
m7Iv0fND12pDf0nDsW9nJNa1K5ANj9zE52lp+E2tRui80wu0teJmxNctDZXO
f/Key3mOlnmOy65QpWFRf7X2w8ln6N+iucGdMmnI6ve5v2z3MxQt1hXYdF8a
Sk55ZlB8yxHL0ekI9Wjc/uAXJJ19itaFZ+xeeUvD8E9EhdaGJ+jnMy1HgSvS
UOPEdmHxs6XIsbpZTe+CNDRId8oiLj9G2/f+KzQ8Lg0tqNNB34uLkZCdZTBR
URqe+e+N/Zp7EUpQ007M2C0NbzxP9393rhA17mYwPM4vDVsKBDjvlTxCXU75
x25ukeAvu8M1x/bkoyaBXNK/eRI0YX39cLo5D4VP/DzROkaCv3cvjZ0MykVb
dCpvUBsJ3pI/JJhxPgc5aC4pN9eSoPuVndSk4PuIrFid1FJGgl8iNbXOhGYh
5fMh9E65JPjwyde8hLx7aPrJ9fkfySTYwjyer/khHc3zx/gdjyJBySN3gnbp
pqG6z0fMzf1JMMDyBHF3WwoSnnWPknQnQcfk1V2dV5NRpeeyStw1Evy7Zjf9
QiwJHf2rWZNyiQQvV/23+Pp7Alpj/Wv3nzHO962qwjwnHjFGiZclncHxrJtb
9mOx6FpfFmH7cRJceXP5QGZBDCpVXAHygAQVLkafWsi+g/JNY09OKpDg9KXA
qpuvI1GYUdIR7kMkeMcfzD2kj0Am1Kn1qj0kGF6ZY2t6JQydL5n9bCZJgoJD
R3ws74YgwW2rPg+IJChybIkoOhmEVutfvfESJEHGW1+HxU0CUR8rMh3kJsFh
7n1nvn6+jexfzu95ykaC2w/vrz12yRf5KNzTX2UmwSN3jkhu8N1C/Tc+8qvR
kSC7hGYr60lPFDdtfVr6rxScmrpjbtLnhobWjpzLXpGCTr+vv2vMd0UP0hkb
kpelINubWxU7rjsjiZtBSv8WpKBVjNnY3o3r6CLjXebWb1JQJSJp6+7iVVTq
Px9c9FkKrn7fyvz62w7Z9LKHffwgBbc/Djr5wsQWCYw7+XnPSkE/7pUsLY5L
KIYad9poWgrSb8rV8nFaIgm5yl2uk1JQYaJoT/BtMyTKXi31dlwKuir43c42
M0ajvLFCu99LwdxKUf7a00YoCO4ZeTsmBW9c9Y92STNEAf9ntuEmoqXVCDos
WZEbi30/4VWEl8UIengo8sZ57JMuqvIJ5iNoWYm4fXZUCg7elzBoMsbx7W2d
LtiMLc9v/DEcQeJuKembI1KwTCE48pD+CErIFZeKGcD5DBpSQ/aOoJOHHU+I
90jBucHDbxSZR5BfWMJqdbsUlJu54nFqahjJKE6KXWyRgi9sB0Vf1wwjm8qd
yRUvpODlw4RHLLzDiFn+uOq9B1Kwa1+bJOeNIeRW8bF1W4wUFDqbxa/RO4g0
ZP5Y/fKWgjLvi1L3qA0iw7yTgRb22DkH3Q3LBpA62x247bQULL5S9or5cz+S
V/c/kC0nBVNk2+nI+/uRxWzua4FdUtDxWmFDvV8fGvUJCbJmkILCV8/M/xvo
RUWVjwge3yThpCOJTlipFyV/U6vXGZCEZl77j7nm9aCPp013bL6UhDIHXRNt
+rvRRyUpgki6JHyYcnH/dsFupCO+JhztKwkbLs2TjzZ3ojSdT+cOW0vCZxH8
wuY+Hch19823f7Ql4VH5WferWu1Ii2MhsH+fJNScLa92kGxDr7vlMl04JaFB
f8T72w3vUEP9zvrsRQlYuqCuZ+rfglYuv0aqfRJwIduQgdPwLXJZ+/7wcJUE
pM7enmMHzejxvdSztvcloACfuyVRrQm5yDuI1YRJQCXfcx+Pn2lEAYtCH9Ov
SMAzvjtSSPJvkK6k3B6BUxKQbeN98fzBBsRowxHDdkgCJh4v+fVBvR5ZhrZF
W2yXgL0NMieq7OtQegFa//FPHIpuT8z7TwmhV/SXop5+FIdRTq1vJBteo/i0
IufAbnFoVt/dkWlfi3ZwR+5neSYOI77yJydEVSMJ7rWt5CRx+CXuz6VvY1WI
TqjGZNVLHNbN6/toG1eig7tnTRksxSGfcKjbmZWXSDhdsSZOWxymZn+mJlRU
IE4W5o+3D4jDbzvnq/ViXyD67hKVpzvF4eveokcGgc/R0Rhj94wNMXjdNI5B
WOsZuirfZnqqTQxO5Jv/apcpR3VWgrxi2WIw7PZ+i+cnypCkp8XNVlcx6Jfl
JEK9WYo8FzYDOHTFoEeObBd782Mk7+/5p0RSDGrt8X//Vq0YBQrJK3luikLF
xtL2voFCZCN1ylGrRxT2ZosUaEgWIGpkihKlUBS+T8roab2Xj34lJ7cKBopC
11UmgdhjD5FobdZUkLkovMPplpu/nouCMsoFjx8TheX2qqTvgzko5ZN60D4h
UXhY77lEV+YDFHcxOY35rwg8rOW441BlNnIUreKgDIrA4rzSCfNbmailPWpG
vkIE3h+1mfnqmYHozHT+ZCWLwG1XKp+PFKahI5yM+apeItD6rY2TF3Mq8uaG
28fNReAKirQj3UlG4XdyDp3VEIHTW4FSYoeT0H8O1d4Oe0WgRw+f8sWVBHQl
bCmojEME6n4+wWp4Kx55FZNsL/0QhqGNUZ+0T8UiOUv7LsqwMNQJNFJl+RaN
GksFU3jqhaFnxrUjRi1RiLKiKJhXIgyZ6m5f3zcWgWweJxLepQnD6JtPAwaF
w5FCaGagVZgwXLJKG8qLCEWBhl94O1yE4apfdfCH9mDkqaTq88NCGB7kYi5T
hUFoSjqz9sFpYehLMmxXrgxA3jISxeWqwjDTnGn2q/xtlM3a94P+gDAU9P6S
tvbdBw3tK7juIS6M9/e4g/CEN0rlnXBd4heGDoJHF0U2PdFO0S5db2ZhqIV8
KpPeu6ObK+R8ozUiFJ2ZFCj7fRN99gozvzRPhEf0dEc71F3RkrDxV/9pIiyb
Nori8nBGJlIjLxKGiFA3OkG5t8IRmcf5OgV1EuEEn97U/WPXEDMvD/+hN0So
9Nqxu3PvFdT05LXVgf+IsPfioO6+wMuIZbl38Fw5EebeOre8tdcG8Y0kinsW
EeGhqrACUTFrdGPMY8s3lwhjYnx2tuRfREEULZ8TmUT4ddvfzExvU6TaPdyk
kEyEJ7lMBexmzqPglY3fkrFEWBExf1irzwBxJoiufookwnYFgsbjo/qI3Ysn
1j6UCJWb5hjbFk8hOxHFc6GBRMgcxcVQuP0E0pVRGdx7mwil3Dfc4t9qIUae
cInbt4iwnL0v7jhZHbEbS5a4eRKhtl6LsoKhKvpxbqb1hxsR6t+Sp2O1UUT7
yUTGKVcihAy6mWan5NHU1jFmWRciXFWZCPncfRBtuXl/bbhBhJxqAVHJ8nuR
KFgHek5E6OjDuf/zORLaufF3WdaRCPdbRD/usBNDTy6Erp++ToRHa46N6krs
RG/PNO7Nu0aEf+fifEIc+NCtFGYHcewzb/MN/+tlR41OLmtUByIsYFy741PL
hGLXvL9exl63fvmdavaXGvdPdn4vttLjohABwg/q7ThdawI21GroM1+doX7W
UVxbuUqEgcpd139Su6gFQy4Cy9h0PONhqQI3AGGlwvB/7QzJYs6rb8FpXkMm
Otw/R3hK+8N4Hxgtze/hxA40vbbNpHEE3IxJeS5K8+3SU1ayE0CxWmziMPbS
ne5Y46op8DMpt/Y4djnaFQAXpsHFqr3eF7CnLBMVL6bPgADi1it7bOuwHg4t
8Vnwp9ra0ovmxrl1w5hZYON23yQSu77ytsaD6VnQq/Vofy52D3w4naU2B44K
2tpUY9fdiPPW9psDNz1mBvuwKd8WiDn5c8Cw4nTeFjaPZ48FXdMcaPLOj5HF
61luUiaY2TIHvFPrnYyx6z41BfZT58Cuva77Q7D1WVMllIrngIKxe085tvWo
d0p49Bx4YKt/cILWzoU2ph3mAF/8Owo73r/AmJbsIu054Bf0zUAcW73cLlvw
yBxwLntreBS7XJQ+J15yDizMX9A4iX1ox5nxRZ45kLCNXdoM20rnWKU34xwI
ieD554Cd88jWfuP3LBA5cLn1Fi2/wgrh9udZMDmhVXIHu+dL3guW0VmgtjYZ
kIldV54ektw2CyaUlU6UYlPY5R9Lv54FltqTnkPYdN9FmZbSZoHnGL8RA37+
DknIiazcnAW+m9en9mFbFfTu1D0zCwjbR1ZVsR9svPG+BWeBdyiVUQ8bEoFP
kdwskGUXZ7Kg9ZdqGZkmzYLiaw0HHLHFC8uFh3bMguafPGd9sXmkXhgOs80C
+0UBuzu0eHeJrbl/M2BD8sHBTOzyXx6/by/OgCEm5+8l2IGHmY5JT8+AXqWE
+7W0fC72taO9M4D+5/rpGeynzypFcp/PgD+1P6tZ8HlaYjv09lniDFBPEfiy
D5t7SiSU020G8CsXOgLsQ36x/+QuzwD3U6IzZ7Hjl9XDrM/PgD2xobqXsPWb
Mh5lHZ8B041fWVxo+RovpYkqzwAVXVDrT4sfOq9Run8GPHGJtL9Lsy+DvrbE
DCD+1I3Ow87hr/e/yj0DrpOVMyuxXcIzvB/+mwbMT91T22n5/N2Wf3+bBp3S
L5i+Y9dxcl4q7Z4Gbqb31Tnx/RAvt8Mq8+U0aAjP0tuPzZtX69lwbxpEWh3r
Vcemc3pIzoqaBk+yRjUuYOfw+aNI72lwtiTtwTXsw/fn4u5cmQZqHdxM/rR8
4a2US8bTYOtv5IUE7Kk9owqndaYBf7ZQWj52gNNdllOK0+DO8+NhCJvHuZJt
UXwahKwH6Y9i7+Q6d76abRr0PyGs/8IOvM/rUvprCozbxQtyORMhwfMg5+Lk
FMiqsecnY3tvPB8zaJsCwT9qlynYSoXvBoZeTYEtrYHki9i7VWuC9B5MAb+O
h1y3sFsS7s8sRkyBCw3u1inYP5hmT1JdpsCfx4RzpdiR9V6p/yymQOJnD/Ib
7PTfcoPGp6bA86yZ2RHsc9+vPu5QmgLEqH8Jy9jd9wSsX5KmgKZHjAQ7vn8J
X64nU3mmwNO1+kQp7EOGKto965NA43zeJxVspLf+0aZ3EtjYRIgaYVO4f/sf
KZkECR25io7YfDF/G7RDJ4EYHe/JKOyE828lrM9PgttLJw4XYPM2NBoOy0yC
wPcPvjdgxy0cID1ZmwBsReo/Bmn5wxUcU4cnAGzZPfUV2/pOQWRB1QQIvuRc
vYmd8+5k3FT6BCClyyjw4f8PbrTA8PrWBJhQ5Lwvjf2U6e6HN2YTwIoZLCvR
/l9udar/UpkAB+O/AwPs+uprkk/4J8DvwCWH69hTNRWtT76Ng4rXwW6h2HQR
tR6/34yDl3LSsfew9fcaBPzMGQfK+e2x5dhdHl+2pP3HQb92jkczbbxZI6u7
5uPg9b2qjQnsJbfJI+NHxgHVLMx2lZb/pNMuV65x4MFBecx9E99nezg/6Xx+
D352f3WRxnah6v7a1fweRBx4L6KCra/vmSmR/x4Yqyg/08eOjzU/fDH4PYiy
cja9RouPe7WhbvYeOP5IGQ/B7q4BB9zk3oO/rj/UsrEXV0WSF9jeA9QQ8L0c
26qXdcBofgxkm6RENGJbMx1Lne0YA7KaZzmGafH8KR5ZT8fAxlTqqe/YFNdP
Ns9jx0A8a64rA/6/Dig75r7hNAbqL6f478C2bq3wu6U3BqQQUWE/dnyd8fs/
smNAsJChTwO7bqmm/BnbGHB/4H7eBDvw+dDz7C+j4HibepMrNvTKLrzbMAri
N2V5omn5OMXzWzJHger8LYV8Wn9o2qznMQq6xGYfvMJ2PqCw7ZDpKMjQe/27
BfuQctn+o2qj4HKMhNIYLX/4CxsriVHwjrvZ6jutPa2is4Z5FEhNH3Pfwj6c
rDEJvo6AyylpHrzueL8+xRd+6hwBHBw+Iruxcxim+KNLR0DBO6VCgF3+Mua/
a3dGgHgigf88Nvd/7zjCr44AO+Gdr69iBwQJ2Q+fHAHXvsrp+2GjuD30F/aP
gOJnPu1x2D3sy5pb3COApeXjuUfY59i41/IWh8Hbntiaauzua/1Ft7uGQWt1
Lms3Lf91ilXs02Fwo3vP41lsa9EM+gOJw+CFhpn8KvYhnS8V6+7DYErjwiM2
DyKkqqkV/zAeBpb7912WxK4rtOyMOjIMxFcC6ZSxXQD3jB3vMOB+mOpzDjtg
Y4MxbGEIPG9SybmE/eBPwHrS4BDgMq1+6Yp9Vv+swmvqEDjDK10ThF0+pBXE
WDgEIgpYMxKw452Tu6PjhoDXXbkrudjWdGJIznsIiHJVSD/DppOiXlm1HgLD
00x7m2n51WJzN9TxeN1BfGPYW3rfXBSlhsDxNbPJRVo9bknOhUxDYLmjqZMe
vx9uWfmEGH8dBJatz4v5sZfstGz3dQ+C9jHgIo3Nc1MuTubVILjAz6Z0DJt+
KTZLOWMQUFuKP57GTihIrvX3GwTO8Tp+1tiHTZIIy1aDwO0579Ob2K7q6l/c
tAfB8bcG7aHY+kTjKWHZQcCP9van0uLXU4nfeQaB40p50hNsaD949fviADii
ony4EdtF1B4e6BoA+1YJT0axxXjPMz8tGwBev30CPmPHfeYQr7s3AGoLFbVX
sAP3labNhA+AcJdTm4xe2OYlvrvcBsAPXTNjHmyY/Wa34aUBwGd7oEAYe+nY
/M4HZwdAfX7v193YdIG62f/UBsCGWewHZewAqcrifaQBwCTm3noau06cSzOU
bQC4yRdkWGKX277gY/rRD4i3Xyu4Ync/ZrllN9gPJLIO1obQ2gPeRvyo6Qca
bpJ7U7Gn7mmuFub2A12d3msltHijzinrkH4wvdskpo5Wz0T3mIFdP7BsW4gd
wD6oMOdwW6cfhH7azzBH65+qOskg3w+0Wgfsl7FdmAwl7ov2A47ZlVo6b1yf
b0XOObZ+sBG/nY0LO5BXkzF4tQ9kvaw5ScQ+lE4v/26uD0Sr/Pbfjf10TshN
prcPOOipkVSwxT3tPcYq+4C0RGe5HvbWB88Dr7P7wFhrD8kam04/53pbSB8I
1zVLcsaGKREGEjf6QGZjw5I/bbxz0uFJJn0g+YuEWiw29yntIknNPrDJoyPz
gDZ++dw/D9k+sMhb+OcprT9p+skCfx9QdLWprqPV09r5NXqjF1Sykzl7/hef
tbPlQy9YWzc/PY2tTwnske7qBTx7Rb1/YDtrtkg9quoF2wVKzVnw94++IQej
4r1eoLr6hCiCvXUg7hTBrxfEWt6oksN2+SN5XMiyF3Rp/4lTxaZLbTIP0+8F
wipq1sex6ee9HZc1egFBS3mPPjYPONvkcLQXfJoc6jLGfhATQhjei01gvmmF
HcBXFHJGHOff3sR9BTtQx+dxu2AvoC8LZ7pJ+x47W/Dw2bZeoJ0tueSHfUj/
W0zBag9wD8jrjcB2BqcOlnzuAaocq+v3sae0Re/2tPQA5ljy2kvspWfeUpTi
HkAST+xoxz7IJJW8EtUD3JS+dfTTxvslYLQjoAfk9Oi+e0+bzzfVtT3uPaB8
vgTNYdcVNfxRd+gB1Lhm9Xlaux+T/T/LHnATuqOftHoa3KLrjXpAS3SV0l9a
vdF5DndP9oC9p20mGHzwfcO+T1MU9oBSfucANuzyirtMlUd7wH2LGSIfdnf2
rnRj2R5gOHflnCz2lDXdgy1CD/iRFG2kResvb2D/92M30J5sl7bADtA8Yabf
1A1IkcPky9j6NTrzWzXdQMDqt/R1bOezqfXBz7vBiaO7xG/S4oecHLcVdwMD
oZ6VW9jxnhwk+/vd4IVqVEsQbbyrEpE9Sd0gNVQnJQr7AdcWy/GobrBYLh0T
70M7T9tNxgO6wWwNZ0Aarf7FJ66+nt1g1J/hxn1sHqtqbXGnbiC869n0M2z6
jQ32OYNuwFltpNBEa3c8Z/1eCeen7nMcps334ewIm1g3uFE992WK1u4dt/iE
vxv0SN6/9IVWn+STurOEbsBcbNb3A7vBJCd4eb0LfNPuCl3Drs8MSN781AVO
qwTLbWGLN13g3znYBRrVPN8z+xLhpVNNq2qNXaD8vf1dbuzAk5onTz3uAk3I
SUHIl/b+ZfPxZnwXYJxOHJLEDhh2ulHh2QV2poz6KWFPcrgsj6l2AbOPln/0
aPGWX2PCGLsAccJX3xYbiqWWVLZ2gj9lO0SvYdcZo56eqk4QAP/75IItTnCq
rivoBIouF594YVOm9/u/TO4E3+R+x/lj04mIqdgHdwKHE843wmj5R4TSyS6d
QIfUeSKG1r70+deKRSdwF/panIg99eVVHpteJyg84M2SgW2trba2R7UTPOr3
ufSANl/X+2NGsp1gosNV+iV2bq3d+cc/OsA7u0HUil3/g8AfWtUB2B+wH57C
Dor4j+5bQAeweeQf+JE2n2gv7zvOHaB0h0P7PK393vjLr5Yd4J53o8BP7K38
0QS9Mx2gz8zg8zqtPuaLLadUO8AhraeVdH54vbLqmS/u7QBRGxPBLDRvnSjy
2dkBKpdN0zix6bozkvwIHQDcu13Ej12nsnwxaq0dVCmcfiVEi/+Y9z3ncztw
KrzPsx976muRc+vLdlD8ZeEExKaUHt5jHdIOSl9FWBnS8p12IF091w7ay3g/
mGJf6vk16A/bgR7rc3trbPrw04teB9uBkIj9nD2tf/zPu16i7YCrXGi7E83s
E2RtrnbQZayq5UYbb7hRV3yzDZBHu2/cwg6UayawLLSBy3+PpQTQ6p0LqPgz
3gb0n+2qCqOND0PT1zvaQJarx1A09nQROYWR2gYGbM1Wc7HV30fmXghtA2Nm
Ol8qafnFa5zlT7WB+fyyJx20/J8S/jzkawMpw4zWfdhB3p+EDJnagBLlBPcI
LV5aD0T+bgVxzjdqJmjjxfptq/rYCv7lMul9wIYhJh0PB1rBs1SX0W80E43u
PmpsBaO9r2yXaeupn3zm1YtW4KhuMyZ0mwgjhnaciNFrBaqHU2shNvOtW0kq
X94BObtB1ivYOYNX/f8LfwfW28UUaa5bYdPVwD4+Kv4/e0c9zgA/OtBQ8xnC
R5yfWmJf5LXQga5neH24jL1+5q7ks2+4/WFGgw1+PnaUZBpIf+xAqzPxXdb4
fII8vYOZUx0ovOosB+2+p3j9ruQb60Acnyz+DeH39bxjdsGalR3oXKoR1QR/
31vcEeepTupAtaHrcNoOv48eLij1cOlA/KvpiaYX8fdLbS/9E9UOpEH6kjtj
QIS2Kn463qwdyO+0vYqfLhFePVByeGCwHaVnxh+UgTg/PSWqPr8dCZ8K5meS
x/MX/CP+xLId5Rta0jHIEKG8CnmkTKgdfUkI9RITIsIxEZbhuoE2RLk6vmHO
gferpvnKeGIbYt/0dCV83QU188OFf021ojXLj5nxLbuglH5fk7pCK9rZZ1vw
rXAXFKRs972U+A7d8LVS4o3E8RUS8PevFrSnZ/XK+tVd8PmyqOMjixZE3MXd
ckZ5F2RTsbOY9X+LIofztnQ5d8GAomO6n0qbkbTsvFjftBA8rFk58PJjE+r9
487WXykEqW6S8ddlm1C3WJaOUpwQPN69TV3ZpxFFZHyvKDASgiducqpcCnqD
xm40yvYKC8GDNb5+vpkNaOIe/0bYp53w614W38zmesS5VtqeWLETfvsQk85L
X48YZtdnOkJ2wgO2GgM2unUo7Ccljef8Tnh66ZVFsCpCETVp9me274SRx6zH
JwJeo/fqw17roztgG7vZKuu3GmTc2JXQmLcDPitM/wluVaN8j31J1512QC71
sT2OMv+h2biDMs+Vd8BM54vKAouVSOo3a7EN2w7Yf+Wz39HuVyh29Y+G3vvt
8LHS9g9H375EOunvrwhlbsfrHVfgalmBGkj8Ddsst0MbbbuLJ4kv0NWbzXrF
pO3w1vOfnt5rz5Dor4wvDxcEITXkMCn7RzmyGNXqeVQjCC03c5r4GctR+2v9
tKvRgnDy8tGXmYZlyLu1PqjMQhB61d3Pc2ouRayTH4xqpAWh1T2/MxE/HyOz
rxGK6j8EoNCIqBpFvxg9TSw98wkJwMGSVRb6wUK0YTz9zjpBADZHxUuaBRSg
4LRHI9fsBGDa9Jgi0nmELAxvc7WpCECOl9KjlrL5qLtUnXBGQABGBWye2JR5
iEKe39c5NMMPG/maGb2+5KKwpo+blBf8UKPiSemX9hy0fHGf1d4IfljwsZ/r
VsYDpKja+L3Qgh/e1DXi1GrNRvZ2Rak+CvxwJq4jdlw6C33tOyjlyMsPPRp0
p5YL7iGXYJF/pxf4YIf7XD+jbgYiMQ3+ZWrgg81KI/XBuWkoVjCnNjGdD87f
NQwrlElFr88zwBJXPridR75VujcZBbKafObU44PSy1Wm7+4nobzcpRfBe7E/
pX9WjUxEQcJjvcOsfLBWJHj/xJ0E9PxdSfCHr7zwxmXF6cyH8chqQFJUuZEX
EonOjvQicejvY71SphxeuOjUaXt5/1305WzMZ0Z/XviR/vYKt0s0cvlHzd+y
4IUr3gc9yBNRSI0r8NhbCi+cWHdnWXGNRDqq13UOSfHC0TeypAqZCETQ1H4l
SOCFEnEWamZrYaihkjdT8wMPVNW+K6sRGopUYcrks0Ye+H0mcfOWUggaNn9k
JVXAAwdXbmVIcAejmAMjL2yjeGCG8B+1K4xBSOJCTIH2DR6477pz0hneQPTY
X+ZvrhEPvCDX78923R/xu7a5XVDlgT5plaIho37IaILNb1SYB7b/tj4o8NUH
/XMSW5zY5IZXz3HlVR26hRo1A1Yq33JDple2RUcKvBBHswrbRBI37NdsNe3R
9ER/dyTMb9hwQ51H6rEEJg/0bDK7ru0IN5zREz6lPeOG7hnekWRn5YYaJGWD
F6M30Z97dWddurlg665GdZYUV3S2dzgyLpMLXiOcnf3n5oKeGCiMbDlwwXdy
fBmcczeQdvyPz1dUuKD7YpbNMUEntJigLuLLzQXf/jp7XND9OmJorDBZ/cAJ
8zYiegP+OKC9BGb5h1ROaMTgy2Xx8CrqbA4YyI/mhIcuPeb5+8cejSsZLm+a
c8LnIQyMb4Pt0ODRM/4GBzlhx3r+XxP5y8i4hL/2DDMndJASJjzbZov+WC8n
lI1zQKeSFwyfVi8h/ukmD4UqDshQ9jx+geESmtwobXmezAE5Jnh6HUjWqKnk
4oarPQf0zFOtuyduiQjNH6WPqHDA4snOfA/Fi+gdYyZ4yMcBT29LOZ0aYoZO
Zrhe8Jxnh5DTKIPnnwlqPcYj4tzCDg29Zpqcso3R+zHJVeMCdvhmc8TV3OoC
qjVa9mUIZ4caZ+Yqb4DzqLPldONTc3b4Tj97/tKgITI6O9Ky4wg7XOtZsPJN
M0AHn3FlzXOxQx1zuSvqvueQ2mvWc/Pf2KBMAKHU108fGdXdfzHRyganpeVX
+vafRQklZSFJJWwwIb29lhirh/5MVfFO32WDuxrfFzEKnEaRs0ncvfZs0NOX
9yKT8kkUMic2p63BBv2FLjadSDmBrmkbnlgRY4MBjDwMQEQHFdb6cRRtsULA
ylH0t1UbeeeDjd3TrPBD/aLldLoWygwKUDvTyAoPHTz/VS9YE+18ZcL2s4gV
dgev5l8N0UCXb7o2ToWyQvqF49ptFHXEKqhtesyWFU5snb+1XwSiU3S/T9dp
ssLg09tkbGUBymZRG9KUYYWqVn9HhHVV0bYarb/32FhhQnEX171oZTS4mcqf
v0SASVKtbgfmldBElXOF5jABtr5Q5ZKxU0TmlOyq6CoC5Pl0WqDa6iiaqqLu
ys4kQM9EFfEld3lkuhHrYBpEgKpuihxV9w6jVQkOh6cOBLjyu0xmLf4g4o3N
Wko3IsAbTNFsIQuyKNaYRW2nBgG2z4dHlGrtRnozT5vl5QhQOMD+6N0EEpJ/
dyVNiUyAr6RIMT5xEmhvhNj8bxECZB6I3UtQEEFODILAcjsBFu3yP6+VuAMd
/q584gIPAXrZsHDZXeFD/2R16Yyw8+J4bSh2fKhqJKPqHLYPZSiHbMuHXJf3
uZ7FbtGw3+K+xIcUbjLs1cMO4mu4vWbJhwTP75o9iV0ks0CcvsiHnrzvPH8c
++c2K9/nJnxIdjjmnTr2UVtds1AjPrRENgJq2LZHGqou6PMh51eMLDzY5fUn
vxTL8KFBpi6FWW4C9LYl2B78x4vuWx/reIVtZMUT/6mPFw1FN767gx0deX24
9zEvsijk3fOZkwD3Th/8bkDkQXU/9h25zoHzXY4hFmhwItZ8p7e87AT471Nd
SI8vGzr1db5ohJUAG3b4XsqdZUGuDp/i6wgEaFLYv9zvw4w8TJ6qE1gI0Hzf
ixeJcfQomf3nu1xmAnzX+6XByHuDOr3XUTmQiQC1fd0G/n5docqJJDSlMRLg
ruiuO/amy9SlzfcsEwwEGOLD7imh9Z36tC9F+CT2KjSRYND5RO2V7z/cSE+A
4ahOwL9nmnroZEuVBbZH/HUBJq0xatOHyNPc2N4RQmxxU/3UI4PVR/rocL6f
L0mWjN3Up6vt3I+wlxWiWWxzWqg8UTIRQdjuZn23v2w2UB//6h+wwbaWc1dV
vVpLfdAQ138Ku2Np+M1t05fU7VH7A5Sxz97WYWuVKKeOPTlvsR+bWeDX0u7Q
Iqqv5LC5FPaBv8lFfLV51G/rss+I2K/sPmVJtmVRzwXpeQtgG33nmTHvTqYq
Vo4c48aeoQ72+BnEUs/N5Fxmx3bUdqUPo4RT5Qr/JhCw20kLTdAzkKpH73Zr
G3YP8arX41Bv6sfXOg+YsLXcz5y6puxK5R/4q8+IrTv1b3ez31Wq9zKyYcBW
Wlwb4fO8RPW9XMpEc7SvQluMjgX1d3XZS3rspVnn0e5yE+r/Awyd4U8=
        "]}, {Automatic}],
      Editable->False,
      SelectWithContents->True,
      Selectable->False]}], ",", 
    RowBox[{"y", "\[Rule]", 
     InterpretationBox[
      RowBox[{
       TagBox["InterpolatingFunction",
        "SummaryHead"], "[", 
       DynamicModuleBox[{Typeset`open$$ = False, Typeset`embedState$$ = 
        "Ready"}, 
        TemplateBox[{
          PaneSelectorBox[{False -> GridBox[{{
                PaneBox[
                 ButtonBox[
                  DynamicBox[
                   FEPrivate`FrontEndResource[
                   "FEBitmaps", "SquarePlusIconMedium"]], 
                  ButtonFunction :> (Typeset`open$$ = True), Appearance -> 
                  None, BaseStyle -> {}, Evaluator -> Automatic, Method -> 
                  "Preemptive"], Alignment -> {Center, Center}, ImageSize -> 
                 Dynamic[{
                   Automatic, 3.5 CurrentValue["FontCapHeight"]/
                    AbsoluteCurrentValue[Magnification]}]], 
                GraphicsBox[{{{{}, {}, 
                    TagBox[{
                    Directive[
                    Opacity[1.], 
                    RGBColor[0.368417, 0.506779, 0.709798], 
                    AbsoluteThickness[1]], 
                    LineBox[CompressedData["
1:eJwVzn0w23cABvDMy1XqZqVd16l5Kevla35eOi27YY/aiK3Y3HnZ6ctmxEow
6sakwzr64rp6bSKTli4kKCLxvjvLDq1hba2R/LzEqK7tqTJaajjs54/nnvv8
89xjF50cGmvAYrG8mGz3KK1WDD8KhaGZbN5OaA+3lqS3H5yJRH/CaFfArwfR
mjXLPSg4jbFpt5AeNcHw8fuV6rlUTAmsLcJ7Ca6vDelHNjMwksPKuHKLYMeP
rq9fLcnGToOlJNltgqBPTqcvjp/DROfRzoo+griB+OkZl/PoER97Jv2DoDbQ
uyEy7RLUSpdlcT9BjpmSW5hzGc98/bLTBwhk3LBo8d0C6E/szj41SOAWEyQ7
nFqEvR5v/eb6J4F9VeTg58vFCM2lw1YYd1mfVfDEpfj+gzW67w6BndfCeoSd
EF/0eDjl3iWgSs/uODQgwsv308YC7zH/+ItHAxLEgMNsk/EQgeeTtsdY+Bmi
1R+KFIwHJaWB9kIJdNbhx6L/IuAsd+95anMdS6MqR6P7zN5FdoV4oALVpe5f
NzKWBkmcutsq4TdzsuBTDcFVjr6LZN6AyZvOxQ8Zj9vWNBoH/4KVn/TnsoYJ
LsRLNJrdUuTnn3c01RJ4L+UWqrVSdLYlphUxDihfrbepqcKhGZGfjY6grUS4
kcKvhq255f5Kxt/Vqhs8fWX41+H3vRyawH9Lv2xlIUeDeaNJHeMM2YHUF8Ny
JD4WudiOEGzGLwX51NQgqllpdY3xTM78CUFiLV7eMdCajRJM6vTGOuc68GP2
qQSMOR9HvFrNuolx67mteca02RqX13sT/uaxxpFjBGMLnH/Ky+qxp8TUuY/x
UYec5p6TDQh8pTLfaZygRTRoybZrxGKHr6W7xgmZHOmD7heNYL+b+0aZF4Xq
nVJ9UocC4eaPsmKjKFjkicr7/JvwkZ/B7KVUCnQVXcpTNOE/tvCiOo9C8Nw7
NZu7lIiT2M+HCikkf+g/O5SpRPA3EXyhnIJfbxpXMqGEIb3P5LN2ClYx11K+
9VFB0G9E825TqLC4PJAvV+HLRNUuSkdBO3PFu4zdDM+EjALNQwot9yKmJs80
40aSY3r0AgWx1jLkiL4ZHnF/89irFFyNntN53i2wiedaRG1QSPEtKHxN3oKu
3OpTHlsUYuX4qpjdCkH6k+BbjA2tOmJD0loxHcN/vshY1kTc90+0gre5QjYY
rycqrKZ82nD8qYNqi/Hae+vukzWMLbWHWSxn1DtHxdGm7dAZjrhvu44OW91K
bgf/iObAtv8HT6bEyA==
                    "]]}, 
                    Annotation[#, "Charting`Private`Tag$3443#1"]& ]}}, {}}, {
                 DisplayFunction -> Identity, Ticks -> {Automatic, Automatic},
                   AxesOrigin -> {0, 9.793227632303575}, 
                  FrameTicks -> {{{}, {}}, {{}, {}}}, 
                  GridLines -> {None, None}, DisplayFunction -> Identity, 
                  PlotRangePadding -> {{
                    Scaled[0.1], 
                    Scaled[0.1]}, {
                    Scaled[0.1], 
                    Scaled[0.1]}}, PlotRangeClipping -> True, ImagePadding -> 
                  All, DisplayFunction -> Identity, AspectRatio -> 1, 
                  Axes -> {False, False}, AxesLabel -> {None, None}, 
                  AxesOrigin -> {0, 9.793227632303575}, DisplayFunction :> 
                  Identity, Frame -> {{True, True}, {True, True}}, 
                  FrameLabel -> {{None, None}, {None, None}}, FrameStyle -> 
                  Directive[
                    Opacity[0.5], 
                    Thickness[Tiny], 
                    RGBColor[0.368417, 0.506779, 0.709798]], 
                  FrameTicks -> {{None, None}, {None, None}}, 
                  GridLines -> {None, None}, GridLinesStyle -> Directive[
                    GrayLevel[0.5, 0.4]], ImageSize -> 
                  Dynamic[{
                    Automatic, 3.5 CurrentValue["FontCapHeight"]/
                    AbsoluteCurrentValue[Magnification]}], 
                  Method -> {
                   "DefaultBoundaryStyle" -> Automatic, 
                    "DefaultGraphicsInteraction" -> {
                    "Version" -> 1.2, "TrackMousePosition" -> {True, False}, 
                    "Effects" -> {
                    "Highlight" -> {"ratio" -> 2}, 
                    "HighlightPoint" -> {"ratio" -> 2}, 
                    "Droplines" -> {
                    "freeformCursorMode" -> True, 
                    "placement" -> {"x" -> "All", "y" -> "None"}}}}, 
                    "DefaultMeshStyle" -> AbsolutePointSize[6], 
                    "ScalingFunctions" -> None, 
                    "CoordinatesToolOptions" -> {"DisplayFunction" -> ({
                    (Identity[#]& )[
                    Part[#, 1]], 
                    (Identity[#]& )[
                    Part[#, 2]]}& ), "CopiedValueFunction" -> ({
                    (Identity[#]& )[
                    Part[#, 1]], 
                    (Identity[#]& )[
                    Part[#, 2]]}& )}}, 
                  PlotRange -> {{0., 6000.}, {9.793227632303575, 
                   15.000001604331537`}}, PlotRangeClipping -> True, 
                  PlotRangePadding -> {{
                    Scaled[0.1], 
                    Scaled[0.1]}, {
                    Scaled[0.1], 
                    Scaled[0.1]}}, Ticks -> {Automatic, Automatic}}], 
                GridBox[{{
                   RowBox[{
                    TagBox["\"Domain: \"", "SummaryItemAnnotation"], 
                    "\[InvisibleSpace]", 
                    TagBox[
                    RowBox[{"{", 
                    RowBox[{"{", 
                    RowBox[{"0.`", ",", "6000.`"}], "}"}], "}"}], 
                    "SummaryItem"]}]}, {
                   RowBox[{
                    TagBox["\"Output: \"", "SummaryItemAnnotation"], 
                    "\[InvisibleSpace]", 
                    TagBox["\"scalar\"", "SummaryItem"]}]}}, 
                 GridBoxAlignment -> {
                  "Columns" -> {{Left}}, "Rows" -> {{Automatic}}}, AutoDelete -> 
                 False, GridBoxItemSize -> {
                  "Columns" -> {{Automatic}}, "Rows" -> {{Automatic}}}, 
                 GridBoxSpacings -> {
                  "Columns" -> {{2}}, "Rows" -> {{Automatic}}}, 
                 BaseStyle -> {
                  ShowStringCharacters -> False, NumberMarks -> False, 
                   PrintPrecision -> 3, ShowSyntaxStyles -> False}]}}, 
              GridBoxAlignment -> {"Rows" -> {{Top}}}, AutoDelete -> False, 
              GridBoxItemSize -> {
               "Columns" -> {{Automatic}}, "Rows" -> {{Automatic}}}, 
              BaselinePosition -> {1, 1}], True -> GridBox[{{
                PaneBox[
                 ButtonBox[
                  DynamicBox[
                   FEPrivate`FrontEndResource[
                   "FEBitmaps", "SquareMinusIconMedium"]], 
                  ButtonFunction :> (Typeset`open$$ = False), Appearance -> 
                  None, BaseStyle -> {}, Evaluator -> Automatic, Method -> 
                  "Preemptive"], Alignment -> {Center, Center}, ImageSize -> 
                 Dynamic[{
                   Automatic, 3.5 CurrentValue["FontCapHeight"]/
                    AbsoluteCurrentValue[Magnification]}]], 
                GraphicsBox[{{{{}, {}, 
                    TagBox[{
                    Directive[
                    Opacity[1.], 
                    RGBColor[0.368417, 0.506779, 0.709798], 
                    AbsoluteThickness[1]], 
                    LineBox[CompressedData["
1:eJwVzn0w23cABvDMy1XqZqVd16l5Kevla35eOi27YY/aiK3Y3HnZ6ctmxEow
6sakwzr64rp6bSKTli4kKCLxvjvLDq1hba2R/LzEqK7tqTJaajjs54/nnvv8
89xjF50cGmvAYrG8mGz3KK1WDD8KhaGZbN5OaA+3lqS3H5yJRH/CaFfArwfR
mjXLPSg4jbFpt5AeNcHw8fuV6rlUTAmsLcJ7Ca6vDelHNjMwksPKuHKLYMeP
rq9fLcnGToOlJNltgqBPTqcvjp/DROfRzoo+griB+OkZl/PoER97Jv2DoDbQ
uyEy7RLUSpdlcT9BjpmSW5hzGc98/bLTBwhk3LBo8d0C6E/szj41SOAWEyQ7
nFqEvR5v/eb6J4F9VeTg58vFCM2lw1YYd1mfVfDEpfj+gzW67w6BndfCeoSd
EF/0eDjl3iWgSs/uODQgwsv308YC7zH/+ItHAxLEgMNsk/EQgeeTtsdY+Bmi
1R+KFIwHJaWB9kIJdNbhx6L/IuAsd+95anMdS6MqR6P7zN5FdoV4oALVpe5f
NzKWBkmcutsq4TdzsuBTDcFVjr6LZN6AyZvOxQ8Zj9vWNBoH/4KVn/TnsoYJ
LsRLNJrdUuTnn3c01RJ4L+UWqrVSdLYlphUxDihfrbepqcKhGZGfjY6grUS4
kcKvhq255f5Kxt/Vqhs8fWX41+H3vRyawH9Lv2xlIUeDeaNJHeMM2YHUF8Ny
JD4WudiOEGzGLwX51NQgqllpdY3xTM78CUFiLV7eMdCajRJM6vTGOuc68GP2
qQSMOR9HvFrNuolx67mteca02RqX13sT/uaxxpFjBGMLnH/Ky+qxp8TUuY/x
UYec5p6TDQh8pTLfaZygRTRoybZrxGKHr6W7xgmZHOmD7heNYL+b+0aZF4Xq
nVJ9UocC4eaPsmKjKFjkicr7/JvwkZ/B7KVUCnQVXcpTNOE/tvCiOo9C8Nw7
NZu7lIiT2M+HCikkf+g/O5SpRPA3EXyhnIJfbxpXMqGEIb3P5LN2ClYx11K+
9VFB0G9E825TqLC4PJAvV+HLRNUuSkdBO3PFu4zdDM+EjALNQwot9yKmJs80
40aSY3r0AgWx1jLkiL4ZHnF/89irFFyNntN53i2wiedaRG1QSPEtKHxN3oKu
3OpTHlsUYuX4qpjdCkH6k+BbjA2tOmJD0loxHcN/vshY1kTc90+0gre5QjYY
rycqrKZ82nD8qYNqi/Hae+vukzWMLbWHWSxn1DtHxdGm7dAZjrhvu44OW91K
bgf/iObAtv8HT6bEyA==
                    "]]}, 
                    Annotation[#, "Charting`Private`Tag$3443#1"]& ]}}, {}}, {
                 DisplayFunction -> Identity, Ticks -> {Automatic, Automatic},
                   AxesOrigin -> {0, 9.793227632303575}, 
                  FrameTicks -> {{{}, {}}, {{}, {}}}, 
                  GridLines -> {None, None}, DisplayFunction -> Identity, 
                  PlotRangePadding -> {{
                    Scaled[0.1], 
                    Scaled[0.1]}, {
                    Scaled[0.1], 
                    Scaled[0.1]}}, PlotRangeClipping -> True, ImagePadding -> 
                  All, DisplayFunction -> Identity, AspectRatio -> 1, 
                  Axes -> {False, False}, AxesLabel -> {None, None}, 
                  AxesOrigin -> {0, 9.793227632303575}, DisplayFunction :> 
                  Identity, Frame -> {{True, True}, {True, True}}, 
                  FrameLabel -> {{None, None}, {None, None}}, FrameStyle -> 
                  Directive[
                    Opacity[0.5], 
                    Thickness[Tiny], 
                    RGBColor[0.368417, 0.506779, 0.709798]], 
                  FrameTicks -> {{None, None}, {None, None}}, 
                  GridLines -> {None, None}, GridLinesStyle -> Directive[
                    GrayLevel[0.5, 0.4]], ImageSize -> 
                  Dynamic[{
                    Automatic, 3.5 CurrentValue["FontCapHeight"]/
                    AbsoluteCurrentValue[Magnification]}], 
                  Method -> {
                   "DefaultBoundaryStyle" -> Automatic, 
                    "DefaultGraphicsInteraction" -> {
                    "Version" -> 1.2, "TrackMousePosition" -> {True, False}, 
                    "Effects" -> {
                    "Highlight" -> {"ratio" -> 2}, 
                    "HighlightPoint" -> {"ratio" -> 2}, 
                    "Droplines" -> {
                    "freeformCursorMode" -> True, 
                    "placement" -> {"x" -> "All", "y" -> "None"}}}}, 
                    "DefaultMeshStyle" -> AbsolutePointSize[6], 
                    "ScalingFunctions" -> None, 
                    "CoordinatesToolOptions" -> {"DisplayFunction" -> ({
                    (Identity[#]& )[
                    Part[#, 1]], 
                    (Identity[#]& )[
                    Part[#, 2]]}& ), "CopiedValueFunction" -> ({
                    (Identity[#]& )[
                    Part[#, 1]], 
                    (Identity[#]& )[
                    Part[#, 2]]}& )}}, 
                  PlotRange -> {{0., 6000.}, {9.793227632303575, 
                   15.000001604331537`}}, PlotRangeClipping -> True, 
                  PlotRangePadding -> {{
                    Scaled[0.1], 
                    Scaled[0.1]}, {
                    Scaled[0.1], 
                    Scaled[0.1]}}, Ticks -> {Automatic, Automatic}}], 
                GridBox[{{
                   RowBox[{
                    TagBox["\"Domain: \"", "SummaryItemAnnotation"], 
                    "\[InvisibleSpace]", 
                    TagBox[
                    RowBox[{"{", 
                    RowBox[{"{", 
                    RowBox[{"0.`", ",", "6000.`"}], "}"}], "}"}], 
                    "SummaryItem"]}]}, {
                   RowBox[{
                    TagBox["\"Output: \"", "SummaryItemAnnotation"], 
                    "\[InvisibleSpace]", 
                    TagBox["\"scalar\"", "SummaryItem"]}]}, {
                   RowBox[{
                    TagBox["\"Order: \"", "SummaryItemAnnotation"], 
                    "\[InvisibleSpace]", 
                    TagBox["3", "SummaryItem"]}]}, {
                   RowBox[{
                    TagBox["\"Method: \"", "SummaryItemAnnotation"], 
                    "\[InvisibleSpace]", 
                    TagBox["\"Hermite\"", "SummaryItem"]}]}, {
                   RowBox[{
                    TagBox["\"Periodic: \"", "SummaryItemAnnotation"], 
                    "\[InvisibleSpace]", 
                    TagBox["False", "SummaryItem"]}]}}, 
                 GridBoxAlignment -> {
                  "Columns" -> {{Left}}, "Rows" -> {{Automatic}}}, AutoDelete -> 
                 False, GridBoxItemSize -> {
                  "Columns" -> {{Automatic}}, "Rows" -> {{Automatic}}}, 
                 GridBoxSpacings -> {
                  "Columns" -> {{2}}, "Rows" -> {{Automatic}}}, 
                 BaseStyle -> {
                  ShowStringCharacters -> False, NumberMarks -> False, 
                   PrintPrecision -> 3, ShowSyntaxStyles -> False}]}}, 
              GridBoxAlignment -> {"Rows" -> {{Top}}}, AutoDelete -> False, 
              GridBoxItemSize -> {
               "Columns" -> {{Automatic}}, "Rows" -> {{Automatic}}}, 
              BaselinePosition -> {1, 1}]}, 
           Dynamic[Typeset`open$$], ImageSize -> Automatic]},
         "SummaryPanel"],
        DynamicModuleValues:>{}], "]"}],
      InterpolatingFunction[{{0., 6000.}}, {
       5, 7, 1, {753}, {4}, 0, 0, 0, 0, Automatic, {}, {}, 
        False}, CompressedData["
1:eJwt2Hc0F97/B3CjKR8hEQ0zo4hSisr7aWeV2dsmIolEMjOKzBDZe+/323qb
JSFUVBqEbCKVGUUf4/f+/r7fe849j3vveb3u+Oeecy+vpaOONR0NDQ0ttS78
p/G/8k3uTeFKnhzhv2r/zyuEgbHKDRdPu//1nQiXJYVEJCci/jeeRNjGbnfS
timLkC7jOR2rVEBQM2813sdaQ8jqshmtoGkipC98jzF0byOksDpeoJnvIHQm
rnp/rOwiMHBsWeip/URQjWG62t/QSwhi4fw82DxAsGpnyZ23GiHQbYs3c7YZ
I2QqHti3ZDtBwJVawVCHKcKIt94pHufvBN+keYVq1xlCpLGySN75ecLw9RiJ
hcYFgrj72Olz8r8IZueVOmSUlwkRdAVm0mp/CM/aGRZPX1wlzDx0eCCl8y/h
oE7XvlOX1wkaHJIlkkabBLYdqfYRO2hxP4CHnv4qHeZpchLdGulh6i0k8ZNr
KzpWi9osXLdB2vWYaff77bjImb5xOnsnrj7dnZHksgse5n5y60r/IIJuYcyc
Yzc+fJCQv+LCDBOB6WhWUxa8zpUS845kxWmhgPappj3IKXh/RWeJDSxHuNee
CrLDp9g+TsiQAz9E6yWiw/aBwk157MHJBW9W8m+L/P1Q3lpgeOHUQexeyXwq
3nII9stvIsOEedA1qybnO8eDU9/aF52reWE1PnRueYEPj4aWA93EBPCsj/H9
qu1h/PzEv/9ujiA4u2SsN4aFoNKhXeq3XwR32mxX6YhHsOMfuqmqL0eRopv8
ydZCDBJJJ5v3fz0Gy/lJ4tRJCRQ/rnyLPxJYlvJTSqo7DkK/xtNfXifgFhdy
U1xPEmSdNp4boicxyUT/MW/LKRzsIDwYGzgF/aC7pw9VSSFcoW7aMPw0Xmwu
J8danwGN+A7XSTlpVLDs/H8bJVzUDOWl0Xlp+FAn1anwqvZyBWnQdYbdileU
xgEGS05vJWkIuj0vv3NRGscnDqndJErjrLb3mI2FNJSeffE0vy4N9+F1m8IY
aRTT8Oj+apTGEK884fwPabAoXD0axC4DxauBHO/lZFATpjbffU8GRyuZXvU3
ySCt/0PmMO1ZsNLFe07IncUDEWPd6XtnsarFLTrbdBaWtqIHRg6ew2tfacYP
HucgGa+81tJ9Dilk3Z9Vx89jS5vFQH74eTgMOnQmTp9HnYoAc/oVWWyt6NfN
6ZOF1oGo+EJtAlICVb6QXxHgsuKzu58HSBIzKh8wATTv/apMLQJouh9Wm60A
lcKCddzKcrC52/hk5LEcuLoMnmWOyuEN/+JzS3F5+LmFtfB7y0O4ad/4w9/y
eM+QR/fbUQEeepJ85tMK4Et7LvfSUhGvpzSvHB9QxO3jX/yS9JWw38s2g/6d
EtgevbDeo64Mxlyeo/ztythSf3f+hIIK1t72Vsk3qmB5/KSXztkLmFl5BMua
C/j6z8xWZ0lV0B+ayc9oVQXvsRnVd0Q1yMrO/FifVoPJxZlw0bvq8DSbETdm
0kDCzZn3IRkaqPaZuV17QhOX7T7b7v6hid/6TaY22RcRJ1es02B8Cclxr/kZ
GLRw4yEh7ZSNFs7ep+y70qwFhpkDacay2ugjPuC/XK+NguaZAi0pHbiKXT6m
XqEDpYRnlUrHdMFGLySNIl2YsLyeOiKph2xuh7i9T/XwQ4xZiUZJH5LnKn99
f6MPL7XLWd2XL6PFYFXr+fBlrO44uI/bnQi/FCOuJ2lEnEz9rzMWMoffUM0T
4JIYpspZ0qdEn07EQ8lEYyGqm/UGTupUvbZ+UqNkELFy6ZLAwSwiXJJerz/I
JmJhQunzbA4RRqFs+ZRiIlrEx109K4gQ6y5XRh0RcZ5+7NueU+fhvjTZ0UYE
Wwt7R3kXESI2Q6Xx/UTI7syL8Z4gQrfEwcNqlgjbS6fMVFeI8F5ckxenM4AX
eUtvNbMBPOwYHWS5DeAmyEbXJmaAO2P74zXPGeB2Gr9ot5oBnIyONpkYGkBM
QIjdxN4A32b4bhj7GiCn5tBzo2gDWNzj2muUa4D96ux2hrUG+MzG2mjQYYAW
Vfe1lnEDlPkMSYuvGSClUtEtic0Qwd+KKFvFDHHnIMviLSVDXNFxEx8wNYRm
0KC9iqshGl/uMf2TZIgTDGqa+Y2GyFH3O0+cMAR7eLXY9p1GCH7782CNmBH+
7uZnuqZjBAdtww12NyOE+7+/oZdnBFKVal9UtxE6p5qU320xxk9OGQrjSWMw
alTwqlkZQ9TnSGRQtDE0yrLWXjQZ455STv0TGhPU9Oe6VxBM8NMxX6rQxwS8
WwuX0htMcDmpqCJuzQRh4iW3ws+a4vkL0rEAT1O4/9DrHus0hQTrmpcctxm+
ncnmy3AyQ4a52quNFjMQAxccTdnNsZuUwP7U1hztHwkNXE/McSNvTbufzQKL
loZKQhoW8OCuPuPibwGaAVbRpnoLBCU4cjMtWoBJv5PVWOQKYllEthVYXEH8
rrqcwuwrSNiqqlA8eQWJm72jJSKWSF619SPbWyLl18qhslJLpM4EN5QvWiJt
ap9J5SkrrJm7ZsiGWsGo9+PEqyEr1GodF9GXvAr2VxEOI0FX4SL3s/zGwFV8
qFP9/VvCGjONXttc8qyxo43EvrDfBnydw4I3o2xw/gPL6R/brsGgV0HF9u41
3B66Q/y6cA2dDKQAljBbCJ6eKD8vcB2+VvuHrzdcR2+kDmPcZTscfxoi3Txn
h9Bvz21mg2+guytxSlDLHjx1zrbmHA64kak+HT/kgOoQAbuu3JugdV7/vsPB
EYJiP6p4uG5hfL7hj2byLWRQHkl7HXCCibuVV0GqEzjPSTV0H3JGz+aOTboM
Zzxu+QIJ3tt4sfz8m+/r2/gtlPfo3W0XCBmFneE+eAeGD2+N3Gy7g9Bn+sHP
HF3xdF5GgonTDa/icx6sVrihR5bpy4SGOya+ukl0Tbpj4eHogyd+HtiUVP+S
x+WJ4gmzop5gTxBjnT22/fEEvXLgBSlrL5T+TuSw+eiFdPG+y5+d7uKR7b64
C8ze8MskdteRvcHTqK0k3OCDpgH1qrgOXxxfz4qmc/ADLWPGa+klPyCvSZvm
/j34Yry3bfd9NPRvsQhPvQ/+VJulEyP3EWL+MriXzx9zvEcO+lj7Y7pFniyd
4I9xa2PC8mt/DG536Spb98fen0IC208GQLPri5upXQAeUCI7KjMCYDdgcPis
2ANc2sLn21z3ACdFf/SqKgfCSlOBu8orENE3k615ygPRFPmrOGwyEPvmG8a1
OIPgqBW8n10jCG1lOrpffILwYj+zRWBNEJoC39gfnw/Cs4VQjwHhYOysO85u
WxgMPb/eil8iIchQ8b3kWxQCM84LzIZTITj4g/n9CYFQDDzti2K8Egqdzfsv
G2NC8VJOdNP5ZSgIAd2nBNdCMa762WlWOQzBu/tI1VFh1Huuf9pnIAyt6rOm
+VoPYdJM++Hdi4dYOrNXeeVMOD5vSzhK8Q/Hk09cLLfehiMtK/X3Uc4IXFc0
ik6xiMDJSfZj/xREYDPo4yvvuQiMkjPHv+hGornbcV26NhI6G2m7NJgewUR4
xPHN+Uew0eH9dNHhEW7dtTzTlfIIHWcKC19+fATB5TmuJoYo3C+XelgnF4Vh
u5UEj5tROCdQnyudHIXEQa+K1fYoHBv5o9a+EoXmsdvjMSLRIH6d87I0ikYX
ZfyZZFg01AI+0259Go0W3Q7Fnp/R+LD02XmX8GOMxE5kwOox5qQW3t5Je4x7
PmpDk+2Psacte4a48Bi5/6yvveSKgTElPjxNIQYsxicOudjHoJ32DVk1NgZS
HoOG/76OQe78zBYSTSzYbDdKzaRi4fCyJprWJhatwk53cmJjcTDkiIFKaywW
Y0ZEx//Goj0jjtZXIg7JJRo9XDZxkK24FeEQF4fRmhjl521xCGio3WD9EwdT
LZt7nyTiITW+Z0ucXTx2uzYFEnPikcHHFWL6Ph4n3jmHWW3Eo8WrI/z60QQ0
06i455gk4PmDZsvh8AQ0MshqcjUmQNelupB3MQGTg8e2iRxOhKdKvqWEQSJC
H2bM98UkIvF9oo//+0QUsj9mFGNKwuEz/7K8lUlCpqEVh+O1JBz06jjAHJOE
c43nl9KeJ8GIvqxDbCYJHip82U85k7Fn79IAs04yyGOt7NahybhQFq9V15yM
lIPydmZLyZgP/elPL5gCxZW41AJiClLm+vmbIlKwNHmoqK81BRpDlhKLaylY
7wph/SWeClJL2dIvy1SYVX/uWYpNhaRkd0/kp1TsKPvQc2RPGoZEu3patdPA
FHh9bad3GmSH6fguFqTh5pkUleiPadj8fO5B3EYaHrkNNieJpIOXw4cmXS8d
3LsVVzUj0nFwO8PiWns6wjevLXfTZMB1TVHuI2cGzFZ5w7tOZEDl90bvG/UM
jF/feu3ZtQz4Du5aJvtnYL82q396egYMhNOGquoyELcpItP5MQOfeqpix2Yy
kC+8J3CFKROenrdcmSQyodn5xkZAOxPXF/S2xVhn4gH7QC69ZyYyz1op3Y7I
hIC1XudkRiYKIpR0jSozIVor1f+mNRNXWTb3Lo1kIsWuXZtrLRMfWyLDwZGF
q4Gk3S8ks7B0oSNKRSsLAbum93TYZyHFgHGzLzwLlFzx79/IWXizqNP9510W
yAX3C7oms/DIrMKrcD0LzmxjF++zZePA1bfBr0Sy0VZZ38xMyMYt+vw1ol42
pM73KgQ6Z2PddWcY5VE2XpTJfBgjZ+O2nsmk7Mts8K94/00azcaH5HSmP3+z
YfKlVZWHIweTXD8DVCVz4GjE+tz5Ug62RB05te1GDhLb5YsSA3NwbMOIWywr
B2dXXlZWtedAdVHqguxMDog/cwbaWHOx8aa2ZZE/F7mlnUWHTuVCM2okSk05
FxZfqyKf6+bCRTosXOpKLoLCLcJKbuYicarBluN+Lorl9ivfj81FQ7I7/0xB
LrrH9go7fcjFjEil6PK/udjqpHXc43Ae+qMv/WY/mYdSysUnFPk8+Pdo+ulo
54G730qK3zwPTwc9fv6yz4PBaGTWC8880Fr+MzAXnIeisdC9++PzoGu145Jy
bh4e3lbwc/qUhxf+PuUp9PlYe1w31n4iH/pT914fQT7IMmoV4Zr52B7BmjRv
lI9XDuUv6e3yEaap9YfdIx8aYnOHjwTnY+tv030FsfloeNbJIJidjztBZ9ez
y/JRV1kll9+Tj41h8cCitXzIMxa9JvEV4KYDp2eEZAGS3gaLOCoWoE18pfeS
fgH0l7KY6iwLMFGrqch3qwDO3iseYd4F2LV3+Q1nVAFyShZ4C3IKcF5x9o5U
bQE+2/SF2UxQ40JeZMYxF4KxpLSm7Vwh2NVpa2bVCsHzXaea3bAQIiE5VbLX
CsHAOPG2+E4hvkfwf9sXUIgOFivawOhCcPDdTPk3vRBWJzxOO5EKUSof8GGy
vhDPJfUuEKYL8V5A4Fk8RxHG9y5JzisVIV2lrjFHtwjGHj7qhleKsK9Y4fM/
jkV4XKHb+9e7CEz1Vn1TD4sQ0nS7/1NyEQQucJ87U1iE529fpyZXU/P0XTc3
WopA421Auz5bhLwcGfp/OYuh3nlg66piMebPZRfW6xYjhiRy8a5lMaQPlS2e
dyrGXh42PmPfYizwumu7hxdT310DfrHJxWi1MJArLyzG09RPtG9qikHp12r+
1lqMjrl1Y+HVYoxvKV6+JlqCv5wGkfnmJfBZzUrlcygBfd9McapnCYJrz9Tv
Cy6Bk7rtpWfxJTAeip+wyi+BklO7x86aEsw2H5gjspMQz+Z8Ne8OCbBp71v6
RALNXJ6tTTcJ9Iv/NeLdx7vXqHKSaKJsqUrYGtXZUVXmp4zaUzUd+ofB8T/j
9xKZvf+TJ3CYI4zq57ayg4lUrze3TZGorjUMlDdTjaxb9PpMlbdqh/JPqoWm
Js07e0g4vq1MVohqLZn+iSJVEImnLanWCX2drqAqueKcQv+ZhJKXNJf0qAom
RtDmUk2/foCyTLVw54sg514SKgtvGM9Rfaq6R9y+j4S26Xq6aapdIZY91v0k
bH7fasP7hQRxjcLlAapmJI0HCQPUczLNs+kNktDg+Dhn9xAJM11SJzuoTj1L
7fs4TMJIyRbfgRES+pNuCHwdJeFT8IdXM2MkvHWVdvw9TsLLqxlsmxMkNOts
r98+ScLyS3P6mCkShAm1GjzTJBhXMceVfKeuc/T68JmfJDRlNgm3zlDjOLic
teeocRHOTwbnSZCp3b1vZJEEjbESl7El6v4Y1d5P/CbBSWpKbGqFBH+LgNDp
vyTEhvJO/VgjIZ/yTGF2gwQ9/ciNLFoyaH+b1xG3kEGKk3Bh3E6G0Wla8aad
ZGzvfT99h5GMSvesnCO7ybDgvG0+zELG7Lrqgs9eMrzGePwPcZKxs/0P27MD
ZMQXv80z5SHj8KPcM+v81DyXu69ThMiAoa7JuaNkjKcaMu6SICNwzPxp30ky
hIVs7Aukyei4YX/ATZaMm2XOnUoKZDAvu99lu0DNl/YVHdcggyGs8oWzLnX9
gSkTOiMyasQOLEdZkMHkqxXOe42Mq10Bh8sdyHjCW9cAFzJYb8/od3lS55dm
v9LvTwZhU9Z+4iEZl1uvuc3GkmEf9uj+ShoZ/tp14XQFZCRyjCUwlpNRNsiQ
w15PxkBrrn9gGxk7yLD6/YEMybgv8jbDZJj7uPL1/CAjzIaFTnmFuo+LJaNV
W0oxLqXSdJilFPWKNFLqfKWI0qkruiVZClsLZ+44xVIQbh6NeaJfir13J3aM
2pTiZ0iq9zb3UrTEX148GlKKiL1PDKYySmH4mLsxq7YUAiwBh826SjEX8S2M
81spnjBqLn7aLIVCq4Hoy11lEN4SNpzLUYbSNtdSAeEySIVY+mafKUOD+sVL
fKplUGSS4c40LENH1+E5brsy6DxmaUzzLEOf/nrEwbAyCGV3PjucVYY788mz
YnVlaD5/45BUVxmYw2Quyk6Vwax3p4/yRhlKDveRLu4tx6pzweBl0XIwVmmy
ZWuUg/vPotqcfTlOSCfcOxteDiWv87VBpHIYNIzNfnxTDrvNoMM8s+XwlhMz
sWeqgJvIXNursxVwYik/LnS9AjdWnVMC4ipgPXpy+1hLBcxf/XYiLFTAsLx2
IOVQJXQTPVX+qlciynbzau+tSrw9HXC/OrYSu7bvzIipr4RqT3iD83AlrjO2
ptynGiq/5hVNtdhd0jiLaifZTqaC6sxEJmcz1WPazL2jVG81+MTRjlSiQmRG
j5eq/NXzrWajlfiQFn4qZawSVn2DuX3jlfi15xg7x9dKxJtqeXgvVOJsvvPA
+HolhuZjCGoMFNyXqckqY6dAMKBvKwc/BZ/ajZIp0hTc2zUgoaNFgfgl07Y5
GwoGo4eMw70pCO0xXzgSQ8EZrtHAl0UULEZustC2UkDaeihVepiCa17nhJ1X
KeBbMKos2lOFARsP2XGxKsQNxL/af6EKN80FJb5bV0FpjBJX61+FA9YK64GZ
Vfg19d5Kv7EKHXYWr/kHq5A1Myux+LcK0gnJqY95qtElf4HhlHI1rs0sufbc
qMZGfOa4W1Q1YuUvanHWVFPfQxqjLF+r8eKaujPDnhoY/1Wlp5erwbH1nHv3
DGrw/5/vt2rwf05NQgk=
       "], {Developer`PackedArrayForm, CompressedData["
1:eJwl1Q1HKIAVBuB215IkSZIkLUmSJEmSJEmSJEmSJEmSliRJkiRJkiRJkiRJ
kiRJkiRJkiRJkiTJdSVJkuy52+FxfsB7Pv7d8J+Ktn8EBAS8/Qr4X/1tgQQR
TAihhBFOBJFEEU0MscQRTwKJJJFMCqmkkU4GmWSRTQ655JFPAYUUUUwJpZRR
TgWVVFFNDbXUUU8DjTTRTAuttNFOB5100U0PvfTRzwCDDDHMCKOMMc4Ek0wx
zQyzzDHPAossscwKq6yxzgabbLHNDrvssc8BhxxxzAmnnHHOBZdccc0Nt9xx
zwOPPPHMC7/5wytvvPPBJ19880OAQfhFIEEEE0IoYYQTQSRRRBNDLHHEk0Ai
SSSTQipppJNBJllkk0MueeRTQCFFFFNCKWWUU0ElVVRTQy111NNAI00000Ir
f4e8nQ466aKbHnrpo58BBhlimBFGGWOcCSaZYpoZZpljngUWWWKZFVZZY50N
Ntlimx122WOfAw454pgTTjnjnAsuueKaG265454HHnnimRd+84dX3njng0++
+OaHv8v/i0CCCCaEUMIIJ4JIoogmhljiiCeBRJJIJoVU0kgng0yyyCaHXPLI
p4BCiiimhFLKKKeCSqqopoZa6qingUaaaKaFVtpop4NOuuimh1766GeAQYYY
ZoRRxhhngkmmmGaGWeaYZ4FFllhmhVXWWGeDTbbYZodd9tjngEOOOOaEU844
54JLrrjmhlvuuOeBR5545oXf/OH11//v/DsffPLFNz8E/FP+BBJEMCGEEkY4
EUQSRTQxxBJHPAkkkkQyKaSSRjoZZJJFNjnkkkc+BRRSRDEllFJGORVUUkU1
NdRSRz0NNNJEMy200kY7HXTSRTc99NJHPwMMMsQwI4wyxjgTTDLFNDPMMsc8
CyyyxDIrrLLGOhtsssU2O+yyxz4HHHLEMSeccsY5F1xyxTU33HLHPQ888sQz
L/zmD6+88c4Hn3zxzQ9/H/8vAgkimBBCCSOcCCKJIpoYYokjngQSSSKZFFJJ
I50MMskimxxyySOfAgopopgSSimjnAoqqaKaGmqpo54GGmmimRZaaaOdDjrp
opseeumjnwEGGWKYEUYZY5wJJplimhlmmWOeBRZZYpkVVlljnQ022WKbHXbZ
Y58DDjnimBNOOeOcCy654pobbrnjngceeeKZF37zh1feeOeDT7745oeAf8mf
QIIIJoRQwggngkiiiCaGWOKIJ4FEkkgmhVTSSCeDTLLIJodc8singEKKKKaE
Usoop4JKqqimhlrqqKeBRppopoVW2ming0666KaHXvroZ4BBhhhmhFHGGGeC
SaaYZoZZ5phngUWWWGaFVdZYZ4NNtthmh1322OeAQ4445oRTzjjngkuuuOaG
W+6454H/AssRecM=
        "], CompressedData["
1:eJwt13c8V1/cAHBFIS17E1/ri6+UXTnnIER2JTtbhaJEVkVmVCR7hpSZpCI7
qyIjI6vsvffIeM7veZ773/t1P/fzOfecz733XB7L23o2+8jIyIYOkJH9bPzv
oEVk/3/Y6DbRnPlJi2iuBjy/XDUBBW/7K73BrtA+lZpbMQFDnlqm+zTRIha+
sETz0gl4npEwYdxMi672Hh5gKJ6A8xd+HZVuoUUzG0nXf3ycgI1vFU0+dtEi
x7bzCwKRE/ChlNcD4iAt2rh8NGLXBefb5k5+MUmLlNjy4zSvTMALDcVjC4u0
KCHviPtx6Qmo5fL31Cc6OlRhQclmXz4OOUTuor7TdMirlXJxXmMcfmRxprbX
o0OBy5Sk7YExaL3KW3LDmQ7J+vIaUXiMwYUFz9a/z+lQuE6JQRjzGFTRru0t
LqFD+i8tIoWejcJz3IIlQWN06NrcBPPTw6NwjtL1lNFxesTnqqHQGT4Cve9H
a5+Vo0dW8wzkSpwjcKqfo0bGgh6xUW+NiucNQ02y1uNGQfRoP7vsYabzw5Ct
0vVuTBU9YvE5zMCSOwSLOnR/c2zSoxzaW+ubXEOwLYTVnOwkA7pso6SdFzMI
GXk7dQytGFDuUUUOA9ZBWBsYF3o2igHZskfNwpQB+DdG4l9RPQMiVXH0NYgO
QIVPHUnVlIzI2inrBLlUP0R6d5XDlRnRH/EivZITf+Eo18RhBR9G1Ei9V8PA
/gdyh1wim//CiAx1RJayePvgO33bqMIlRkRLc3dMR7oXzijrM2YKMaH3HXNf
D1zpgW5xZHdjbzGh1WDB3gipbtgJraJevmdCOjLZ+zoEuqBllf6n2kUm9Pc+
C62y4G+4cZ5S/vJJZnROyWIpRqoTZjs91bW+yYz4QuxaCnQ6oKv/VRXmNGZE
RdelFuvWDgU0L/M/mWZGWtcOGbXatEHTj5RPzoizIGvF/TUDNr9g5u01R1tn
FhTH11Em59oKNTbzH6u8Y0Hrj9anH0W2wIFohr6jUyyoI2kcUvk3w5OD5bfm
eVhR1MXF17YbP+Fg6WrrNTtWVIk8lyJpG2GEsnbK7besiE+afzla+wfMD/fr
vzPKitrjMsIPv/sGUxdsdj5ysaGK1mXPDdF6yPtpKefBZTYk2YKsP9bVwmdV
vqmHA9kQh2No1Kh7DbSqtNyHathQnPPJVDDzFTYJ15H93mZDdI+Dndt9qqDT
846bcqfY0cC/NLNDMpXwZdpVvxoLdiQad3/GmrYczpaHqTQ+Y0dBwo0TW+Ml
cO1ihFNCETv6vaxT3ztTDHPZE13c+9mRmISXShx7EbQYTApMZ+ZAnElW0awB
H2Hy7sHHXWocaGXgsrGr4gfYUGaZ3eLKgQoOV/GdU34P1f6y6Iglc6AHneqH
fKjfQdslriavag50Jj94LGMxGwr1Lg1JjnAgx7uFazuSmdClhs+pYh8n2l9z
4WpGfQac4mBg0ODlRCznlaQ0hdIheSJvIy/kRCHr5O83Bl/B0A8GlyoNONE3
rYQ7r5uSYYaraf+z25zI36+85q5RArSlzhSefMyJ4mDssaLLsdA81myZI4oT
0WgW9NXnRsHF8fPUjhmcKGmgX+GWwUtYE5zflvKJE+W6M7/jp3sBhcsW/1HV
ciKt0u2DfExhUIL6Umh/KydapOTXkPoQCo+V0Z3S/8OJmted41cygqEEg1ZY
9DgnWg2keKq2EQBvxVTYfFvgRJqi53wM4/zg6S0PR6pNTpTzr3JEydcXUmbf
44gk40KcJt2jRkmPoGXB/7ksY+vgR8Vu+LHQy0J9HxfS6CP+voy6IVWAW+Qe
duPP/oUV+W6Y8ieg5gY5F3rQ6kQvLdcND8Q/etdGwYWyOEON70t2Q5pT9/Tl
D3KhCvLObyUnu6HydJqGNgMXGjaaKEsg64Z21aLrKrxciIKV+eNcaxe0afj2
kk+cC1n8Tbicn9YF689+sJqQ50IBw5GqA/e64K3J9sWFB1xIfOGU48ek37A5
/41QZRkXovLgoZps6YRhWUxZt7a40HnZ/cEbNJ3Q55PMd3opbrQU12Z9U7sD
HrlFF1fryI0uhHdp/4xrh37Mtd+ky7mRc9mhaIvENijWWu9w/cAJxEos4ZB4
9wsmNF9RHCeeQIxUnoqE5lboEObC9kHjBPocZ7wrut0CRcoVZEcdTyC+CLst
C6kWWL5byRT59AR6Wxt3sWW5CdaWt0snF51AtdacMY07jdCUyrNzZeAEWr+t
q8h2sgEKD06VNBzkQeAYV9sBv+8wfeha5mVhHqRjE1x+frMeapj/mCy5yIPu
acyPjIfUwSbaogaiPQ+SjZjj0pGrhYipOMolnAedWr1ZXJFWDXcnGKWmCnlQ
vJenvJTEVxjAMyvX2MGDzrjXlWUPV0KN65KiV1Z4UN9NzTRkVQGnx2muFx/n
RXVz/SG7EmUwRvTUgKAIL8puZ/wtJFkCq66KSVap86LXqTy/G3uLYKmNFu1b
O14UHvdSku3rJ9jrmvqN4MuLWDnWFcz6C+HA9Rnyu3G86LpeqsOO6Af4QXpp
vTGfFy0bFQuovH4P7bM+3LCs5UWrPcsZGkr5cKSJP9SsixcFJ2e/izmQB58d
/ZMovMyL0p9rPFMMz4JGo94y04cI6PFkLqdn1BvoNGFCOHSCgHRafvj92fca
qlfT+w6cJiDHP6UswdWp8GpNb22xEgHFWhNk7JtSoHRQOWOnHgEtiNDZWZ5M
gstPp2QdzAnoDlNpb4FoPHwtEc4w40BAXoVeOq1uMVDLfn+M+H0CMskzzJJj
jILnJoJazXwJ6GBSoXfMZgScpTGtjgohIC6ZgCAz9hfw4jSTyEoEAZGRlPec
74RBhu/5As/jCWjstUPjn/mnkMaiqMwrlYCcFqmHxi6GwGJhmomBTALKrg/M
agsOgrTbO32B+QTEUi+3do0jAG4s7zsc9ImANswv8jSsP4YTnpNNKyUE9PeN
D6sonS98MxMx8reSgPgETV5xWz2Ciew2nZdrCYj90HcHmnpv6Pn1uYbVdwIa
Z7lkFM3mCVMIQWq7PwnIW/jLg0c892FHqpQ66y8CmkpIfHDkyT2YLREcXNNB
QGbCSQyfle9Cv0Wa/iPdBCQocnHI9oIzXDjnyLevj4B2V/6V0By/DZ3UpIPf
/iWgQs7qqLMb9vBxus126yABac1RqG4YX4cz/SzkL0cI6G1Bhbq3qg20oCBL
3BkjoKxlVtauNEtY72Cozj5JQMA0JdzfzBzGnTXxX5/C8ccVv062mMAOofM8
8TMElCzk3J550xCGZOXmnZojIDqP589mRfXhzULP6pfzeP1dHnu7WV2CZT3/
HjcsEJDeB/STYlsHGl5Em72LBPSN/Fv2qWZNWJU8pNiwREDPhGKzEyTUocR6
b3niMgEFd8s7FRxXhWcZGLJuruD5VTCN4Tl8Hn6sf3Q6Drv0mWOyqpES/PT/
brxSFmN8exSShV/8u4X9ZLHW8JzjKGR19XtkvEpAH8rZrDntR+Gl1qHXHGsE
dGJ+3HzAdhTqiB56/Qfb962Wb7rlKFxqp3iQtI7778VM/Q2zUci+0NTItYfX
w/3uqonkKCR1iJuFHeRDrf4cbysPjULmBRvD5SN86N+sokPE4AiUl9UdVWXk
Q5kDLG1tRSNwPKW0qESGD/ly7U11bg3DKye8ilYN+JDuVvk5SpVh6PTi5TKF
Ox965rl4pDt2CLqK+sesR/OhsHZPuh+rg1Al+dNez0c+9JDpZIu54SD0GmWF
Jf186Bj9AmeqzwAUPypnGE3Jj6Zl0f2DTv2Qp/LurzASPzJ4slJQsvYHNg6/
uFeny49aK8bbtSL7oCo9Z9xlF37URFR161PrhbFyaaZXIvkR6yhTRS5dD/SK
Pv+VWM2PyAlEclP7Ljj1sS+Ka44fJd/0i9kd74Svu0YinZkEkMbwcFGZXwek
01dZNzwngCZUxCsQaIfyRRWQ2lwAlcWe64mmbYNv5O4sZ/sIoBNpmzZi263w
/HSwYmuWADq/Rnn7R34L9H1p/pO6VQBJ0dgsVlA3w3Ft1tL4FQFkdkeq4+pk
Iyx5fmKxhlEQpUY7uU9t/oChpqWSpZKC6LyOfsGM1HcYZxsjXqAriLhWK89E
xtRDJi5TbegiiE6Q9/Y5fa6FUrYnfzK8FEQMb5KLf1HWwLkn/Yru7wVRsFDz
lO3jr5DWV8ohq1EQKSo7xLbxVcF/m+88/44KopEwk07m5gpIrlEhrbwjiOxc
5BsMnpfB3nt7g1T0QmhjNrC55HEJNNE5rrYpLoRKgiiuJ9QVQdg1trJ5UQjl
e5+mGLP4BN0XGC9ftxZCN0I11aQvFMLbE/8mIjyEELpeHfn0VgGksvpaXPlM
CC2t9TG2NORDGQEGBeIrIWRa9q/ie34e/HmaeWfvvRCquTm82smeA6fdaf6k
1wqhSypzqxLimbDYOfq+6m8hVNlVb/7kTQa0BVFzwuNCyCP3TYDanXT4M15+
KXBVCKUGXDyV8zgV6gcGpT/bT0SLbpm9Qq0p8MxpxmPXjxIR6dXqPfL0JCiX
3H1FhpWIkkheLT078TB33TNASoCIHhmetJaZioF1Z8RCGk8R0U59bziFShTk
JCILsXNE9CVmnFN3NwLmH7LI8FMmopyA2+AP+QuosRgvtaRJRJ+kvW9qqYfB
+9Kv7V9eIaJql8ALfM+fwgB2WkE/EyI6J1O/9WPsCVTkDQ/LsSaiQgo7jrWh
QHjHRldk3p6I3Dc9fT9q+cOsyol4hzu4vu3CsD/TY6gccGMS3ieiKQsl+m5h
H+ivO5fw0JuImtRtxq7tPoAPKpVSgC8RSZ69MvCbzgu+PnxvOjSAiCwfB+vG
+LrDjmONJ0tCiChaPWojNtgVUnrlNeqGEVHXjT3qt/td4D5lbga7l0Qkm1HD
ydPtDPOKV64diSGi4KIhTofN2zC+Mnj4UjwRKR4xufiz0gHKxNRrqCYR0dWb
5aOeyzegdc4ptJRCROMMV6/7PbKDvZmj97rTiChT59kr+Tlr6N7oUuuUQUSr
BUH1z4ssYdZs4pnqt0QU9SDXMLvZHFoM1BzoySKiYxJD1yo1zaA/T3ZXaQ5e
D4msQ712xpC376fYnTwiutQwsG+lzwASJhkC9t4REVRxXzFO1oev5c//+/qe
iHxkUizShC7D3oLaY/ofiOhzNQiuo9KDzH7s2hWFRNRfWRHAeUoHNnVni1F8
IiKmLv+ZKhFN2LHpqkT8jMevxXmG3VgdTrXPO5wuIiIpQOT+NqAKc/lBukcx
Ed3wpVGQGj8PxRLro+K+EJHHl4pXfeaKcPDoOIgpIaKMLtNXibIIRl597ne/
lIjefHnJu1FyDvpuHLkPy4jo5VcRu2+BctA3NsJ7AXuDLqvgW4U09P6bsK+k
nIh0e6b94zIkoMnYDY2bFURUPj4ubUtzCkb9PvlqfyURLTHzF9zMI0EJpvJH
gdjbYxcWSQtEWJhw59c/7Kz+dneLCgF4xW1vn2UVnk+D+thlCj4oSnafrgN7
alR1Q5+GB2pELVyS+UpEZQxXTulIcMKmqKLKEGxaTf49blFWqJzxsKYdO6Z5
VT20ixHu2rcbMlQT0TrdzL8+ZnroY2LCrYHt3RhPKG0+DhlUadefYL/sDlGX
/H0YBu/onKnCvswgw7xDTw0fcr4uWcA2OcLx9Q3HQdiiYTvBVkNEJx4oRPjW
ksNq+9l+hL0VLr56YGYfLMmVe2yFrU/rFkJ9jwwavjXc9xQ7j1P0DdzcAUco
rvJ9wP6gPRf3ovEfEPhy+Ucn9q63odVJsS3gdq3+5QY2/7VS1/CNDZCmVvmP
pZaIzPLmBBuObwDPabmrstiFkckCDubrYED9Ef9lbJ1cPYew4TVgu2x86zY2
g55ibJ7PGrgRuKj5BBtN2AQwSKwBLrq83+nYtlpyN3mXVgHzK322CmyaOYaE
ttJVUNVv97UVW5xxT1w1YRXox/zVHsEWMmIcb3iwCsw3TteuYYcqDA2LWK+C
s2kFfNR1RJT7frJmv8YqYAlpdSRgf6lRvu0ougpiBIrC5bHbNGiS+o+tApq/
lRFXsT2Ccs99XF0BZBd/v3uMLeTtzkn5cwUc+ifm8Q77Sc838ldvVsDBmIfr
Pdg54w2J7Y9XgGlgtfDBetyv8kWVvhYr4NgpEWEJbK8267EksAJaR6T+XMPm
3RBH4RwrIGwxVjkU+9R9DS65f8vAlNzx8CtsUQ+KzbXpZfBu+Uz1R+wWPbdY
l75lIJc+cuMHdriTfv5a4zJ4dcCBuQeb8v5UwoWqZcDmXVQyiX0/wn0n5+My
uGHUqb+JPTp6dIszaxlEsGeRH/pGRMmfd8u+Jy6D1nGaDDbsd+wqNI/Dl8GH
/ZRABFtyc+yqmv8yaHxosHEFu8tvZq7DZhm0DSw7PsIOejbu+kFlGRz8Hp+c
hX3nS6/+ouAyGLh4NOYLtnlK1rUojmUQ8HIq4Md/8dUT6RvHl8H7RwwOPdh+
CxtKRgeWwdxywINJ7F+8D8estpZA36xG0Ab2gJw5u9f8EvC56xRM+Z2IEm59
JEseWQLGjK8AC3bWaK7/k64lwEzPPymEfakxKcG3cQn4GVMGy2FvHHBuC6hc
Ag03fzFfw57akStwf70E0i8FOPlhz0QpO2Q9WQJXlt5EZGIHbFBF8zgtgcuv
UxlLsHvcaxprrJaAyueWkEZsM9W4t9pXl4DiAeLaH2xPG5uMfvUlsLX2s2gG
+1DWPoIZWgLXN7bu/MMWb8yQm5BaAi+fFPEd+oGfL1epGk8RXO823VVu7Bmw
etqNYwl01067SWJLBlzMDTiyBJxfGweqYQeZsKRm7i6CT7pu7Dex45abWArG
FwHp3tGAJ9jHWVpCJ1sWwdeW+/VZ2HwPcj7pfVkEehShdyqwk37JiMxkLwLm
my2H27EPcx3mDk5cBJMe2lET2PPfihpPP18Et+buCW1jCxdwTIX7LIISKqfs
Yw34/W14RIDcZREENutwE7Cv+8Ya+NkugjNFakYAW3G6jZBxaRHQOta6GWL/
KAiqmkCLQCJ73c0FO+O+e5CG2CJoR3dmnmIPiVdrNnAsAu34/apvsF84u/y0
pFkE8fubAiux9wR8Gum3FoCxu1/KH+xOJ/NMkbEFICxIjN7C7rKoMLnxawHU
J2/bMzcSkYvU6PXG8gXQfKeiQQz7sPd9qqW8BXB0w5JRBXuDkLkhlLwA6Pn3
qZliz3TeKbr7fAFom8Z4u2Jvk+i0HR4sgNMKmjHPsXteuO/zdVwAlg3qsW+x
p88MrhSYLIC7y1G+VdjS2rQj/y4ugHVlV72e/67v22gzPbsAKrWPUS9jv7mN
NLuFF4CbtO/A8Z9ERKb2Kn6eaQF4FChEiGFT9/2yJ5EvAKsH0Twa2M6T+7sF
+ufBzxeHSs2xIzhPui9Uz4OthuHz97APs1EVfH87D8L6xUuDsWXu22SVPZ0H
5uZJHYnYI9fE+cDdeZA8cvLve+z4Z4LZIwbz4Lvedkct9quQ5NkcMA9Ofj+3
249NoqfLv8YxD7blm6m3sIVUEz20tuZAWNLYBn0Tfv55XqR7dM2B2edqw8LY
DsfO+Gd9mQP6mcGfFbD3uH/n7CXMgRj36nsG2CubrWpeD+eAvGnNsjO2Tsy/
525mc2A+XEo/BDuk4XJqrvwceOGumpiOLbq56MjBOQeOeh/QLsGuPMH1YWFv
FnSdbZhqxb4vu5c1NTQLqDY/Ok1gPyr+c+dw3Sxgm02H5M1E9E1HwbYibRZQ
U5TNc2I3qk9kfvCZBaGdsj6y2OINwGPi2izokJDh1cQOaa7vqFSeBZaPf+db
YKfdMyrKF5kFLddESa7Yvs0t62W0s0C2I+tBKHZoaPPpoNUZkH086EsqdoVw
9+6j7hmge2tsoAjbe50vLL1sBnAXDVQ0Yw/EeYrNpMyAneoDQWPYj/aftDfz
mwF+K25yO9i9f/6qbdvNAKNLOkwsLUQk8ZRmyUllBvSd9Gw7jV0SOz7Mx4/j
WaScNbGj7y/psVLMgPmTbEvm2Hvhcle2pqeBv6KEpQv2y9UnHjNt06Duy7Oq
QOwJOZ+OtZJpIMhtRxWP7WxCmUBKnwaPFUtBHva+3FKTwNBpMCX02roK+9sB
ogLZvWnAnsnj243dHG2/bXd1GlSJv/VfxD4RXSu+/8w0uNBvc5u6lYjUEunv
tXBMA+d8L0cu7Een0noQ+TTwC264KoH9LTJns3lyCnBP3BS7gO2UruD3sGUK
sKx3yVzD9s9hKgwrnAJPf2kTXbHbb/gf/RUzBWZ5NvY//S9fkNh7Be8pEL12
iDEV++QnhvURKxz/eYXuM/Z29bZKpvoUOHKpZbsBO5liijfs1BS4FH3h6Si2
4KFl9zm6KZBONb63i/2B5g9N0MokECMbu8zyi4iMzT/kmXZOgtdhd2qJ2AtN
f1jzqyZBkBml0FnsdwPGh2lyJ8HK1VwvDezQpJYht5hJ0Na3mWmKvUn9ZIvb
bxJIPkv7fgtbvv9q9MjtSeCvXtr7EFsisLinyngSnHqSkxWFLZsYszaIJgG5
7n2LXGwlsduGJwUmgaiKGlkN9oeC7aFsmkmgmmwe8BtbJinwQffKBLDxfLc1
hd2yZhV94u8EUHNXN93FHnA+v/9x/QSolZxdoW/D500fkJnlTQDOq3muROz8
TaGPVpET4KhhwRDAthB4AV54TYD4rZRmPey+j4INQTY4X29bpi22lO7FjgSt
CTAYY+Xsge1+nLKuWWYCMGTlOURg77NLpj3KPgFYXY3Vc7CF5oN7/HbHgYn/
60O12PO91VrSQ+PgsH2zcjt20MvzriMt4yB2cOLeMLYX7Bh/XjEO0mNX4paw
p9XmPVXyxoFiLhkgaycigmK2bWXSOKjO5eo6gk31KZNC8/k4gLcMbrBjT6tD
8smH40D6c732SezSv7ZpxjfGQYQ/gaCEvRHoQ72oNw7ufAwe1seOFjE8knVu
HJypr3hqj23+4vRRW/5xQLajRniEHSovpn4e/zt8oVNNf/lfvcpVFeX1MRAv
qa6Tgz1Q4i9V3TcG6A5QDFZju+iRDTh/HQPo/Rv9XuxLQtRDem/HwEUTX+9p
bFFrhTX7qDFgYBsd/Q9bB1V3hfiNAS71uXSaDiK6UvhioPjOGBAKKQhlw9YY
TTsra4kt6XeDiM3yRVGvUXcMTMc7nZXFnmA613hHYQzsD2ER08RuDpiQNBEe
A3CChsYS++69xm/29Lh+4e1frtjni+rfpm2PAuvPT2SCsKkkv99MnhwFPvTx
T2OxZU++/JnbOQo2tfPbs7CHlrgqW6pHAZvA+FIZ9vFnTntbeaMg6ejv3RZs
vo87sqpxoyDkeOLGMPbXO6ZOH/xHQeTYmucaNmXKLWKm8yjw2Mc8R9VJRA1M
VAzFpqOgxZFBmx3bWCXg4ojaKNBRT5WRxG5JYj9Cc3IUhNv/ItPEdildcbnO
MAoS/05k2WDL9g5D8q0R4JSvN+mEXXog1ZZvbgT07F7m8cL2CYyN5xsaASon
xvUCsWu4xNz5O0dAw+lqhjBs7oxLlI2NI2DPueBXDDZctTngVT0CIpWLQl9h
tz84WHP6ywhguOXMkYedb7qh3ZUzAvhCGdK/YDve5hoLSR4BSfuyCPXYCbSN
dJovRkAcV37V4H/1n6rmsbqOgL6i82e3sVmeOHdwGY2AwoySMKbfRMRONZ3n
AEZASXPhT27sos36UEqpEfBmVecgETuGOPBaV2QE2BK9zpzG3qY6ejaSZwTM
ct+bPIMt5CDB5sKCx/Ph4Usl7PRbO4zXjo2AMu6UsxrYaVbUUboHR8BGhhXz
FWz3evLuYzvDwOfBsXlTbP9z7891LA+D2IqMr7bYb5WqH7yaGgYst99Q+mGf
sH56nqNxGGhudXK/wv509JL5r9xh4NeaRFOO3brMId33fBikck/K1mEnGVFk
EoKGgWR8k2UTNoWwlkXqQ2wGnuBO7NDrWfuOuA0Did/GBf3YX3ZHHgY4DoM6
eu7fE9gm597JMFkPg9ngO+uL2M0yQwn5RsNAtKeAawv7s68wmbbeMEDj9or7
u3D/2l+aX1YbBsrXUywPYf+RGZVIVhgGiSGvJHmw98UzW8oLD4Pji2tTMtj5
i3IFVPTDwNml118LWzjlwib19hC4KhkUYIDNIPPPkGJpCJxTGfaxxKY0Z3v4
d3wIPNoZdnPA3nkh++/znyGQk69t5oJNpmS1U9AxBPjfmCt4YSuWCU58/InP
F7Dy+GGfGso1K68dArwublHPsVMVtc8SvwyBY59rKOKxUb7+9+S8IdDhQ+WQ
gc1icTuNJ20IVMR4MVVi6yjrnz8fPATOHjBJ7MZeERXfibk9BCKj1smWscXt
Gt6K6w+B7KEh9n/Yjwi+rm5aQ+Ael6YEeTcRRe3LPmqoMgQUmjlVabBvsnaK
nwJDQCcm6wE99oWZc9RrUkPgvKlfATv2HaObf+pJQ0A2/90QAds3r3c7hX8I
XDKkeyyCzfC1qpqGawj8ylA+IYFNwagw68k0BHLbLn45gx3Cxqu9eHQIeDxb
bbqMXWNeYEy7OgjUvNXKb2E3JQ5mWPYOgh9fEoKCsJO8jeU2qgaB5Bg7bxj2
N6bh6d0vg8CbwacoGtsoJfKR14dBwE6ZczEZW4XrRcpM9iCo+Ngf+Aabj8Gu
9XvaILgec7HyHfbUef6OT/GDIF9hdeUztvU89XR2xCDw8qTSqsA+MU8x4RE6
CAghbOl12EAo4Ji2P84XTlr/iX1OR/2M0INBIFApf30U+5/dpLWK3SCwV8v9
so1deVZDN0xnECxQVc7R9+D9tMP7h/RnBsFI5/u/7Nh83f1FmacHwX1qoQYC
dt+7gMcbwoPgwZvjhSLYTfvGviHCIED7fBQksJ2ISi/n2AfB6eGihjPY5roG
ZzMYBsHy1xI9RexDV4M/WR0ZBC1/v3WoYQu8OSUoeHAQnDTIuKKLrXFLqmJ+
dwDQ39T/ZYCd70/UKlsfAJ9MqabuYsf9ELN592cArB/i63qGHZMudaipegBw
5u4lZGKvuci3imQNAL2lnZR87Jkm1sem6QOg3Uw/9fN/95fDVBSbOABck5tT
yrEd+I4rlUQNAOtDNiV12EvrbZ7TzwbAqVdiv5qwwQ5RQjJwAFC0S452Yj+0
jZkPeDgAqraCqyl7cb9eWxw8ozsAMrtDWGV7/9vffj7aSBgA+5WdJu2wi5tc
XqjM9YOxCCbe69jncnUFemf7Qd0I8//6medcbL9cI4xsqad4jV2yq2fpId0I
r+zyDQxi03vafmWUaIQPFWJ8jPvw913xFtISbYRxRi0HOrC1WKPZg/kbIRzr
dND6Q0SnXVv06rgaYQtbaKf5AJ7/fw6Bh5cboNAGi9etYfw/kKRM97G+AX54
7mvnNobHf8yuqzyhAaotKZjNTeH9n47grSrTBngzyFTIeB73V9a1ogjuBrhQ
vjVZtozfv2m1vKeHfkCrIJMapg0iCl7vlot9/QM2WvlYie8Skd3Xyz83dH7A
GwGU76UphFGzWt147853yPnx8AHhQ8JIMdnUVS7nO8wfKPx46Lgw0mOtTaUy
+Q7Zvgpy1nALo7qkP3J5gd/gy5a3rVtiwsig5s9P+bJ6SOne3l8oL4w03kou
cmzXQQfjspX1i8LI/8eR5FKlOujxIenGd0NhFDPOrxgTUQsFcrL5r9wSRuLL
0mfkX9TA2qcL6nM+wsisTqe49VU1ZP0clJb+UhjlON+VHKr8CmNiTqQHZAgj
jgyttzxzVdBVUe3pq8/CKD27mdpGqAp+67TT3GwWRhmFTNLujJXQTTXscMuY
MFpuJVaPSZbDnyl7LSrb+HpqwfsKN0rhZ263SY/jIsglQI7WuPoLvGJ73SOA
IIJcBUCMCCyGzbXHxx9JiaBxyp+5p7o/Q8NaTUdpTRGU5/+XLv3IJ8hBIZdO
tBJBM9Th1H+cCqFJ4kpKoJsIqt43L162XQD7xg6+c3sigi7HuPWdyHkPMwv1
ZDgScH4vVdr3HvlwrcrgYUSOCFoOuKTu/T0PEk4rqW6UiCDzC9vUak05sLla
7bBMK44v87uoLJAFcwbJ+IJGcP2K3O/XWt7Ahy4UMgJrIojDUcXDqPI1pByf
NFI6KIo0rPhSJGbSoFhTe9whRlHkRzEblnkxFfK0QdFXvKLIma21se93CuQd
lbAWPCmKNJXG+WmZkqFSZ3oMGRBFJm9sKx6wJcDfX5mv3r0oirw4ClYJj2Kh
zXPK3Jyromj6tnLfTdlo+GTVbvuXpSgK22vhU5KJhEbNjFyUjqJo0OVIZPKd
COjRa6Zu4yqKOp+YPaQbCocOHJkdBx6Koih/bn6fB2HQe6ALJAaLoqrgkz2P
i55C+ElRUCxCFG2tGJ4Gk0/gB5WY6r54URQUaWfx2DMISt19plKfJop+9Rjd
NrgWAKeLb+8dzBZFjlR05oWBfrC/PAi8fy+Kug/pik5O+sKzNOBw12dRtOs9
cY3k7QPnnyYrWVSIouGTkWo6WQ/hy470Itk6UZQZ/6hbt90LWu5W33NrFEXU
+4v1NS09oLZIKe3pX6JIinflfYvifejx0Tve/bcokvixenzDzhUmWHzVNukT
Radp6MmS61xgKk8b/9gANoNfSc2Vu1ArJCf27pgoWt18EzSU5Qxt//IvB0+L
IrHlyZ1/Z5zg7KsbSnILosiXmjZwdc0Rhv18++3ZiiiaCf1+i/ObPQwV6Q2I
3BBFCtPGI7DvBjSsf1iivy2KZD45WzQKXYfz8qrSPXuiKPzezBnZ17bwrkXO
MS0KEpqpbdTg6rCGPG7hBjeoSOh+vwA/VLKC2bNLb2QOk9Bc2PRi+ogFtJLs
j/x6jITWj2syF+Sbw85v+QJ09CT0brBPj03hGhwu4uIgMZHQeW350humpvDY
NpJgZSWh5lsprZa5xtBPaZq6j4OElGr7tPxeGULBJ/LThidIqJezljKn5ypc
Z/T4FE8gIf0tYfdJDX0oHFj1460ACW1xZVq1zF2GFYX39AOJJPTHtUm3t+gS
DKpxijgnivM9Vc7dSNeDN2+prjaKkZDV1/Lf0nm68D7d9a9cp0nI872BzZqv
DjzipaR3RoqEJgbMYh/uaMHOqJ5nArIk9CR9K6FDShN+tps7M3mGhLKHva5a
pl+E4eF8YoHyJCR8hcG7AKnD9/s7fCkQCR11jGWaJ1eD6t7Xi60VSeh552SR
z4Qq/BadtfVImYSG714pPRqmAhN3GiTuXMDjZx9tjbdWhsXB4iPyF0mI2mo2
OtjsPLxOSZY6oUlCx5f/qTS4KcGWkatqrjoklGF+gScgWxGqJmmcmNIjIXpX
+pkfqwpQMfXnksoVEjItcOuwuKQAs+rc/G4akNAL/y93Ep4iSPxkOW9vTELK
jxL4dWsgrAzazdA2I6G9R6uJ/LEAUt89Z8lqQUIvGZN9X7+QhwswV6HRioTS
UxNo+LPPweGUsJmbtiSkS6DQpfl7FvKoX3uzfh2vj4vhrUjBs7DXyKT7ugMJ
oZ95xb/UzsCe7DdBFbdJaE1gJ0MkRA56pPGb7t3B88lcxW80JgvHpN2tRFxJ
KPxGt4LYVVnY7XBZVMWdhE6/9U1Q75GBLM5KI7peJFSSzFm67CADBZ5y2+o8
JCF+k7n+6cMy0LKi0N/+MQlRXswWfx0rDZPaj8TdDSShtrri9tey0tAl6Euy
fQgJlbNai+ePScEsRoMj+s9JyOhz+3XiKym4e3tvRjKChPbnl3Iu2EhBo2nl
eepoXG9tvANISMHH48XunXF4/gKpKyMppeC1XXJBrhQSkvz2nK6mTRJmZEr3
GL4mIZVb9fvE3krCn4UDWiFZJFTn6nOa31cSUgx1xn94R0J80T8DZK9JQk1m
R9BWSEI3XwE5enlJeOkoJddUMQnVfHVNs2CVhBZP8Ke1nIS+loicKlqUgGve
CYk7tSTUtB6KFPMk4IGa2AsTjSTEZlXJ8OSKBBzs+a2d14b7ybij+N2f01Dh
eGGCYg8JJe875Vp85jSUEuq7EzFAQmTiLB8czE5Bxg9LpcFjJPTMfseKRU4c
JraorVHNkJCo2hFI4U6C/S8XgukWSMidvL/Wwk8YMk0MfcpYJqFb+zw7DnIJ
wnUdovTnNRLKmnDh+2BHgJdLQ53PbZLQQbILiyvS3FDJWviGPHb2hY/taRLc
cNcpzxxgH3j8ufWGODdkHWYxgNgn5q8OniRxQ6GSG9oI+510KvkakRtWbqao
KGB7HkqVLRXghvRKfZJK2GeTy/wunOCGFILveZWx12cBRwcrrpfFfVwVO8re
Y8+CnhuGHXJFRtjsm6r3ln9xwTzf4QuO2LyyDMfTX3DBiFJP4iNs3eKWM/f0
uOBjg0tDL7BLCJ5m1+m44LGwoHTlLbyeeXcfWMexw7yJcJ1JbO3VNxFOUqzw
4bsp+wf/SMjPuHhRZ4IJctw3iz6wTUL7nK+95/nMAHPbRp88xE5mPXpf+jUd
pPlzLgTs4P6/+PJDmONRKNJ8wrwbW458PE3oIRUMYKvTuLJLQq1PQt+5eJPD
y2yhdp+xmbzvfTf5sAt0tBgMKPZIaPZfAOzeWAdf6r9KIuzqG2+F1SKXgNko
fYMLdrT+a6mD96bB9bmwx/HYimyRnygERoCE09Puz9j5LcKfO+z+gFVTA49G
7BnHUhlk1AHM5yIderE9mMPHD/Y3gfsBQ5Jj2B19z1qeyNaBVzuffs1hi9ex
/i2wLwcymqaFK9i9h4vceAsKQaaN0fsNbPLCOqoXq9lA8K+x+T/seNWdcOUv
qWAu3lJ4B9v1ksn79LYY0HWWaLCLHbK8+VT6XBigpTJS3MOmSz/6IN7PF3S+
aa39z2XO3D3xAi5A8jw/DRmZGJo6+O6QArAGDe4iov/5JL/5P4NSXcBktCz7
nzcouE/laUkCgZopuf+8MHriZ/0qX7lARY7Ef+4U7Be9NiRZ/uWXp8h/jpRJ
maO0lyn3CSEI/ue+7/RLRWsy5fJSbbz/my/ufsOVCuny/wH0yTMc
        "]}, {Automatic}],
      Editable->False,
      SelectWithContents->True,
      Selectable->False]}], ",", 
    RowBox[{
     SubscriptBox["\[Theta]", "1"], "\[Rule]", 
     InterpretationBox[
      RowBox[{
       TagBox["InterpolatingFunction",
        "SummaryHead"], "[", 
       DynamicModuleBox[{Typeset`open$$ = False, Typeset`embedState$$ = 
        "Ready"}, 
        TemplateBox[{
          PaneSelectorBox[{False -> GridBox[{{
                PaneBox[
                 ButtonBox[
                  DynamicBox[
                   FEPrivate`FrontEndResource[
                   "FEBitmaps", "SquarePlusIconMedium"]], 
                  ButtonFunction :> (Typeset`open$$ = True), Appearance -> 
                  None, BaseStyle -> {}, Evaluator -> Automatic, Method -> 
                  "Preemptive"], Alignment -> {Center, Center}, ImageSize -> 
                 Dynamic[{
                   Automatic, 3.5 CurrentValue["FontCapHeight"]/
                    AbsoluteCurrentValue[Magnification]}]], 
                GraphicsBox[{{{{}, {}, 
                    TagBox[{
                    Directive[
                    Opacity[1.], 
                    RGBColor[0.368417, 0.506779, 0.709798], 
                    AbsoluteThickness[1]], 
                    LineBox[CompressedData["
1:eJwVz3881HccB/B7tBm3dmZX8sjOSlRHfo+inPcbc0h4zI+YNT3mVw8WRiZJ
JtFqEnHhOB2d4/y645wfrTVjjcd4PKqHcFuu+RGVPLhP92UtHmPnj9fj9Xj+
93qZRiUHxW6h0Wiu2my2p8mRsFqJMbTI/ZUhfVNgr0jaO30mHLeMftune30B
OrMXfPadj8dG4c6td8eXYPTESE3vYioKNmqtnr1Zglurj1R/rmfgxoDtPzKG
GnQv2RneLP0epQNBnHBzNfj7xZ99PZGLV1402Zm4qOHUUMLMvO1lfCXewfYI
VEOjL6c1PO0qfh2RGyyOUUOOfrtPcc41NAwmLUcz1FDvExrFf1CEXsdunOAW
qsE+xr/eKfUGHm/dN1BSowazuvDhL1ZK0EhzUHC4Qw33PsmSxfF56HmSFms7
qAZTV7IWZlqGFxrvUAV/qcGal6XrMFSOQXxnc+tF7b7Trz28v+HjmGX77A4a
AecXXc+RVOLIv44VY3oEhgU8X7MyAU6mXPByYBJgr/Rvf7XrFhqYFghHjAlY
X6EL+UNC1OUkHGGYExD5C6z6u2pwZi2asWFF4CZbdc8isxZ/yToWy3EiMLFb
ItUJuI3eFlIG043ADwmCx4+3iZAmuth9iEuAs5xX3DsmQkVhGs8kgIB31duW
XZI6fH5ObFR2nEBXadl/KafFKP81ezkuksC5xt5WZ/d6nODbBQ/GEeBuqFZY
zAb0/X2h7WUSgYz6PanUaAP+MSd3j08nsJ6w7O8mkaCH++zCd9kE5nOWvjqf
2IiH7Jy85vIJTI6rdMZtmtAo05LPKtT+PRrGENOasblA8ETFI6DUX/WJu9+M
g1x6hY6AwBPCnq2qaMHtozalChEBD/Ocjt8iW3H2pYT1sImAonzYmG4qxWpG
D32Oo4FMtmi6n5Ki03i6cv/PGhC/L1Il9cgw/qPKk47TGmDml1cNctuwVKjo
fvBGA8o6JS9O1oZ+rpfpovcoCFg8IFk3aEehXpALMaAg+TPuwqPMdgyRFxhK
d1LgeT/NR/C0HY11pqQuuylgxVSnpLvJcSYoIOzsXgqEzGtDPzbIsbNvf7+e
JQVj89c5FfQOjPq0+vMQawoUD8OmJs90YGivvupvWwr4Y8aBB1Ud6HWb7Rdp
T4HduxplPkeBPx3e84G+AwUp7kXFHzYocJvMbDBC69gGjC6hdyI7OjM7Tet3
WD2xgWmdeDHCvChb6/o2C8ePn3YiMzj+QK7Wa4ky1pRbFzLn9a5e0nrVZc1x
UtKFmmeUVZ7WLTZfnlJu7ca7iXkpm25Shr7dSO7GSumdkk3/D2Sp22A=
                    "]]}, 
                    Annotation[#, "Charting`Private`Tag$3495#1"]& ]}}, {}}, {
                 DisplayFunction -> Identity, Ticks -> {Automatic, Automatic},
                   AxesOrigin -> {0, 0.523600025667823}, 
                  FrameTicks -> {{{}, {}}, {{}, {}}}, 
                  GridLines -> {None, None}, DisplayFunction -> Identity, 
                  PlotRangePadding -> {{
                    Scaled[0.1], 
                    Scaled[0.1]}, {
                    Scaled[0.1], 
                    Scaled[0.1]}}, PlotRangeClipping -> True, ImagePadding -> 
                  All, DisplayFunction -> Identity, AspectRatio -> 1, 
                  Axes -> {False, False}, AxesLabel -> {None, None}, 
                  AxesOrigin -> {0, 0.523600025667823}, DisplayFunction :> 
                  Identity, Frame -> {{True, True}, {True, True}}, 
                  FrameLabel -> {{None, None}, {None, None}}, FrameStyle -> 
                  Directive[
                    Opacity[0.5], 
                    Thickness[Tiny], 
                    RGBColor[0.368417, 0.506779, 0.709798]], 
                  FrameTicks -> {{None, None}, {None, None}}, 
                  GridLines -> {None, None}, GridLinesStyle -> Directive[
                    GrayLevel[0.5, 0.4]], ImageSize -> 
                  Dynamic[{
                    Automatic, 3.5 CurrentValue["FontCapHeight"]/
                    AbsoluteCurrentValue[Magnification]}], 
                  Method -> {
                   "DefaultBoundaryStyle" -> Automatic, 
                    "DefaultGraphicsInteraction" -> {
                    "Version" -> 1.2, "TrackMousePosition" -> {True, False}, 
                    "Effects" -> {
                    "Highlight" -> {"ratio" -> 2}, 
                    "HighlightPoint" -> {"ratio" -> 2}, 
                    "Droplines" -> {
                    "freeformCursorMode" -> True, 
                    "placement" -> {"x" -> "All", "y" -> "None"}}}}, 
                    "DefaultMeshStyle" -> AbsolutePointSize[6], 
                    "ScalingFunctions" -> None, 
                    "CoordinatesToolOptions" -> {"DisplayFunction" -> ({
                    (Identity[#]& )[
                    Part[#, 1]], 
                    (Identity[#]& )[
                    Part[#, 2]]}& ), "CopiedValueFunction" -> ({
                    (Identity[#]& )[
                    Part[#, 1]], 
                    (Identity[#]& )[
                    Part[#, 2]]}& )}}, 
                  PlotRange -> {{0., 6000.}, {0.523600025667823, 
                   1.1998334628541785`}}, PlotRangeClipping -> True, 
                  PlotRangePadding -> {{
                    Scaled[0.1], 
                    Scaled[0.1]}, {
                    Scaled[0.1], 
                    Scaled[0.1]}}, Ticks -> {Automatic, Automatic}}], 
                GridBox[{{
                   RowBox[{
                    TagBox["\"Domain: \"", "SummaryItemAnnotation"], 
                    "\[InvisibleSpace]", 
                    TagBox[
                    RowBox[{"{", 
                    RowBox[{"{", 
                    RowBox[{"0.`", ",", "6000.`"}], "}"}], "}"}], 
                    "SummaryItem"]}]}, {
                   RowBox[{
                    TagBox["\"Output: \"", "SummaryItemAnnotation"], 
                    "\[InvisibleSpace]", 
                    TagBox["\"scalar\"", "SummaryItem"]}]}}, 
                 GridBoxAlignment -> {
                  "Columns" -> {{Left}}, "Rows" -> {{Automatic}}}, AutoDelete -> 
                 False, GridBoxItemSize -> {
                  "Columns" -> {{Automatic}}, "Rows" -> {{Automatic}}}, 
                 GridBoxSpacings -> {
                  "Columns" -> {{2}}, "Rows" -> {{Automatic}}}, 
                 BaseStyle -> {
                  ShowStringCharacters -> False, NumberMarks -> False, 
                   PrintPrecision -> 3, ShowSyntaxStyles -> False}]}}, 
              GridBoxAlignment -> {"Rows" -> {{Top}}}, AutoDelete -> False, 
              GridBoxItemSize -> {
               "Columns" -> {{Automatic}}, "Rows" -> {{Automatic}}}, 
              BaselinePosition -> {1, 1}], True -> GridBox[{{
                PaneBox[
                 ButtonBox[
                  DynamicBox[
                   FEPrivate`FrontEndResource[
                   "FEBitmaps", "SquareMinusIconMedium"]], 
                  ButtonFunction :> (Typeset`open$$ = False), Appearance -> 
                  None, BaseStyle -> {}, Evaluator -> Automatic, Method -> 
                  "Preemptive"], Alignment -> {Center, Center}, ImageSize -> 
                 Dynamic[{
                   Automatic, 3.5 CurrentValue["FontCapHeight"]/
                    AbsoluteCurrentValue[Magnification]}]], 
                GraphicsBox[{{{{}, {}, 
                    TagBox[{
                    Directive[
                    Opacity[1.], 
                    RGBColor[0.368417, 0.506779, 0.709798], 
                    AbsoluteThickness[1]], 
                    LineBox[CompressedData["
1:eJwVz3881HccB/B7tBm3dmZX8sjOSlRHfo+inPcbc0h4zI+YNT3mVw8WRiZJ
JtFqEnHhOB2d4/y645wfrTVjjcd4PKqHcFuu+RGVPLhP92UtHmPnj9fj9Xj+
93qZRiUHxW6h0Wiu2my2p8mRsFqJMbTI/ZUhfVNgr0jaO30mHLeMftune30B
OrMXfPadj8dG4c6td8eXYPTESE3vYioKNmqtnr1Zglurj1R/rmfgxoDtPzKG
GnQv2RneLP0epQNBnHBzNfj7xZ99PZGLV1402Zm4qOHUUMLMvO1lfCXewfYI
VEOjL6c1PO0qfh2RGyyOUUOOfrtPcc41NAwmLUcz1FDvExrFf1CEXsdunOAW
qsE+xr/eKfUGHm/dN1BSowazuvDhL1ZK0EhzUHC4Qw33PsmSxfF56HmSFms7
qAZTV7IWZlqGFxrvUAV/qcGal6XrMFSOQXxnc+tF7b7Trz28v+HjmGX77A4a
AecXXc+RVOLIv44VY3oEhgU8X7MyAU6mXPByYBJgr/Rvf7XrFhqYFghHjAlY
X6EL+UNC1OUkHGGYExD5C6z6u2pwZi2asWFF4CZbdc8isxZ/yToWy3EiMLFb
ItUJuI3eFlIG043ADwmCx4+3iZAmuth9iEuAs5xX3DsmQkVhGs8kgIB31duW
XZI6fH5ObFR2nEBXadl/KafFKP81ezkuksC5xt5WZ/d6nODbBQ/GEeBuqFZY
zAb0/X2h7WUSgYz6PanUaAP+MSd3j08nsJ6w7O8mkaCH++zCd9kE5nOWvjqf
2IiH7Jy85vIJTI6rdMZtmtAo05LPKtT+PRrGENOasblA8ETFI6DUX/WJu9+M
g1x6hY6AwBPCnq2qaMHtozalChEBD/Ocjt8iW3H2pYT1sImAonzYmG4qxWpG
D32Oo4FMtmi6n5Ki03i6cv/PGhC/L1Il9cgw/qPKk47TGmDml1cNctuwVKjo
fvBGA8o6JS9O1oZ+rpfpovcoCFg8IFk3aEehXpALMaAg+TPuwqPMdgyRFxhK
d1LgeT/NR/C0HY11pqQuuylgxVSnpLvJcSYoIOzsXgqEzGtDPzbIsbNvf7+e
JQVj89c5FfQOjPq0+vMQawoUD8OmJs90YGivvupvWwr4Y8aBB1Ud6HWb7Rdp
T4HduxplPkeBPx3e84G+AwUp7kXFHzYocJvMbDBC69gGjC6hdyI7OjM7Tet3
WD2xgWmdeDHCvChb6/o2C8ePn3YiMzj+QK7Wa4ky1pRbFzLn9a5e0nrVZc1x
UtKFmmeUVZ7WLTZfnlJu7ca7iXkpm25Shr7dSO7GSumdkk3/D2Sp22A=
                    "]]}, 
                    Annotation[#, "Charting`Private`Tag$3495#1"]& ]}}, {}}, {
                 DisplayFunction -> Identity, Ticks -> {Automatic, Automatic},
                   AxesOrigin -> {0, 0.523600025667823}, 
                  FrameTicks -> {{{}, {}}, {{}, {}}}, 
                  GridLines -> {None, None}, DisplayFunction -> Identity, 
                  PlotRangePadding -> {{
                    Scaled[0.1], 
                    Scaled[0.1]}, {
                    Scaled[0.1], 
                    Scaled[0.1]}}, PlotRangeClipping -> True, ImagePadding -> 
                  All, DisplayFunction -> Identity, AspectRatio -> 1, 
                  Axes -> {False, False}, AxesLabel -> {None, None}, 
                  AxesOrigin -> {0, 0.523600025667823}, DisplayFunction :> 
                  Identity, Frame -> {{True, True}, {True, True}}, 
                  FrameLabel -> {{None, None}, {None, None}}, FrameStyle -> 
                  Directive[
                    Opacity[0.5], 
                    Thickness[Tiny], 
                    RGBColor[0.368417, 0.506779, 0.709798]], 
                  FrameTicks -> {{None, None}, {None, None}}, 
                  GridLines -> {None, None}, GridLinesStyle -> Directive[
                    GrayLevel[0.5, 0.4]], ImageSize -> 
                  Dynamic[{
                    Automatic, 3.5 CurrentValue["FontCapHeight"]/
                    AbsoluteCurrentValue[Magnification]}], 
                  Method -> {
                   "DefaultBoundaryStyle" -> Automatic, 
                    "DefaultGraphicsInteraction" -> {
                    "Version" -> 1.2, "TrackMousePosition" -> {True, False}, 
                    "Effects" -> {
                    "Highlight" -> {"ratio" -> 2}, 
                    "HighlightPoint" -> {"ratio" -> 2}, 
                    "Droplines" -> {
                    "freeformCursorMode" -> True, 
                    "placement" -> {"x" -> "All", "y" -> "None"}}}}, 
                    "DefaultMeshStyle" -> AbsolutePointSize[6], 
                    "ScalingFunctions" -> None, 
                    "CoordinatesToolOptions" -> {"DisplayFunction" -> ({
                    (Identity[#]& )[
                    Part[#, 1]], 
                    (Identity[#]& )[
                    Part[#, 2]]}& ), "CopiedValueFunction" -> ({
                    (Identity[#]& )[
                    Part[#, 1]], 
                    (Identity[#]& )[
                    Part[#, 2]]}& )}}, 
                  PlotRange -> {{0., 6000.}, {0.523600025667823, 
                   1.1998334628541785`}}, PlotRangeClipping -> True, 
                  PlotRangePadding -> {{
                    Scaled[0.1], 
                    Scaled[0.1]}, {
                    Scaled[0.1], 
                    Scaled[0.1]}}, Ticks -> {Automatic, Automatic}}], 
                GridBox[{{
                   RowBox[{
                    TagBox["\"Domain: \"", "SummaryItemAnnotation"], 
                    "\[InvisibleSpace]", 
                    TagBox[
                    RowBox[{"{", 
                    RowBox[{"{", 
                    RowBox[{"0.`", ",", "6000.`"}], "}"}], "}"}], 
                    "SummaryItem"]}]}, {
                   RowBox[{
                    TagBox["\"Output: \"", "SummaryItemAnnotation"], 
                    "\[InvisibleSpace]", 
                    TagBox["\"scalar\"", "SummaryItem"]}]}, {
                   RowBox[{
                    TagBox["\"Order: \"", "SummaryItemAnnotation"], 
                    "\[InvisibleSpace]", 
                    TagBox["3", "SummaryItem"]}]}, {
                   RowBox[{
                    TagBox["\"Method: \"", "SummaryItemAnnotation"], 
                    "\[InvisibleSpace]", 
                    TagBox["\"Hermite\"", "SummaryItem"]}]}, {
                   RowBox[{
                    TagBox["\"Periodic: \"", "SummaryItemAnnotation"], 
                    "\[InvisibleSpace]", 
                    TagBox["False", "SummaryItem"]}]}}, 
                 GridBoxAlignment -> {
                  "Columns" -> {{Left}}, "Rows" -> {{Automatic}}}, AutoDelete -> 
                 False, GridBoxItemSize -> {
                  "Columns" -> {{Automatic}}, "Rows" -> {{Automatic}}}, 
                 GridBoxSpacings -> {
                  "Columns" -> {{2}}, "Rows" -> {{Automatic}}}, 
                 BaseStyle -> {
                  ShowStringCharacters -> False, NumberMarks -> False, 
                   PrintPrecision -> 3, ShowSyntaxStyles -> False}]}}, 
              GridBoxAlignment -> {"Rows" -> {{Top}}}, AutoDelete -> False, 
              GridBoxItemSize -> {
               "Columns" -> {{Automatic}}, "Rows" -> {{Automatic}}}, 
              BaselinePosition -> {1, 1}]}, 
           Dynamic[Typeset`open$$], ImageSize -> Automatic]},
         "SummaryPanel"],
        DynamicModuleValues:>{}], "]"}],
      InterpolatingFunction[{{0., 6000.}}, {
       5, 7, 1, {753}, {4}, 0, 0, 0, 0, Automatic, {}, {}, 
        False}, CompressedData["
1:eJwt2Hc0F97/B3CjKR8hEQ0zo4hSisr7aWeV2dsmIolEMjOKzBDZe+/323qb
JSFUVBqEbCKVGUUf4/f+/r7fe849j3vveb3u+Oeecy+vpaOONR0NDQ0ttS78
p/G/8k3uTeFKnhzhv2r/zyuEgbHKDRdPu//1nQiXJYVEJCci/jeeRNjGbnfS
timLkC7jOR2rVEBQM2813sdaQ8jqshmtoGkipC98jzF0byOksDpeoJnvIHQm
rnp/rOwiMHBsWeip/URQjWG62t/QSwhi4fw82DxAsGpnyZ23GiHQbYs3c7YZ
I2QqHti3ZDtBwJVawVCHKcKIt94pHufvBN+keYVq1xlCpLGySN75ecLw9RiJ
hcYFgrj72Olz8r8IZueVOmSUlwkRdAVm0mp/CM/aGRZPX1wlzDx0eCCl8y/h
oE7XvlOX1wkaHJIlkkabBLYdqfYRO2hxP4CHnv4qHeZpchLdGulh6i0k8ZNr
KzpWi9osXLdB2vWYaff77bjImb5xOnsnrj7dnZHksgse5n5y60r/IIJuYcyc
Yzc+fJCQv+LCDBOB6WhWUxa8zpUS845kxWmhgPappj3IKXh/RWeJDSxHuNee
CrLDp9g+TsiQAz9E6yWiw/aBwk157MHJBW9W8m+L/P1Q3lpgeOHUQexeyXwq
3nII9stvIsOEedA1qybnO8eDU9/aF52reWE1PnRueYEPj4aWA93EBPCsj/H9
qu1h/PzEv/9ujiA4u2SsN4aFoNKhXeq3XwR32mxX6YhHsOMfuqmqL0eRopv8
ydZCDBJJJ5v3fz0Gy/lJ4tRJCRQ/rnyLPxJYlvJTSqo7DkK/xtNfXifgFhdy
U1xPEmSdNp4boicxyUT/MW/LKRzsIDwYGzgF/aC7pw9VSSFcoW7aMPw0Xmwu
J8danwGN+A7XSTlpVLDs/H8bJVzUDOWl0Xlp+FAn1anwqvZyBWnQdYbdileU
xgEGS05vJWkIuj0vv3NRGscnDqndJErjrLb3mI2FNJSeffE0vy4N9+F1m8IY
aRTT8Oj+apTGEK884fwPabAoXD0axC4DxauBHO/lZFATpjbffU8GRyuZXvU3
ySCt/0PmMO1ZsNLFe07IncUDEWPd6XtnsarFLTrbdBaWtqIHRg6ew2tfacYP
HucgGa+81tJ9Dilk3Z9Vx89jS5vFQH74eTgMOnQmTp9HnYoAc/oVWWyt6NfN
6ZOF1oGo+EJtAlICVb6QXxHgsuKzu58HSBIzKh8wATTv/apMLQJouh9Wm60A
lcKCddzKcrC52/hk5LEcuLoMnmWOyuEN/+JzS3F5+LmFtfB7y0O4ad/4w9/y
eM+QR/fbUQEeepJ85tMK4Et7LvfSUhGvpzSvHB9QxO3jX/yS9JWw38s2g/6d
EtgevbDeo64Mxlyeo/ztythSf3f+hIIK1t72Vsk3qmB5/KSXztkLmFl5BMua
C/j6z8xWZ0lV0B+ayc9oVQXvsRnVd0Q1yMrO/FifVoPJxZlw0bvq8DSbETdm
0kDCzZn3IRkaqPaZuV17QhOX7T7b7v6hid/6TaY22RcRJ1es02B8Cclxr/kZ
GLRw4yEh7ZSNFs7ep+y70qwFhpkDacay2ugjPuC/XK+NguaZAi0pHbiKXT6m
XqEDpYRnlUrHdMFGLySNIl2YsLyeOiKph2xuh7i9T/XwQ4xZiUZJH5LnKn99
f6MPL7XLWd2XL6PFYFXr+fBlrO44uI/bnQi/FCOuJ2lEnEz9rzMWMoffUM0T
4JIYpspZ0qdEn07EQ8lEYyGqm/UGTupUvbZ+UqNkELFy6ZLAwSwiXJJerz/I
JmJhQunzbA4RRqFs+ZRiIlrEx109K4gQ6y5XRh0RcZ5+7NueU+fhvjTZ0UYE
Wwt7R3kXESI2Q6Xx/UTI7syL8Z4gQrfEwcNqlgjbS6fMVFeI8F5ckxenM4AX
eUtvNbMBPOwYHWS5DeAmyEbXJmaAO2P74zXPGeB2Gr9ot5oBnIyONpkYGkBM
QIjdxN4A32b4bhj7GiCn5tBzo2gDWNzj2muUa4D96ux2hrUG+MzG2mjQYYAW
Vfe1lnEDlPkMSYuvGSClUtEtic0Qwd+KKFvFDHHnIMviLSVDXNFxEx8wNYRm
0KC9iqshGl/uMf2TZIgTDGqa+Y2GyFH3O0+cMAR7eLXY9p1GCH7782CNmBH+
7uZnuqZjBAdtww12NyOE+7+/oZdnBFKVal9UtxE6p5qU320xxk9OGQrjSWMw
alTwqlkZQ9TnSGRQtDE0yrLWXjQZ455STv0TGhPU9Oe6VxBM8NMxX6rQxwS8
WwuX0htMcDmpqCJuzQRh4iW3ws+a4vkL0rEAT1O4/9DrHus0hQTrmpcctxm+
ncnmy3AyQ4a52quNFjMQAxccTdnNsZuUwP7U1hztHwkNXE/McSNvTbufzQKL
loZKQhoW8OCuPuPibwGaAVbRpnoLBCU4cjMtWoBJv5PVWOQKYllEthVYXEH8
rrqcwuwrSNiqqlA8eQWJm72jJSKWSF619SPbWyLl18qhslJLpM4EN5QvWiJt
ap9J5SkrrJm7ZsiGWsGo9+PEqyEr1GodF9GXvAr2VxEOI0FX4SL3s/zGwFV8
qFP9/VvCGjONXttc8qyxo43EvrDfBnydw4I3o2xw/gPL6R/brsGgV0HF9u41
3B66Q/y6cA2dDKQAljBbCJ6eKD8vcB2+VvuHrzdcR2+kDmPcZTscfxoi3Txn
h9Bvz21mg2+guytxSlDLHjx1zrbmHA64kak+HT/kgOoQAbuu3JugdV7/vsPB
EYJiP6p4uG5hfL7hj2byLWRQHkl7HXCCibuVV0GqEzjPSTV0H3JGz+aOTboM
Zzxu+QIJ3tt4sfz8m+/r2/gtlPfo3W0XCBmFneE+eAeGD2+N3Gy7g9Bn+sHP
HF3xdF5GgonTDa/icx6sVrihR5bpy4SGOya+ukl0Tbpj4eHogyd+HtiUVP+S
x+WJ4gmzop5gTxBjnT22/fEEvXLgBSlrL5T+TuSw+eiFdPG+y5+d7uKR7b64
C8ze8MskdteRvcHTqK0k3OCDpgH1qrgOXxxfz4qmc/ADLWPGa+klPyCvSZvm
/j34Yry3bfd9NPRvsQhPvQ/+VJulEyP3EWL+MriXzx9zvEcO+lj7Y7pFniyd
4I9xa2PC8mt/DG536Spb98fen0IC208GQLPri5upXQAeUCI7KjMCYDdgcPis
2ANc2sLn21z3ACdFf/SqKgfCSlOBu8orENE3k615ygPRFPmrOGwyEPvmG8a1
OIPgqBW8n10jCG1lOrpffILwYj+zRWBNEJoC39gfnw/Cs4VQjwHhYOysO85u
WxgMPb/eil8iIchQ8b3kWxQCM84LzIZTITj4g/n9CYFQDDzti2K8Egqdzfsv
G2NC8VJOdNP5ZSgIAd2nBNdCMa762WlWOQzBu/tI1VFh1Huuf9pnIAyt6rOm
+VoPYdJM++Hdi4dYOrNXeeVMOD5vSzhK8Q/Hk09cLLfehiMtK/X3Uc4IXFc0
ik6xiMDJSfZj/xREYDPo4yvvuQiMkjPHv+hGornbcV26NhI6G2m7NJgewUR4
xPHN+Uew0eH9dNHhEW7dtTzTlfIIHWcKC19+fATB5TmuJoYo3C+XelgnF4Vh
u5UEj5tROCdQnyudHIXEQa+K1fYoHBv5o9a+EoXmsdvjMSLRIH6d87I0ikYX
ZfyZZFg01AI+0259Go0W3Q7Fnp/R+LD02XmX8GOMxE5kwOox5qQW3t5Je4x7
PmpDk+2Psacte4a48Bi5/6yvveSKgTElPjxNIQYsxicOudjHoJ32DVk1NgZS
HoOG/76OQe78zBYSTSzYbDdKzaRi4fCyJprWJhatwk53cmJjcTDkiIFKaywW
Y0ZEx//Goj0jjtZXIg7JJRo9XDZxkK24FeEQF4fRmhjl521xCGio3WD9EwdT
LZt7nyTiITW+Z0ucXTx2uzYFEnPikcHHFWL6Ph4n3jmHWW3Eo8WrI/z60QQ0
06i455gk4PmDZsvh8AQ0MshqcjUmQNelupB3MQGTg8e2iRxOhKdKvqWEQSJC
H2bM98UkIvF9oo//+0QUsj9mFGNKwuEz/7K8lUlCpqEVh+O1JBz06jjAHJOE
c43nl9KeJ8GIvqxDbCYJHip82U85k7Fn79IAs04yyGOt7NahybhQFq9V15yM
lIPydmZLyZgP/elPL5gCxZW41AJiClLm+vmbIlKwNHmoqK81BRpDlhKLaylY
7wph/SWeClJL2dIvy1SYVX/uWYpNhaRkd0/kp1TsKPvQc2RPGoZEu3patdPA
FHh9bad3GmSH6fguFqTh5pkUleiPadj8fO5B3EYaHrkNNieJpIOXw4cmXS8d
3LsVVzUj0nFwO8PiWns6wjevLXfTZMB1TVHuI2cGzFZ5w7tOZEDl90bvG/UM
jF/feu3ZtQz4Du5aJvtnYL82q396egYMhNOGquoyELcpItP5MQOfeqpix2Yy
kC+8J3CFKROenrdcmSQyodn5xkZAOxPXF/S2xVhn4gH7QC69ZyYyz1op3Y7I
hIC1XudkRiYKIpR0jSozIVor1f+mNRNXWTb3Lo1kIsWuXZtrLRMfWyLDwZGF
q4Gk3S8ks7B0oSNKRSsLAbum93TYZyHFgHGzLzwLlFzx79/IWXizqNP9510W
yAX3C7oms/DIrMKrcD0LzmxjF++zZePA1bfBr0Sy0VZZ38xMyMYt+vw1ol42
pM73KgQ6Z2PddWcY5VE2XpTJfBgjZ+O2nsmk7Mts8K94/00azcaH5HSmP3+z
YfKlVZWHIweTXD8DVCVz4GjE+tz5Ug62RB05te1GDhLb5YsSA3NwbMOIWywr
B2dXXlZWtedAdVHqguxMDog/cwbaWHOx8aa2ZZE/F7mlnUWHTuVCM2okSk05
FxZfqyKf6+bCRTosXOpKLoLCLcJKbuYicarBluN+Lorl9ivfj81FQ7I7/0xB
LrrH9go7fcjFjEil6PK/udjqpHXc43Ae+qMv/WY/mYdSysUnFPk8+Pdo+ulo
54G730qK3zwPTwc9fv6yz4PBaGTWC8880Fr+MzAXnIeisdC9++PzoGu145Jy
bh4e3lbwc/qUhxf+PuUp9PlYe1w31n4iH/pT914fQT7IMmoV4Zr52B7BmjRv
lI9XDuUv6e3yEaap9YfdIx8aYnOHjwTnY+tv030FsfloeNbJIJidjztBZ9ez
y/JRV1kll9+Tj41h8cCitXzIMxa9JvEV4KYDp2eEZAGS3gaLOCoWoE18pfeS
fgH0l7KY6iwLMFGrqch3qwDO3iseYd4F2LV3+Q1nVAFyShZ4C3IKcF5x9o5U
bQE+2/SF2UxQ40JeZMYxF4KxpLSm7Vwh2NVpa2bVCsHzXaea3bAQIiE5VbLX
CsHAOPG2+E4hvkfwf9sXUIgOFivawOhCcPDdTPk3vRBWJzxOO5EKUSof8GGy
vhDPJfUuEKYL8V5A4Fk8RxHG9y5JzisVIV2lrjFHtwjGHj7qhleKsK9Y4fM/
jkV4XKHb+9e7CEz1Vn1TD4sQ0nS7/1NyEQQucJ87U1iE529fpyZXU/P0XTc3
WopA421Auz5bhLwcGfp/OYuh3nlg66piMebPZRfW6xYjhiRy8a5lMaQPlS2e
dyrGXh42PmPfYizwumu7hxdT310DfrHJxWi1MJArLyzG09RPtG9qikHp12r+
1lqMjrl1Y+HVYoxvKV6+JlqCv5wGkfnmJfBZzUrlcygBfd9McapnCYJrz9Tv
Cy6Bk7rtpWfxJTAeip+wyi+BklO7x86aEsw2H5gjspMQz+Z8Ne8OCbBp71v6
RALNXJ6tTTcJ9Iv/NeLdx7vXqHKSaKJsqUrYGtXZUVXmp4zaUzUd+ofB8T/j
9xKZvf+TJ3CYI4zq57ayg4lUrze3TZGorjUMlDdTjaxb9PpMlbdqh/JPqoWm
Js07e0g4vq1MVohqLZn+iSJVEImnLanWCX2drqAqueKcQv+ZhJKXNJf0qAom
RtDmUk2/foCyTLVw54sg514SKgtvGM9Rfaq6R9y+j4S26Xq6aapdIZY91v0k
bH7fasP7hQRxjcLlAapmJI0HCQPUczLNs+kNktDg+Dhn9xAJM11SJzuoTj1L
7fs4TMJIyRbfgRES+pNuCHwdJeFT8IdXM2MkvHWVdvw9TsLLqxlsmxMkNOts
r98+ScLyS3P6mCkShAm1GjzTJBhXMceVfKeuc/T68JmfJDRlNgm3zlDjOLic
teeocRHOTwbnSZCp3b1vZJEEjbESl7El6v4Y1d5P/CbBSWpKbGqFBH+LgNDp
vyTEhvJO/VgjIZ/yTGF2gwQ9/ciNLFoyaH+b1xG3kEGKk3Bh3E6G0Wla8aad
ZGzvfT99h5GMSvesnCO7ybDgvG0+zELG7Lrqgs9eMrzGePwPcZKxs/0P27MD
ZMQXv80z5SHj8KPcM+v81DyXu69ThMiAoa7JuaNkjKcaMu6SICNwzPxp30ky
hIVs7Aukyei4YX/ATZaMm2XOnUoKZDAvu99lu0DNl/YVHdcggyGs8oWzLnX9
gSkTOiMyasQOLEdZkMHkqxXOe42Mq10Bh8sdyHjCW9cAFzJYb8/od3lS55dm
v9LvTwZhU9Z+4iEZl1uvuc3GkmEf9uj+ShoZ/tp14XQFZCRyjCUwlpNRNsiQ
w15PxkBrrn9gGxk7yLD6/YEMybgv8jbDZJj7uPL1/CAjzIaFTnmFuo+LJaNV
W0oxLqXSdJilFPWKNFLqfKWI0qkruiVZClsLZ+44xVIQbh6NeaJfir13J3aM
2pTiZ0iq9zb3UrTEX148GlKKiL1PDKYySmH4mLsxq7YUAiwBh826SjEX8S2M
81spnjBqLn7aLIVCq4Hoy11lEN4SNpzLUYbSNtdSAeEySIVY+mafKUOD+sVL
fKplUGSS4c40LENH1+E5brsy6DxmaUzzLEOf/nrEwbAyCGV3PjucVYY788mz
YnVlaD5/45BUVxmYw2Quyk6Vwax3p4/yRhlKDveRLu4tx6pzweBl0XIwVmmy
ZWuUg/vPotqcfTlOSCfcOxteDiWv87VBpHIYNIzNfnxTDrvNoMM8s+XwlhMz
sWeqgJvIXNursxVwYik/LnS9AjdWnVMC4ipgPXpy+1hLBcxf/XYiLFTAsLx2
IOVQJXQTPVX+qlciynbzau+tSrw9HXC/OrYSu7bvzIipr4RqT3iD83AlrjO2
ptynGiq/5hVNtdhd0jiLaifZTqaC6sxEJmcz1WPazL2jVG81+MTRjlSiQmRG
j5eq/NXzrWajlfiQFn4qZawSVn2DuX3jlfi15xg7x9dKxJtqeXgvVOJsvvPA
+HolhuZjCGoMFNyXqckqY6dAMKBvKwc/BZ/ajZIp0hTc2zUgoaNFgfgl07Y5
GwoGo4eMw70pCO0xXzgSQ8EZrtHAl0UULEZustC2UkDaeihVepiCa17nhJ1X
KeBbMKos2lOFARsP2XGxKsQNxL/af6EKN80FJb5bV0FpjBJX61+FA9YK64GZ
Vfg19d5Kv7EKHXYWr/kHq5A1Myux+LcK0gnJqY95qtElf4HhlHI1rs0sufbc
qMZGfOa4W1Q1YuUvanHWVFPfQxqjLF+r8eKaujPDnhoY/1Wlp5erwbH1nHv3
DGrw/5/vt2rwf05NQgk=
       "], {Developer`PackedArrayForm, CompressedData["
1:eJwl1Q1HKIAVBuB215IkSZIkLUmSJEmSJEmSJEmSJEmSliRJkiRJkiRJkiRJ
kiRJkiRJkiRJkiTJdSVJkuy52+FxfsB7Pv7d8J+Ktn8EBAS8/Qr4X/1tgQQR
TAihhBFOBJFEEU0MscQRTwKJJJFMCqmkkU4GmWSRTQ655JFPAYUUUUwJpZRR
TgWVVFFNDbXUUU8DjTTRTAuttNFOB5100U0PvfTRzwCDDDHMCKOMMc4Ek0wx
zQyzzDHPAossscwKq6yxzgabbLHNDrvssc8BhxxxzAmnnHHOBZdccc0Nt9xx
zwOPPPHMC7/5wytvvPPBJ19880OAQfhFIEEEE0IoYYQTQSRRRBNDLHHEk0Ai
SSSTQipppJNBJllkk0MueeRTQCFFFFNCKWWUU0ElVVRTQy111NNAI00000Ir
f4e8nQ466aKbHnrpo58BBhlimBFGGWOcCSaZYpoZZpljngUWWWKZFVZZY50N
Ntlimx122WOfAw454pgTTjnjnAsuueKaG265454HHnnimRd+84dX3njng0++
+OaHv8v/i0CCCCaEUMIIJ4JIoogmhljiiCeBRJJIJoVU0kgng0yyyCaHXPLI
p4BCiiimhFLKKKeCSqqopoZa6qingUaaaKaFVtpop4NOuuimh1766GeAQYYY
ZoRRxhhngkmmmGaGWeaYZ4FFllhmhVXWWGeDTbbYZodd9tjngEOOOOaEU844
54JLrrjmhlvuuOeBR5545oXf/OH11//v/DsffPLFNz8E/FP+BBJEMCGEEkY4
EUQSRTQxxBJHPAkkkkQyKaSSRjoZZJJFNjnkkkc+BRRSRDEllFJGORVUUkU1
NdRSRz0NNNJEMy200kY7HXTSRTc99NJHPwMMMsQwI4wyxjgTTDLFNDPMMsc8
CyyyxDIrrLLGOhtsssU2O+yyxz4HHHLEMSeccsY5F1xyxTU33HLHPQ888sQz
L/zmD6+88c4Hn3zxzQ9/H/8vAgkimBBCCSOcCCKJIpoYYokjngQSSSKZFFJJ
I50MMskimxxyySOfAgopopgSSimjnAoqqaKaGmqpo54GGmmimRZaaaOdDjrp
opseeumjnwEGGWKYEUYZY5wJJplimhlmmWOeBRZZYpkVVlljnQ022WKbHXbZ
Y58DDjnimBNOOeOcCy654pobbrnjngceeeKZF37zh1feeOeDT7745oeAf8mf
QIIIJoRQwggngkiiiCaGWOKIJ4FEkkgmhVTSSCeDTLLIJodc8singEKKKKaE
Usoop4JKqqimhlrqqKeBRppopoVW2ming0666KaHXvroZ4BBhhhmhFHGGGeC
SaaYZoZZ5phngUWWWGaFVdZYZ4NNtthmh1322OeAQ4445oRTzjjngkuuuOaG
W+6454H/AssRecM=
        "], CompressedData["
1:eJwt13c8V1/4AHCUlVEiyQyREbIq0XmsrJCEjGRmJ6tEVDIzCiU7o0SRkKwQ
ofiShlEpsrfPvT4fe/5uv9/v89/7dT/3nuc8zznPuVfQ/qrxZWoqKqphWiqq
y75SJ4wbB4Hq/3+0bR97Agm/5GV2lnPJhSX6tqtPCZPXqP8mOOXC1MOcjAXC
oqKT38455EJAksi70x8GgX/MRZfdNheaaq3aHxO+KX5Ks/diLozpaNvWtwyC
XJb4sY8qubDeQX1zsHUQrnVgkjp8uZCgfVxhs30Q1oWu3L+wlQPPTk485fgy
CEKCx1exvzlw2OcazaHfg+BgYFJi6ZEDPsbV0+Pjg9BdT2+7kyoHivqa6e3J
g/DuWdHWobRsmJNOupe6OQgq1mxv2E5mQ+mBXfIJDENg22R0+Wp9FiQXOuRp
cg2BRPapRzLNT0CMY37m1uEh+M27u6j+dya4ylq66xwbghH3MckZmkxgDjx4
t0BzCL6OOJoNH8+A8pHJqjzjIbDbQe/CG5AO5y6ojpy2HYKeDqFGg5Y02KOq
qc3lNwSR+aMvw9tSIej9fl6FyCEY/6ZJhJ0CDYztv5+nDgGtwXOMxJACNBFz
ukGFQ9B+3yImHpLhSLp/Y33tEPxKP2JxIPQxCDk+9/b/PAQPlc3M+b8ngXS+
7MOdI0OQxf39WtLiI4gPfFX2bpkYb1AliVX8EcTRfMYKmYah7Maxn6luD+FR
Wd3TYf5hqNf9tZ1RlQhFafqv3GWH4e+gc0cDWyLsGhF5dU5jGIo1iw6O+CXA
wVTHezcth2HGvsmx7nU87H76sOOp1zBkJtWKb80/gPIe1v4/4cNw8tgDRP/k
PpB4SJzH04ahJyextsc2DlxOO/M3vhoGpEcduu9ELGh6ZAlGNQwDu9dp/jbB
GHCo7G9L+DkMlxTm/NY/3oMU4asRHtgwlOvC5eqIKBC5J8wlQzsCJX1cKnsv
RQJVBcd/cwdGIGHpgVyUXgQsWO74UiM1Ako5/m9XdcPBgocm7rnqCOxTrhON
twwDcnfgQWPzETCWsXrYeiwUaqo1aF97jsCX8wPDvyTuQmrG8qGfoSMQkljF
zacQAiIRBwLHkkcgsCxGx9DoDjwzmAycfTkCO3/mBS6s3YIjNZreVHUjoLVH
/fOgbzDUpp39Itk1Aoe8XT8NZ9+E3+VJsRsTI3B6mfbsylIAvByxLo1fH4Hl
iQ53V+8bsPfYyxEa1lFwqTKYOMLsD5wlRwbdBEbhk3Scc1vTNdhHwzzYLzMK
+r5JoqeS/MC+UJ7kCaPAf0nGfTrYF3Z8ami9YTYKFUydu9jmvEGmVnB3qfso
BLHoUE7c84LvmXulz9wehf3WNpWsKZ5QHhHv5ZswCoIloR4+th5QxjUob5Q7
CrI2rpPd9m6QGuExQFM2Cn3a57a7k10gZMogv6BhFBQl4tcVVp1gXZds7fJt
FJzr+L9nyFyGlYyssMHBURhk1uekTnUAS5noA4rYKGyy3TX1krYH5l5X7fCN
UTi1/6YTz7QtMPXrH5llGAOGM2Cvct8GAqWHAkM4xuD69tPHBXetIRb8tywE
xuA+qSH8yksrcOs3jXgqMQa+XiI3GL9bgNGatOBRxTGgCxQqLZAwhxmTG/Ls
MAaN+3mMNIrN4DBb7EdrnTGwdSp0LLtgCrS2rn/5z43Byg2x3ntCJrCD8/dH
B4sxuPLBNHJ113lgmx04fcJuDDTqk8+VsxiD8Pnbv9pcxqCdZmqjWvgcVFn+
n+1zHG5+iEiADr3RdwyuxPPpuiuZwhNAl0U4RZtw0mVJBdPQBGgHHpUWwuWL
KquTtxOIuCM+qbuNQfiyXl1wUAJ0N7mfbCCsV4LdZg9IgJ71xBs5V8fgQhSV
v/CFBLBWnlUN8BuDn7cr5ZIUE8CpPq5YO2AMJkuqFZw5EqBfVfUP860x2GXw
kzaFEg/yB4XrEx+NwcXzIwaGlvHwRpThleHLMfC5W1ffm/AAKnbcWdZ7PwZn
tzkmW4Pvg8S7XSoJXWOA3jOUXPOPA3V+Gz+JiTEoadlpuhgcC+xDH7rWaMZh
dvkCV61QDLQHT6zc5BuHexdG28z+3oNdzYfymo+Nw1dfbfGc0iiQ2+0RP2U4
DiPfNvTKkyMhAavL37w8Drbq+kcHHkRAiOijU3uDxsFIc6IjLSUc9mcvCoin
jcOWxF/91rNh8Cm3ZmdQxTisOZ2c/S4UCu9rKG+OfhuH5h3ijkWsd6FOU/Ov
y/Q42M23M77eEwJCFh2F6jQTYMYUYxgnegcSNVtEf3FNwOaod3xUxi0wGswZ
fqwwAfc7Qwr+Sw6CejUl/kjDCeCivEgQaAoEmUMZot1OExCzWZzUxBUA1sOH
dZ8GTwBTdIFn20N/MLmcEL3v4QSsn+eaX5S5DqmL9aCTPwHK5aeac6f8QIFH
lvLh/QSo6nW/SXL1hQgvL+xu7wToKnlcmtntA1/rFN+/mZmAnfYsc29/eEGA
Fbp6c3sCZD9QOSYHXIWjSmft19kmYfx8r4W2/xXwsHSnOSc8CfMdYnt9c92B
TljU5LH8JGRa/eyeW3SFiQf8bexnJoF35iYPY5YzTF+Q3Q6ynQT1tWf69xMu
w1TM2S02v0mIiTu4i+ODA1RX7t3FGDEJnvQHrpsctoejwuNX4h9PAnffi5SK
als4qmsy8SVvEo5UWK9Pjl2Ck2pxLVNvJuGLXYnIq/SL8BQ7KajeOAl0D5o0
94RYgsoWR1Hu50ngokn/8j7dHI79DHsk/GsSTBY8HPnGzCDiZT1738gkvF9q
lI8m9ps8vdnAz7lJCNd3XVQinYcmIfmQo8uTkGHm8Js1zxj23fxZjG0T49Ng
0UE3zgHropVULOMUCMSqVgwcM4Lj+d4HAvdOwcELdvBJzBACKi1F/+OeAiMq
o4gqbn2QGgzniBGaAm/JZxxqp/Rgy39ruU18Ck52dTnMR+sQ7xmCvolHp0BD
i2ls37YW2L0dniAdm4LnatSyqUmnoeuFYa0LmgLF+WIn7VUNGCxAVGanp6Aq
JWa8O1Id/C/8lGw5MwXOtSvrtCpqgDGsr3w4NwU/BcRs7dhU4Qf9Rq7lhSmI
3zMzxs+AQDFgF+/ji0R8Q/55twRVwO34uy4+hynomPd1Xe1TAoXvL10FXaeA
/WqCrumf4/D+RyV9qScx37KZkEyeY1Bs/iWnz3cKWCqNPvjFK4B0fZPhyxtT
sHfvbdtWeXl4/nc8XiJ4CkqvSZQnbctCuv3Jlm8hUyDeeaCdp/soKIhZbEpF
TEF04p+BmnQZEJfxv6UTPQV8BUpHqr5Iwac4LmPx+1PQ06BG90r5CCi+EPD7
kTAFsM1/6dxPCbjNbrxqnjQFjOsvfzhmicO9ENV2ttQpUJFLXrnlKUact0Fa
G4SDyUNR9YfFQPz/TTVS+uvteiakslKNQNoUZE/2UD9fyYQByYwboYTf5lc9
fbyYCYf/usbtSp+CgBchlwOwTBjPzY9IIFzas4fl0lQmBO685MiVQeTDMTNV
cyQTdOOjJC7kTAFnl1X2q+eZEJNtYBLzfApOS1i0fXXLBAEaDpq3hVOQsIoL
FspkggLb0PnukilIl3RrUVrMgOgDF0xHW6egrtM2cmwsHfafqqbeNzgFNs8a
6t3G0uDSxAdfn6UpUPqqY1NDToXEQziJnnka2h0CRv4wp0LsusHc34PTIFdE
osblUiDHtSxqH5qGHwJrreoMyfDhB6PAhMU03NV5ncdFSYL4rq/Mnn7TUOIT
UuE5/wjUM73PNcZNgxaPb3YQ9SMo1V35uZg3DYZerCVFgg/hSde1t/x10zAR
k4SSjBLhP5ECAev+aSj2KAwpJ/o9FF/3LV2fBnlbI7uLCvHAJ++so801A0KD
0qkHH96H5IQ46dPyM8CW7OtzeywWOP9btfusPwN1o2+6XaxiYMP2hN2W4wy4
D6YzM8zfg6vFOhMf787AHUad7IdqUdAm/ba54MkMmNJWRxvWRgBnv3jb96oZ
OHes1+u3VTiUzuZMXPk2Ay3Jbw6U8IRB2BPbA08mZ6D8+2QLtnwXyiVDD4Ru
zcCYpMxhg7kQIH1kZiRxzcL5NMVocsUdGD2091CK7Cw8Xzmf8kr1NrT8kA8t
1pmFFlNj7JpeMHye3WlifmkWfnOunD0YdhOy+rM/VvrMwpzhzK+iiQCYYxr6
Ph0+CyGYdzmt1w1QcV3vY0qZhdBK0Ts9XP6wwXqG7F86C9NHE+NU9a7BlWnv
P/OtsyDlMa93oswX+g6TBd8MzMIUmFMZ6PjALaOR+FnyLBy09nj+lNYbzvAp
//xEOwfttshdpe0qcFW6trvsn4O1SK0AucYrUDGh6UA6PAf9gYcNfGbcoeW5
65l65TloObFsbdbpCr3Xvdg5DedAvV3nfCbJGQ7r2EUK2MzBpKct814NJ5DY
HtHf8pyDngrOUzLNjlCG41tfg+egjirPu8ndAQQLYlnKYuaA96Q+Q6GCPTC8
1PKqSpmDy4qJUWncdmCuf4NqpGAObl3m+Kv20Ab44vVMeirn4Esk1eX0U9ZE
PROZylrm4Nd9F/EuMSsoG99b8vj7HIx2fXnw6IwFpIU/zc4YmINcbw1v2ScX
oD/V479fU3OgHzoaqsdtBtscV1TsFuZAaMnTL7bGBJSPRkQfpSZBsfSniSd8
50F32diIloUEuctDLwuLz8Gt5eGxtf0kOPvR5y3FyQiupWy+ERMigXKpuezf
EEMoTm4ez5UkQc6ihC+Plz4slK+vBSqQwII6BqgS9OA+7ZZ0gwoJVuTvbEkO
6ECW6dmjTNokyBpNdM79rgU5zixHQ4xI8M3pe9MdmtNQZRU0omRBAoUWapYd
lzWAl74uQdeOBGNZYxc2yGqgYn6+pNGFBLvEC7zvPFeFCqPuS6VXSSDbbTur
sYjA9HtSm8h1Eix/YRi+3asClP5aVYdgEhSqPm4+HXkSXL5Ne7KGkeBq+gcd
Cf8TYBQ6XHosmgQsL0RCMzOPwWrbCaupByTQeT18NZiiAKeP+NHJJZFAUcFM
tNNHHkp/2gxwp5HgqPvwlxBOOfia49BT9IQEDtd2kfX7joIQ3+mT1M9IsHl1
7O3SuDQ4On6vHisgwcBhqgQf5yPwx4rNwukVCX6192eUSEqAgWdiTFwpCbhM
smypJMVgJmqHr+NbEnBaSHQzXxKF0Fva7JQqoh7x+eXp9YcAr+XMDagjgalP
fiz1eyF4ZCAUm9hI+Fnt0hFqQbBXe9BwpoUElyQuksqW+KGIz0uktJUErSfz
qhf1eGFjM3K+o50EqkyJFxrnD0Brbyslv5MEnxj6fEb+7gdfNSMp5u8kuCcm
xvElah+QTzYl8PWQQM9VLqTxHjusnE9QmPxB1K9zPT6nmw1eC51Vvd5HApux
36rD1nuAOUrC4OsfEvAoJovgx1mh36A2b3OABL1mNtZTLMzwLZqnKXWIBOk0
elUixYzgli/OTjVKggAu+hvCVfTw6qXahNI4CcI1TH4VctGB2M36YcNJEnwJ
8whSbdgJqWx9+qenSTA1XSB2JncH5FsanxOaJYEHm1VwdDkNWLPc37xCIoG2
3bummzXU8JbuY3wmTgLSVnHAxAIVLJwQnq4gE8/j0w25ak4Fj7aePKtfIMGf
SquYm1XbaDfjuUtVS8T89bvcP5O3kMK5UdLzFRKc2zHhvG2yheiDtecE10kQ
ytsvm1O+iQTpHtsnbJKgxyHU/rvyJhJgOM23sk2CHZWycfjfDSSCgiXNaTCI
YAlc0ErdQDvf3dj9ZicGmjmKphL2G4hWbXKEkR6DXSLRWd7HNtC7Un/vw4wY
VCjrfd3BuYHy5wea1JkwkL5Iuf95bR3xaNjJXWTBQL+8nxw5so646vdt++7G
wF6acVnlyzrijWC5GM2GwYqxgIdC3Tqa+7HCxcCOgWzXsQDb0nWUhjOeCOfA
wD9tTELj+ToyVzn+gZoTA1euM8616euITetvffB+DOKFP9GXJayjZUX5k1kH
MOh8r6o3E7qOrLfpC9/zYMBKa53Xen0d0bk/5/3Lh4H7y9osEbd15OIz4BMk
iEHcuy4/D9N1pBnJxLNfBIOrNPIH3dTW0XaCv+hrMWJ++D7yZ6l1lF2vnaN5
BIMExf7cB9zraKGQf3rHUQycVYevvaBbRyHdd681yGOgeJFrYY28hmRu5+kF
HscgXJ75VdDfNfQpoL5eSQmDa+HW7Pa9a0gkxzp95SQGz1bZKQaf15BQxtpg
hQoGlx7KVqg1r6Gw7x9ldyEM2O9rkhzq1lCOWKqkNWAgw3U0K7piDW3kvuh8
rYqB9+70orev11BlCo8gtzoGB5j5TrgWrCHtnqg9YRoYFPqxZArmrCHhj3KZ
c5oYqPHF/zeQuoZ4rS8PJ+pgcLv5laBU5BryhYUURX0Mfl3ysEvzW0On0zla
es4S9YA/u0Tt15BWYDBJ8RxGfE9xuEtYraG4mPqaJGMMtDpvZciZrKE0QxaJ
xfMYMNTUbyODNRTun9yrboqBkv+FnHytNfR3I14m3gyDvSXKfByqa2j5roRi
/wUMPpYuu4QprSHj1X1RRhYYCE/o7j4mt4Z2Xs3xbbLE4G88o9usxBpqsd+9
oniRmN+zO775wmsIHfVdDLLBwEhPTkeZfQ3RMyWONtoT8f2M6x+nWUNdPY6t
O50woPNsZn5JXkWvH5bpPXAm6t1ilkEzs4rERCrMD7hiUKTSKWU7sopCy2vJ
uW4YiApfH/7wexV9ehpFPe+OQZkn71fDnlVUkrujDl0h1rPdlxsDnato9p21
SKwnBj5q0T3erauoSDK754oXBrmF7T5S71eRif3UT0MfDGgGqurxt6uInNUq
I+OHAamd9fW7olWk9WR8cb8/BmvUElHBT1ZRhqWPwHYABiYNqg/Pxa8igUeB
xaNBGCCV0DfH766iL1Pm8w23MOjav6dcOmAVxWYXxWTcwWDDUmiHlNcq+qO9
Fex/FwPm1NUcOedV5DV/Z1QljHjeo2mXZ5dWUUSDdxl1BAZsN1x/8pqtotNK
2pMtkRi8zpkaTTdYRYK17idVozHwMDwfU65GxOd51746FoO7qe+5+xRXUb9e
p53sAwx0Cx/fZpYg/n//e1JEAgY7v6WPzfCvInrL3R/6HmJQnCWW3cu+ioLp
EiakHmOQzev1pINhFbHJHNbvTyHqX191h2NjBR2mp5yPScfAcc5Uzx1bQcKt
sVQnnmBg9mv/0NfhFSTLNmDnmI2BiN0F2dSfK+jV7s2BB7kYqPM0HHbvXEHy
Io03ap4R9c8IrNJqXkF+EdN6nPkYcPSL7VKvXkHvthv2eL/AIKXI+JVO8Qpa
a73Q/l8hBnopFXGWT1dQNvQUCBdjYPyxruV6ygr6tcIUfLMEg2UBOc4ncStI
hGqX7vcyYr28qPT8encFBR56K5r/FoOkT6PdzddWUOtx3tDAKgwWryaiNpcV
JF2131b/HZGPxYj4fqsVFPya7r1mHbF/tU99/228gtxGnzqovCf296Be5ZDu
Ckq+Emco34iBpayOMqa6gnx9nEWEmoh8v2P6KHJiBR2VFNHd04JBjJHHKweZ
FaRjd7Fm8yPR31QujxaIriBlj5a74W1Ef0Qu1ko8K0T/+c7F3IHBoc9jJr27
VxAPa1dwQicGb45qVd3eSVxnPcPx+SsG+U2vJwPXllFIxaNa+i4Mwq6y1tzG
l1FE3SN/tR4MIg1oBO6PL6O5VOGIxh9EPeN3Nrr8XkZQFO+m2kf0z3N8jme/
LqPVXF7R+j8Y9C4/oqi1LCPG6Ps7NgYw4FvzzzF9t4xiX5XOnxjCgP91zW+f
0mX0RMhj3m8Eg9mYE0mp+cvo85EbdgLjGBz3Urk3mL6MbvTW3W6dxKD9VcKE
Qvwyeqfy3sBrBoM/Kfqpj8OWUWkwt1nIHNFv0oqPJNxcRhVyNQ8TMAx8C6gr
HvosI4riOfqceWK/TItIPXFdRmcy7/4ZpGDw6vaw02+bZbSgP9oosIRBxgov
o5AZEQ+LdZX1CtGvHx/f4aO/jOSY/hS+XiP6M3XAEW/1ZfRSNSubahMDfK4B
BZ5YRlhPbrLRNgZBh1iOxEkvo7K9T0PpqXFwzbLk+Sy0jMSmXjA60eDQG/6l
jXv/MnKofzvQtAOHhLPUgteZlpEB6U9H804cpg+lUuZolpHGsXWrFlocIh69
Z7iytoQ++9jFttDh4NVJb0mZX0KkU2ipmR6H5PUw07CpJZSSaUTTzIDD4VPT
QbxDS0hcZrLkAyMOjulvmt79XEKNMhTBnUw4GFU+S5LuXELJZRVbmsw4yK7o
5hc1LSFK8VftcBYcQgQjJxWrl1CGRty+LFYcrk0sn6IrWUI6oze9q3bjcKCj
Vujv8yX0JIzu4rc9OHxSo4ppyFxCi2bmaQx7cUin1okufLiE9DjYDYEdh+Fp
7tnse0vI4myL/zUOIr53u7Oyby8hbPgo36N9OBg/35XtfH0JXT+rbFDGicP5
fTQWx68sIRe/8wxf9+OgoLBdt9txCR2tNBeWPoDD89TmzgHzJfRpKu1BDDcO
L+P2/1djsIROxI8YTPIQ+dOjSX+qvoTiGRRnf/IS80mwxaiUl9AphT0n2vhw
qKooOu0ov4TeU1XIVvMT4110SP8suYS89hf45wvgwNDMxa1zaAlFtPZ6JB3E
IWO08k4r7xJqsAlhCxXEYc/L6WbDfUuIzY4bGoVwaDOMKDrHtISaGCl/toRx
4GXuo7ahXkLhZjkzyiI4XOXPrLi+vIhkMjulDEVxEDtyInyKtIimrhnT2h7G
oagjZtthfBHVBcT6eIvhcND0Fs94/yISsJJ9mSuOg0yOT4JX9yJS+Uix7pLA
oRlqbu5sX0Sf7C7c33EEB2v2hv9yGheRonk3n4AUDpxhfV/HqxaRbHme8klp
HFYo/dPyJYsoIFZh0kQGh37PbZZ7+Yto5Xf4p5qjOGh8POP5OGMRefqJkAXk
iHwmMCeVJCwiS4ZxlzB5HAy8XD1/RCyiyqI8FVsFHCxxd2eJO4uoM1mrQ1kR
h7hTnNx3AxaRtcDq/v3HcEg8znRvwIeIJ+5I/x/CfPwn+Ec9FpFruZ577nFi
/UQbP5hzIuLb4//B+QQOWdJZPWu2i0g8X6LunhIOpwKHjqmZL6L6i3lqhSdx
GGdV+frg7CLaddPMqEOZiG+dPnlcaxE5l192Xlch8o30XveeWkSUrpBNcYSD
pg1t8ReFRdRoJ85uDjh8K7GI+Ca5iA7e1ip+q4pD+8gB36uCiyh/69CTvepE
vOFt/Af2LyL7qxEjnho4jJkJ+3cyL6JZVho5G00c7nUleFTRLiJix8ucPY0D
pV2qL39rAa051/1BWjhUvKutzVheQH/Skjr4tHHguRxivnd+AQ0P4Nc3CKtc
yC6KnV5A3qrUf/p0iHx8wEuYRhdQ3ExF7z49HHo6+zj7+hbQt5NLWkZncMjN
C/1W+m0BseeekYrWxyHUsqs7sXUBpSxPhiUY4MBspLWKNRDjkX/fTDEk5sN2
O/F89QJKRNf3Zp3FQT8nMaWudAHJfrM8+cEIh+U3+mnmL4jxPmnMjp7DQV20
6cZ69gLaDMoSoz9PjPf57OHnKQto1nlgRsiE6CfM/xWFxRPXBxQAmeJw/Jt5
slvUArqfxCBsYUas5xsW/RfuLKAzsXWBvy7g0Ol+LsXp2gKa2vGY1sICBxvt
yk933RbQUmdc8w9LHKSOrJkX2Sygk5Id6RFWOLR2qSe+s1xAuT9e6iheJPaX
Or/3Z9MFRDOi2j5CGP/ryThstID6HVICPaxxKHdpqGQwWEB3yCx7FgkfqPLc
L6u7gCgTRTHBl4j5PKcSsTq9gE7dH0TqNjhIeltk98ACGki9V0tni4PqD4VH
508uoKDCtp3thOkO4BvdCgvodJTMxhV7HH5f+8InKL6Afqufod7j+C//9l1B
fAvIM8pmX+llov+FyjJNsi2gz06cbzSciPXyxUTgJ8sCGrwsLN9L+Eqd7a82
xgXUpP8wycUZh6m2tx51tAvoEqfIDzLhK1csE2eoF1ABp+VWkAsOwrI73Hm2
KMhx9RQTvSsOf79UzuuvUdCSiWH4I8J8tkOazksUtE1pHRF0I/rzRQOLUDIF
SavWiL4m3BEVJ5VDoqADddx5YR44XEyeYmoYoiDrxPQFc08cqBiSqMjdFNRW
ssl5xAuH7GjB+WOtFHQBz/IpIdzkPbbjSTMFcejKVih4E/Ws6dikbaSgV2HV
Q1WE9yrqO16toyDdY5kZBj44ZMr6fXGqpiBneUGlYcJxdbpStm8pKI/apPK6
Lw4joUM+VqUUxHhCImyd8C2kYNH8ioIoup9P3PEj6tV574P0SwqSctLu2XkN
h3Wq8ldpzynoxicLSsB1It6asJq4DArCmXqNSf44LPjSpcUmUtBd24wFuwAc
GsMaTiVHUdDl3XLVdIE4OAV1iMmEURDPqRzzQsJPwj+ptd2moNqsje9nb+IQ
zMSecfkmBfUpILfvhIe+73Ce9qcgtrwj0yZBOFSnCT/18qOgPYnfjH8QVhq/
Y7DiRUHKB/uNk4KJ+8863Jxxp6AnWo8Fz9/CIdx6vXjIiYJehHK/33Mbh8j6
U2N9dhRk1j8bVHuHON/HbM9Hm1FQP7WbmvNdHAzNqSd1zlAQy8RfFrYwHALe
aCZwqlKQonuXeiphbPfOd6EqFKSF3b4kGI7DL+NMPvIJCvqPCrN9QXhb33bN
TpGC3vFbDslHEOdNscLuD7JEvn7madcTDvhxoE5YmoKGs/of6kTiwJp6ditC
goI2bbZC2wgHhDrkih+moPWdt631oojz8sVG7mdhCpotdznYTvhFCfe2z0Ei
H/w2XeHRRD3lc8pwDgpq9rUKgljivBDepXmLkYKw6x28K3E4FBqTn/BskVGp
XeTxwPvEeaUTwdG4Rkb4GT3lDcJnqJKDnZfJ6CqJV+zWA2I/r3Er7F4gI8/K
lVimeBz0auk1PXAyquKr7E0hbLGwe/m/WTI6esqRVjSBWO/4u9OSU2T0+/T3
hGeEq8zHQ2bHyKjIJoZBOJFYnxzRdK+HyegSf4prDmFjvOq7z18ysmrKLTz2
iNifP96N7O8hI6387N3tSTjU+xqst/1HRkOHXjy+lEysv58su+41kJFNzN6x
ScLyzl+V6OvIiM4v+4BvCvF+YnKgPKKauM5srbBJ+O+60HP6CjLSbuiRD0nF
4ZK5+3ZJGRkJsjXz0KYR8Ys6vrN6TUYylbKzUYRt1n/30BeRUYdeWzJzOrFf
yQ1P3xaQUZLiimQ84YWuh58d88jIcFdrAXsG0Y9unjXel0tGI5F4GJ6JQ9nt
Hinux2R0W29VuiMLB3aWgzlHo8lob8nTguc5xHyP3npgfouMPv4wOC2ci0ON
CPUDdJOMdMrYPmcR/uXZsUPkBlGPoAXgfUrsRxmjBOZrZCR5bTS5iLCk9anL
173JaK6kvUvlGXH/jOrw0BUykl6voHQQTot0Xjd0IyPqhovBJwpwoF1PulZk
QkaRnNF02YU4lIp10GkCGZmHy6fueE30j0XXPA4JMiog+2bTE+Yz2R+zLk5G
KhMx/2v1dTVVN85IMD2hEXmQcEJ0hsZf9khIuKvirkTYbHGg2oQtErhsjku6
E+agvFlRZY6Eaj7VwQzC5aqj1DL0kXDZ3jK6k3BAU0o3P00kNP/ws9hTisPs
3TIT26EIiOSosTEqw+GDUonWbEMEMFYuZN9/g8P7kGPtjdkR8B04hRzeEu+D
trN9qd4RsF5t1C1ficP1b9vjrBoRcPKhfgtVNQ5azK3C/PsioGc8hfq/GhzE
38cONE+EgxR38Sn9OmI9vBvh8CkIh3Nz8fDpPfH+zipzVcMtHMr7/cSUP+Cw
MxX/LSsVDt+Ot3IVNBP5VogKOjYfBnfu7/op1o5DvvzbASfjMBAwNKi+8Q2H
hlOFyQzvQqE2wIA67QcODqx41jOJUKC8pf96vx8HEX914c/Zd+GDr7WIxQgO
W0rKxbx8d+FsxLOWrRnifM866lF8MQQuT54r1V3AwSda7Hd/wR2Y8fzUChvE
/nOJa06gugMpsT7u4zvmQTO/j+ZJyy2IJdeHqTPNA33ncIBrZjCcV3oq9WXf
PFywvp6KqIOAQ3far11gHppSPfQCogLh0njbQw3xeeA4AV7sMgEwpEZjpy43
D15FyomP5/0hQUE84tvJeeAyPn1o5+fr0CHEmb+qPg9MJw87fKi/BmJ+Zo9+
G8xDfkzF+d0OfhD4J2B2r/k86B/Xth0S9wVR9T9GJXbzsEmfDq9ZfWDJeOXU
B7d5KDM6MfWCxRteT36yNfWdh/0ZhS9Shb0grfZKv9/NeUh8O58anu4J838z
7kmEzsMPzuEbWexX4G34wV6a+/OQvHitiHuHOxTclXnAnTIPLQuPtKukXeH4
XJNYZM48mPh1atjHOcMfy+FJy5fzwFxamFy83wnepJQF5pXNAyYrVB/6yRHS
04rs/WrmoYBbUa0r2QG08uWsuhrnofoAdscxzB4eNz4/1fnfPCyHtkfratjB
tS5s7mjXPBg4msf5iNiCR2hfK9PveWjAQ51Mz1wC58+VHR7D8xB/XC/f+vZF
cIZwWtupeXCXyetd+GsJjgxXhzFsHngY0i6pOVsAzy+ZQJGleTAfzQXrPebA
z84YRb01DwOdJya+epnBvgtf5s1pyRDto36rd8sEnlvrUpSYyWArcFyt+M15
mHkYUlmylwwbSnYCPfeMIapqvvITFxn4jlSnNgSdAzq4Sh/FT4YDh75KFkYZ
wZW+H3GrwmSIoHb+9svkLHS2aezpliDDohJLJaZiAMIlfZvKsmTIZDJMNbE5
A5sD56NPHSeD8ONxlxtvdIFbdvrwiAoZLqudHbaQ04ErUnk/FNXJMO8dICDb
qwXjttkup7TJMGm4d1Y67TQ4fYx4SaVPhqU1dfszgZrQbM7ORDlHhivknzXr
ghqQ3jRWGHqBDK51mwnPSWqw78757tqLZPC+s28B61OFxjcDpvl2ZPjW2bh/
tBkAXdnXqedEBvG4Dsu9OxBELL/qe+VGBsHyuafmbioQLo40ej3JwDXinpi5
eBKUFE3tpfzI8Jn/XpeRpBJQa/l3SgaQob1hXxrdw+NwRqWW6ncwGXAu62U7
kWOgRW3KoXGXDHaLW4LWfxTgYBQnrXsEGbSlX7FQvZGH0bKOQfNoMpz/7dIu
licHwvsekdjuk8ElqYbO7rUshD3aII0mEs9fu3Pmz62jgIYtepySyeC/65yU
96A01GAnrmWnk+FW1XGf+o0joAlvTFOzyFBldSfVTE8SZHi35y48JUNIT8Qu
tw/icOjZcvfQczIoztevnLcRAxn0Z1z5JXH/4af0l3gPw+4Lf1gTi8kgk0rL
axYnAiEbtGJZZWRYpTI7piB5CBgWGVTcK8gQPxmhKYwJwaQKRXCzmgyfPMZ5
krsEQdnqY4VlHRnc82dGdnQfBJXrlYzEOQomFbcVz/4SAIXY47djm8hg8DQ9
v1GBH6yA1Or3iQzmqcfSY47wQoDomg9PO1GfXn8ffRtuYOV2/hDZSYa37/PY
KE1ckPof1+j7b2RoDA2LPHx+P2Q/YRBs6yaD0NXw/Ek6TqhspaYv+EGGIJzO
U72PA1yZ26Ns+8iwVrnXh7ONHT5nqcbN9JNB6lmrHfX1vRA0t2qnPESGvZ7d
RyJ12aD5+2C62SgZsmIevy84tQfMtau/qE+QIffSVAhPOitI3Lf+sHOaDJJl
1w3CppnB7wDcz54lQ2ymsi2jAxPYcmMNBzAy0Exc0dXYZoRYW29kRiaD8THR
rnwNBlCSFpm6uEgGDlKj680aOpAV86iWXyHmW6gQ/s2KFrZIObV/14j1sh6Q
oCW4ExjZ69Uub5Jhws3A7zntDrAIIK1/2iYD5xdl5pc7aeB0XhMfEw0FVhXd
TFq4qeGhBN++nbQU4GCzak6d3kbFPhun2+kpoLNrN7Z/aBMJH2XldNpFAZr1
grFQ1g007hzL9ouZAsPKoYlObmuIr+ghh9huCgiK1Ff3za2g/tt73c3YKHCv
pKJW/uEyKv3TNOXEToHMA09nakyXUOtxLSt+Tgr456z4aHxYQBNB1nF5XBR4
H/dm14MLxPfIoZQj1DwUeJAf7eTFSkZfrkhyKPJRYCP/4QjrEI5mFR/7agpQ
YO2sD4NkEoYOM7jNyApSYPR1Retc3BySuRr2dFuIAvsX8gND8mbQky6nXlMR
CmRokrS1D06h+NStML/DFBiPUXl5sn4cbV4P1bwkToHAljONeb6jyCw3rpJD
kgKMD9zpfhwbRqSOudqUIxQIpTuSaEQ1iEK+XnwxLUUBMfUQWYnk30h5H3vG
LhkKXCz/2hou+wPtX2Rm/0p4s7bxRMnLLnRdSeHGtaMUcByCTBf4iizKt45u
ED7+eHP1Put/iG/izEMnWQpc08xJKlFuRs4p7u/+OXxUlUZXqRmpPI0Y+Wdn
Z/k1/FgzmqTPZHImLHr/A1eqQjOq+lgs/8+XCuet1eSa0erfd1b/LLunuW1K
phnVfuoo/OfS8PBvJyWbkQJP+/o/syyy+MWKNqNPfyrOuBAe1fAqHRBsRqQD
807usv/qpe97jNKEdr9fCPQkXDWqLdTe3IRslNsjvQlv9SDhzMdNqGL/rTg/
wn7rOT+LXJrQczYprQTCb1nr3fteNqI+Gl+bQsIxJgkohq4BudHnUTcRXtoh
WmexWote0R03+/nv/ytnDR7z1CCKs3jkDOEnmz6ivH6VyOpP1n1GOWJ9JnRz
1Iq+QbKduuuChA14jc4epn+NKn3wN4qEe/PMrQ+vFqDaIJ17pwnfPPTIxpzq
Gbog1yprTNhG7XTan9ks1MvVp3OR8Op/U8pf3FORn9Ebz8uEH5cM+SvceogY
f/H6eBAea180Fx+NQ0odml3ehFnouG8GzEegoS+weI2wn5S+yMm8EDTZhQkH
/ItP8td/+sdvoqvXpVNvEk6TfuIzyHoNKXpG1AQTTuE1brJJv4re3O4wuU34
RhiG9v10Rv453DF3/o2nGHlkcZ89etHO5R9CeDmWlkUw2Qotf3gseZdw95Vb
36rFTdGRk04V/yxEY3LhprERUhF/rRRK2C4Ek771RhulvnRN/edgfx23aVM1
FPTwxd9/nkszBId7SujOo8fsYf8svaMmelEOGUVonPznmOyw02nGR1DFmbiL
/zzSVvHVYlkYvTPq8PvnLFXtP6y+vMjlHV/EP8ubXldtNOFAjh7Lsf8sV/vl
RQwbG+IuqU7851NPf6qe/sqM/gczs23j
        "]}, {Automatic}],
      Editable->False,
      SelectWithContents->True,
      Selectable->False]}], ",", 
    RowBox[{
     SubscriptBox["\[Theta]", "2"], "\[Rule]", 
     InterpretationBox[
      RowBox[{
       TagBox["InterpolatingFunction",
        "SummaryHead"], "[", 
       DynamicModuleBox[{Typeset`open$$ = False, Typeset`embedState$$ = 
        "Ready"}, 
        TemplateBox[{
          PaneSelectorBox[{False -> GridBox[{{
                PaneBox[
                 ButtonBox[
                  DynamicBox[
                   FEPrivate`FrontEndResource[
                   "FEBitmaps", "SquarePlusIconMedium"]], 
                  ButtonFunction :> (Typeset`open$$ = True), Appearance -> 
                  None, BaseStyle -> {}, Evaluator -> Automatic, Method -> 
                  "Preemptive"], Alignment -> {Center, Center}, ImageSize -> 
                 Dynamic[{
                   Automatic, 3.5 CurrentValue["FontCapHeight"]/
                    AbsoluteCurrentValue[Magnification]}]], 
                GraphicsBox[{{{{}, {}, 
                    TagBox[{
                    Directive[
                    Opacity[1.], 
                    RGBColor[0.368417, 0.506779, 0.709798], 
                    AbsoluteThickness[1]], 
                    LineBox[CompressedData["
1:eJwVzn0w2wccx3G3Tnvm0DNrr6TU46lWPdQcq2Tf6i7ieWwaro9HcR4ao1pP
fUhtVbNuVc8hqCaSUI9JRO86vhuu3f3iit8vEVvS81CzYeZ5K4plf3zufa//
PraxaZHx7xkYGPjp93/PHD7FbpBYfjq4oaZH/DyBHnKO4+S1aPDq+D61/9Io
dt2eZznlJcGRP3fUAu0Iqs6Tj3EhA254r41+PjWCdZvDurGdbIg/u9tT+O8I
7vva/aPy0juQNUB5W5mRGBqclLWszYf0ur2GWgcSE4nkqVm3AiAKen2t/Uhs
CqS3Rmd+Cy5bbgxxJIlc005WMfcBVBMh2UmJJIpYUbG8Vw/BzPPCscZbJHpc
CRV9nPEI6O+MPJxKSLQXRitj1ktAO3c/zFBEYo/1zfYEXhm0uwkPRD0n0dZv
aYttWwHCR1Lh9isSXctu7vMkKsGqTutiNq3/l7rsH5DCA57q19t335Lo84di
BpaqYb+1Sd5FYwqV/LJA+wo+hA8tuvJtKHRe77OYs6kDWdy70lBPCl0Ljep5
RD1Ef6mQRjMpFITyj/cpHgNDzVsZjqGw3FnXczS3ASYOWnwymEKh9oikzTDs
CTAd/esP3aHwfjKfoj4UwPWAIGq5mEL62jfFqBZAzvmwn5hPKAyo2WixkQhB
rSxqnZFTqCit2E5PbQRR1t0Y6xcU5jRhq89pEWTbmWxWj1HI3NWt08zFsPLy
rVf5HIXZIruMVZUYTDs8L53conAneS2UIZGA1GH8FzMTFc5y/76Qd7UJqsLk
7IrDKhwf1RmOnmgG3wJyWeSqQucgtkmjwVMw9qzJX2SoUGO6yUoYeAqNdU7d
f4Wp8Lcl5+maqhaofHGSR7usQn8Hrqz/YiuUnvNo2/uVCuWVSksj2zaQHY+b
9tcMYa6zYLJvtQ36WN3o888gNn4g0HGetcMaZ3F10mYQze9V1rxkdkBf6o8H
J2uVqBFqyhLaO8CGlbNtEKjEsIVjkp39nRASEekdZKrEtM+Y88O5nTDGY7o3
6wg8M5DJ4r/uBI5kO0PSTSDtSm36DYYUHOJ/P+RYTWC9+QOiSCyFZe5Zl0Iu
gerZH+hVRjI4df25wJ5DoHyIPTF+TQberHn+nssE8tSW4d46GShoDQtdbALd
31/R3KPLwTu2ljvzBYHppx8Wm4nlIOk9sO0bSWC8GOJKjLqgSNwklUQQuIf2
LD48swvkU5NrHL1FHUe9rF53wbQdjMfovXW1nTbBUIC0tbc/Qu9N3y2vcYkC
3rxJmQ3Vu+XEuUSNcTfkr3/HCtG7WRO1sZvWDUsWwbeC9f4PQTYDuQ==
                    "]]}, 
                    Annotation[#, "Charting`Private`Tag$3547#1"]& ]}}, {}}, {
                 DisplayFunction -> Identity, Ticks -> {Automatic, Automatic},
                   AxesOrigin -> {0, -0.1658568745651412}, 
                  FrameTicks -> {{{}, {}}, {{}, {}}}, 
                  GridLines -> {None, None}, DisplayFunction -> Identity, 
                  PlotRangePadding -> {{
                    Scaled[0.1], 
                    Scaled[0.1]}, {
                    Scaled[0.1], 
                    Scaled[0.1]}}, PlotRangeClipping -> True, ImagePadding -> 
                  All, DisplayFunction -> Identity, AspectRatio -> 1, 
                  Axes -> {False, False}, AxesLabel -> {None, None}, 
                  AxesOrigin -> {0, -0.5235983093005472}, DisplayFunction :> 
                  Identity, Frame -> {{True, True}, {True, True}}, 
                  FrameLabel -> {{None, None}, {None, None}}, FrameStyle -> 
                  Directive[
                    Opacity[0.5], 
                    Thickness[Tiny], 
                    RGBColor[0.368417, 0.506779, 0.709798]], 
                  FrameTicks -> {{None, None}, {None, None}}, 
                  GridLines -> {None, None}, GridLinesStyle -> Directive[
                    GrayLevel[0.5, 0.4]], ImageSize -> 
                  Dynamic[{
                    Automatic, 3.5 CurrentValue["FontCapHeight"]/
                    AbsoluteCurrentValue[Magnification]}], 
                  Method -> {
                   "DefaultBoundaryStyle" -> Automatic, 
                    "DefaultGraphicsInteraction" -> {
                    "Version" -> 1.2, "TrackMousePosition" -> {True, False}, 
                    "Effects" -> {
                    "Highlight" -> {"ratio" -> 2}, 
                    "HighlightPoint" -> {"ratio" -> 2}, 
                    "Droplines" -> {
                    "freeformCursorMode" -> True, 
                    "placement" -> {"x" -> "All", "y" -> "None"}}}}, 
                    "DefaultMeshStyle" -> AbsolutePointSize[6], 
                    "ScalingFunctions" -> None, 
                    "CoordinatesToolOptions" -> {"DisplayFunction" -> ({
                    (Identity[#]& )[
                    Part[#, 1]], 
                    (Identity[#]& )[
                    Part[#, 2]]}& ), "CopiedValueFunction" -> ({
                    (Identity[#]& )[
                    Part[#, 1]], 
                    (Identity[#]& )[
                    Part[#, 2]]}& )}}, 
                  PlotRange -> {{0., 
                   6000.}, {-0.5235983093005472, -0.2056059228690752}}, 
                  PlotRangeClipping -> True, PlotRangePadding -> {{
                    Scaled[0.1], 
                    Scaled[0.1]}, {
                    Scaled[0.1], 
                    Scaled[0.1]}}, Ticks -> {Automatic, Automatic}}], 
                GridBox[{{
                   RowBox[{
                    TagBox["\"Domain: \"", "SummaryItemAnnotation"], 
                    "\[InvisibleSpace]", 
                    TagBox[
                    RowBox[{"{", 
                    RowBox[{"{", 
                    RowBox[{"0.`", ",", "6000.`"}], "}"}], "}"}], 
                    "SummaryItem"]}]}, {
                   RowBox[{
                    TagBox["\"Output: \"", "SummaryItemAnnotation"], 
                    "\[InvisibleSpace]", 
                    TagBox["\"scalar\"", "SummaryItem"]}]}}, 
                 GridBoxAlignment -> {
                  "Columns" -> {{Left}}, "Rows" -> {{Automatic}}}, AutoDelete -> 
                 False, GridBoxItemSize -> {
                  "Columns" -> {{Automatic}}, "Rows" -> {{Automatic}}}, 
                 GridBoxSpacings -> {
                  "Columns" -> {{2}}, "Rows" -> {{Automatic}}}, 
                 BaseStyle -> {
                  ShowStringCharacters -> False, NumberMarks -> False, 
                   PrintPrecision -> 3, ShowSyntaxStyles -> False}]}}, 
              GridBoxAlignment -> {"Rows" -> {{Top}}}, AutoDelete -> False, 
              GridBoxItemSize -> {
               "Columns" -> {{Automatic}}, "Rows" -> {{Automatic}}}, 
              BaselinePosition -> {1, 1}], True -> GridBox[{{
                PaneBox[
                 ButtonBox[
                  DynamicBox[
                   FEPrivate`FrontEndResource[
                   "FEBitmaps", "SquareMinusIconMedium"]], 
                  ButtonFunction :> (Typeset`open$$ = False), Appearance -> 
                  None, BaseStyle -> {}, Evaluator -> Automatic, Method -> 
                  "Preemptive"], Alignment -> {Center, Center}, ImageSize -> 
                 Dynamic[{
                   Automatic, 3.5 CurrentValue["FontCapHeight"]/
                    AbsoluteCurrentValue[Magnification]}]], 
                GraphicsBox[{{{{}, {}, 
                    TagBox[{
                    Directive[
                    Opacity[1.], 
                    RGBColor[0.368417, 0.506779, 0.709798], 
                    AbsoluteThickness[1]], 
                    LineBox[CompressedData["
1:eJwVzn0w2wccx3G3Tnvm0DNrr6TU46lWPdQcq2Tf6i7ieWwaro9HcR4ao1pP
fUhtVbNuVc8hqCaSUI9JRO86vhuu3f3iit8vEVvS81CzYeZ5K4plf3zufa//
PraxaZHx7xkYGPjp93/PHD7FbpBYfjq4oaZH/DyBHnKO4+S1aPDq+D61/9Io
dt2eZznlJcGRP3fUAu0Iqs6Tj3EhA254r41+PjWCdZvDurGdbIg/u9tT+O8I
7vva/aPy0juQNUB5W5mRGBqclLWszYf0ur2GWgcSE4nkqVm3AiAKen2t/Uhs
CqS3Rmd+Cy5bbgxxJIlc005WMfcBVBMh2UmJJIpYUbG8Vw/BzPPCscZbJHpc
CRV9nPEI6O+MPJxKSLQXRitj1ktAO3c/zFBEYo/1zfYEXhm0uwkPRD0n0dZv
aYttWwHCR1Lh9isSXctu7vMkKsGqTutiNq3/l7rsH5DCA57q19t335Lo84di
BpaqYb+1Sd5FYwqV/LJA+wo+hA8tuvJtKHRe77OYs6kDWdy70lBPCl0Ljep5
RD1Ef6mQRjMpFITyj/cpHgNDzVsZjqGw3FnXczS3ASYOWnwymEKh9oikzTDs
CTAd/esP3aHwfjKfoj4UwPWAIGq5mEL62jfFqBZAzvmwn5hPKAyo2WixkQhB
rSxqnZFTqCit2E5PbQRR1t0Y6xcU5jRhq89pEWTbmWxWj1HI3NWt08zFsPLy
rVf5HIXZIruMVZUYTDs8L53conAneS2UIZGA1GH8FzMTFc5y/76Qd7UJqsLk
7IrDKhwf1RmOnmgG3wJyWeSqQucgtkmjwVMw9qzJX2SoUGO6yUoYeAqNdU7d
f4Wp8Lcl5+maqhaofHGSR7usQn8Hrqz/YiuUnvNo2/uVCuWVSksj2zaQHY+b
9tcMYa6zYLJvtQ36WN3o888gNn4g0HGetcMaZ3F10mYQze9V1rxkdkBf6o8H
J2uVqBFqyhLaO8CGlbNtEKjEsIVjkp39nRASEekdZKrEtM+Y88O5nTDGY7o3
6wg8M5DJ4r/uBI5kO0PSTSDtSm36DYYUHOJ/P+RYTWC9+QOiSCyFZe5Zl0Iu
gerZH+hVRjI4df25wJ5DoHyIPTF+TQberHn+nssE8tSW4d46GShoDQtdbALd
31/R3KPLwTu2ljvzBYHppx8Wm4nlIOk9sO0bSWC8GOJKjLqgSNwklUQQuIf2
LD48swvkU5NrHL1FHUe9rF53wbQdjMfovXW1nTbBUIC0tbc/Qu9N3y2vcYkC
3rxJmQ3Vu+XEuUSNcTfkr3/HCtG7WRO1sZvWDUsWwbeC9f4PQTYDuQ==
                    "]]}, 
                    Annotation[#, "Charting`Private`Tag$3547#1"]& ]}}, {}}, {
                 DisplayFunction -> Identity, Ticks -> {Automatic, Automatic},
                   AxesOrigin -> {0, -0.1658568745651412}, 
                  FrameTicks -> {{{}, {}}, {{}, {}}}, 
                  GridLines -> {None, None}, DisplayFunction -> Identity, 
                  PlotRangePadding -> {{
                    Scaled[0.1], 
                    Scaled[0.1]}, {
                    Scaled[0.1], 
                    Scaled[0.1]}}, PlotRangeClipping -> True, ImagePadding -> 
                  All, DisplayFunction -> Identity, AspectRatio -> 1, 
                  Axes -> {False, False}, AxesLabel -> {None, None}, 
                  AxesOrigin -> {0, -0.5235983093005472}, DisplayFunction :> 
                  Identity, Frame -> {{True, True}, {True, True}}, 
                  FrameLabel -> {{None, None}, {None, None}}, FrameStyle -> 
                  Directive[
                    Opacity[0.5], 
                    Thickness[Tiny], 
                    RGBColor[0.368417, 0.506779, 0.709798]], 
                  FrameTicks -> {{None, None}, {None, None}}, 
                  GridLines -> {None, None}, GridLinesStyle -> Directive[
                    GrayLevel[0.5, 0.4]], ImageSize -> 
                  Dynamic[{
                    Automatic, 3.5 CurrentValue["FontCapHeight"]/
                    AbsoluteCurrentValue[Magnification]}], 
                  Method -> {
                   "DefaultBoundaryStyle" -> Automatic, 
                    "DefaultGraphicsInteraction" -> {
                    "Version" -> 1.2, "TrackMousePosition" -> {True, False}, 
                    "Effects" -> {
                    "Highlight" -> {"ratio" -> 2}, 
                    "HighlightPoint" -> {"ratio" -> 2}, 
                    "Droplines" -> {
                    "freeformCursorMode" -> True, 
                    "placement" -> {"x" -> "All", "y" -> "None"}}}}, 
                    "DefaultMeshStyle" -> AbsolutePointSize[6], 
                    "ScalingFunctions" -> None, 
                    "CoordinatesToolOptions" -> {"DisplayFunction" -> ({
                    (Identity[#]& )[
                    Part[#, 1]], 
                    (Identity[#]& )[
                    Part[#, 2]]}& ), "CopiedValueFunction" -> ({
                    (Identity[#]& )[
                    Part[#, 1]], 
                    (Identity[#]& )[
                    Part[#, 2]]}& )}}, 
                  PlotRange -> {{0., 
                   6000.}, {-0.5235983093005472, -0.2056059228690752}}, 
                  PlotRangeClipping -> True, PlotRangePadding -> {{
                    Scaled[0.1], 
                    Scaled[0.1]}, {
                    Scaled[0.1], 
                    Scaled[0.1]}}, Ticks -> {Automatic, Automatic}}], 
                GridBox[{{
                   RowBox[{
                    TagBox["\"Domain: \"", "SummaryItemAnnotation"], 
                    "\[InvisibleSpace]", 
                    TagBox[
                    RowBox[{"{", 
                    RowBox[{"{", 
                    RowBox[{"0.`", ",", "6000.`"}], "}"}], "}"}], 
                    "SummaryItem"]}]}, {
                   RowBox[{
                    TagBox["\"Output: \"", "SummaryItemAnnotation"], 
                    "\[InvisibleSpace]", 
                    TagBox["\"scalar\"", "SummaryItem"]}]}, {
                   RowBox[{
                    TagBox["\"Order: \"", "SummaryItemAnnotation"], 
                    "\[InvisibleSpace]", 
                    TagBox["3", "SummaryItem"]}]}, {
                   RowBox[{
                    TagBox["\"Method: \"", "SummaryItemAnnotation"], 
                    "\[InvisibleSpace]", 
                    TagBox["\"Hermite\"", "SummaryItem"]}]}, {
                   RowBox[{
                    TagBox["\"Periodic: \"", "SummaryItemAnnotation"], 
                    "\[InvisibleSpace]", 
                    TagBox["False", "SummaryItem"]}]}}, 
                 GridBoxAlignment -> {
                  "Columns" -> {{Left}}, "Rows" -> {{Automatic}}}, AutoDelete -> 
                 False, 
                 GridBoxItemSize -> {
                  "Columns" -> {{Automatic}}, "Rows" -> {{Automatic}}}, 
                 GridBoxSpacings -> {
                  "Columns" -> {{2}}, "Rows" -> {{Automatic}}}, 
                 BaseStyle -> {
                  ShowStringCharacters -> False, NumberMarks -> False, 
                   PrintPrecision -> 3, ShowSyntaxStyles -> False}]}}, 
              GridBoxAlignment -> {"Rows" -> {{Top}}}, AutoDelete -> False, 
              GridBoxItemSize -> {
               "Columns" -> {{Automatic}}, "Rows" -> {{Automatic}}}, 
              BaselinePosition -> {1, 1}]}, 
           Dynamic[Typeset`open$$], ImageSize -> Automatic]},
         "SummaryPanel"],
        DynamicModuleValues:>{}], "]"}],
      InterpolatingFunction[{{0., 6000.}}, {
       5, 7, 1, {753}, {4}, 0, 0, 0, 0, Automatic, {}, {}, 
        False}, CompressedData["
1:eJwt2Hc0F97/B3CjKR8hEQ0zo4hSisr7aWeV2dsmIolEMjOKzBDZe+/323qb
JSFUVBqEbCKVGUUf4/f+/r7fe849j3vveb3u+Oeecy+vpaOONR0NDQ0ttS78
p/G/8k3uTeFKnhzhv2r/zyuEgbHKDRdPu//1nQiXJYVEJCci/jeeRNjGbnfS
timLkC7jOR2rVEBQM2813sdaQ8jqshmtoGkipC98jzF0byOksDpeoJnvIHQm
rnp/rOwiMHBsWeip/URQjWG62t/QSwhi4fw82DxAsGpnyZ23GiHQbYs3c7YZ
I2QqHti3ZDtBwJVawVCHKcKIt94pHufvBN+keYVq1xlCpLGySN75ecLw9RiJ
hcYFgrj72Olz8r8IZueVOmSUlwkRdAVm0mp/CM/aGRZPX1wlzDx0eCCl8y/h
oE7XvlOX1wkaHJIlkkabBLYdqfYRO2hxP4CHnv4qHeZpchLdGulh6i0k8ZNr
KzpWi9osXLdB2vWYaff77bjImb5xOnsnrj7dnZHksgse5n5y60r/IIJuYcyc
Yzc+fJCQv+LCDBOB6WhWUxa8zpUS845kxWmhgPappj3IKXh/RWeJDSxHuNee
CrLDp9g+TsiQAz9E6yWiw/aBwk157MHJBW9W8m+L/P1Q3lpgeOHUQexeyXwq
3nII9stvIsOEedA1qybnO8eDU9/aF52reWE1PnRueYEPj4aWA93EBPCsj/H9
qu1h/PzEv/9ujiA4u2SsN4aFoNKhXeq3XwR32mxX6YhHsOMfuqmqL0eRopv8
ydZCDBJJJ5v3fz0Gy/lJ4tRJCRQ/rnyLPxJYlvJTSqo7DkK/xtNfXifgFhdy
U1xPEmSdNp4boicxyUT/MW/LKRzsIDwYGzgF/aC7pw9VSSFcoW7aMPw0Xmwu
J8danwGN+A7XSTlpVLDs/H8bJVzUDOWl0Xlp+FAn1anwqvZyBWnQdYbdileU
xgEGS05vJWkIuj0vv3NRGscnDqndJErjrLb3mI2FNJSeffE0vy4N9+F1m8IY
aRTT8Oj+apTGEK884fwPabAoXD0axC4DxauBHO/lZFATpjbffU8GRyuZXvU3
ySCt/0PmMO1ZsNLFe07IncUDEWPd6XtnsarFLTrbdBaWtqIHRg6ew2tfacYP
HucgGa+81tJ9Dilk3Z9Vx89jS5vFQH74eTgMOnQmTp9HnYoAc/oVWWyt6NfN
6ZOF1oGo+EJtAlICVb6QXxHgsuKzu58HSBIzKh8wATTv/apMLQJouh9Wm60A
lcKCddzKcrC52/hk5LEcuLoMnmWOyuEN/+JzS3F5+LmFtfB7y0O4ad/4w9/y
eM+QR/fbUQEeepJ85tMK4Et7LvfSUhGvpzSvHB9QxO3jX/yS9JWw38s2g/6d
EtgevbDeo64Mxlyeo/ztythSf3f+hIIK1t72Vsk3qmB5/KSXztkLmFl5BMua
C/j6z8xWZ0lV0B+ayc9oVQXvsRnVd0Q1yMrO/FifVoPJxZlw0bvq8DSbETdm
0kDCzZn3IRkaqPaZuV17QhOX7T7b7v6hid/6TaY22RcRJ1es02B8Cclxr/kZ
GLRw4yEh7ZSNFs7ep+y70qwFhpkDacay2ugjPuC/XK+NguaZAi0pHbiKXT6m
XqEDpYRnlUrHdMFGLySNIl2YsLyeOiKph2xuh7i9T/XwQ4xZiUZJH5LnKn99
f6MPL7XLWd2XL6PFYFXr+fBlrO44uI/bnQi/FCOuJ2lEnEz9rzMWMoffUM0T
4JIYpspZ0qdEn07EQ8lEYyGqm/UGTupUvbZ+UqNkELFy6ZLAwSwiXJJerz/I
JmJhQunzbA4RRqFs+ZRiIlrEx109K4gQ6y5XRh0RcZ5+7NueU+fhvjTZ0UYE
Wwt7R3kXESI2Q6Xx/UTI7syL8Z4gQrfEwcNqlgjbS6fMVFeI8F5ckxenM4AX
eUtvNbMBPOwYHWS5DeAmyEbXJmaAO2P74zXPGeB2Gr9ot5oBnIyONpkYGkBM
QIjdxN4A32b4bhj7GiCn5tBzo2gDWNzj2muUa4D96ux2hrUG+MzG2mjQYYAW
Vfe1lnEDlPkMSYuvGSClUtEtic0Qwd+KKFvFDHHnIMviLSVDXNFxEx8wNYRm
0KC9iqshGl/uMf2TZIgTDGqa+Y2GyFH3O0+cMAR7eLXY9p1GCH7782CNmBH+
7uZnuqZjBAdtww12NyOE+7+/oZdnBFKVal9UtxE6p5qU320xxk9OGQrjSWMw
alTwqlkZQ9TnSGRQtDE0yrLWXjQZ455STv0TGhPU9Oe6VxBM8NMxX6rQxwS8
WwuX0htMcDmpqCJuzQRh4iW3ws+a4vkL0rEAT1O4/9DrHus0hQTrmpcctxm+
ncnmy3AyQ4a52quNFjMQAxccTdnNsZuUwP7U1hztHwkNXE/McSNvTbufzQKL
loZKQhoW8OCuPuPibwGaAVbRpnoLBCU4cjMtWoBJv5PVWOQKYllEthVYXEH8
rrqcwuwrSNiqqlA8eQWJm72jJSKWSF619SPbWyLl18qhslJLpM4EN5QvWiJt
ap9J5SkrrJm7ZsiGWsGo9+PEqyEr1GodF9GXvAr2VxEOI0FX4SL3s/zGwFV8
qFP9/VvCGjONXttc8qyxo43EvrDfBnydw4I3o2xw/gPL6R/brsGgV0HF9u41
3B66Q/y6cA2dDKQAljBbCJ6eKD8vcB2+VvuHrzdcR2+kDmPcZTscfxoi3Txn
h9Bvz21mg2+guytxSlDLHjx1zrbmHA64kak+HT/kgOoQAbuu3JugdV7/vsPB
EYJiP6p4uG5hfL7hj2byLWRQHkl7HXCCibuVV0GqEzjPSTV0H3JGz+aOTboM
Zzxu+QIJ3tt4sfz8m+/r2/gtlPfo3W0XCBmFneE+eAeGD2+N3Gy7g9Bn+sHP
HF3xdF5GgonTDa/icx6sVrihR5bpy4SGOya+ukl0Tbpj4eHogyd+HtiUVP+S
x+WJ4gmzop5gTxBjnT22/fEEvXLgBSlrL5T+TuSw+eiFdPG+y5+d7uKR7b64
C8ze8MskdteRvcHTqK0k3OCDpgH1qrgOXxxfz4qmc/ADLWPGa+klPyCvSZvm
/j34Yry3bfd9NPRvsQhPvQ/+VJulEyP3EWL+MriXzx9zvEcO+lj7Y7pFniyd
4I9xa2PC8mt/DG536Spb98fen0IC208GQLPri5upXQAeUCI7KjMCYDdgcPis
2ANc2sLn21z3ACdFf/SqKgfCSlOBu8orENE3k615ygPRFPmrOGwyEPvmG8a1
OIPgqBW8n10jCG1lOrpffILwYj+zRWBNEJoC39gfnw/Cs4VQjwHhYOysO85u
WxgMPb/eil8iIchQ8b3kWxQCM84LzIZTITj4g/n9CYFQDDzti2K8Egqdzfsv
G2NC8VJOdNP5ZSgIAd2nBNdCMa762WlWOQzBu/tI1VFh1Huuf9pnIAyt6rOm
+VoPYdJM++Hdi4dYOrNXeeVMOD5vSzhK8Q/Hk09cLLfehiMtK/X3Uc4IXFc0
ik6xiMDJSfZj/xREYDPo4yvvuQiMkjPHv+hGornbcV26NhI6G2m7NJgewUR4
xPHN+Uew0eH9dNHhEW7dtTzTlfIIHWcKC19+fATB5TmuJoYo3C+XelgnF4Vh
u5UEj5tROCdQnyudHIXEQa+K1fYoHBv5o9a+EoXmsdvjMSLRIH6d87I0ikYX
ZfyZZFg01AI+0259Go0W3Q7Fnp/R+LD02XmX8GOMxE5kwOox5qQW3t5Je4x7
PmpDk+2Psacte4a48Bi5/6yvveSKgTElPjxNIQYsxicOudjHoJ32DVk1NgZS
HoOG/76OQe78zBYSTSzYbDdKzaRi4fCyJprWJhatwk53cmJjcTDkiIFKaywW
Y0ZEx//Goj0jjtZXIg7JJRo9XDZxkK24FeEQF4fRmhjl521xCGio3WD9EwdT
LZt7nyTiITW+Z0ucXTx2uzYFEnPikcHHFWL6Ph4n3jmHWW3Eo8WrI/z60QQ0
06i455gk4PmDZsvh8AQ0MshqcjUmQNelupB3MQGTg8e2iRxOhKdKvqWEQSJC
H2bM98UkIvF9oo//+0QUsj9mFGNKwuEz/7K8lUlCpqEVh+O1JBz06jjAHJOE
c43nl9KeJ8GIvqxDbCYJHip82U85k7Fn79IAs04yyGOt7NahybhQFq9V15yM
lIPydmZLyZgP/elPL5gCxZW41AJiClLm+vmbIlKwNHmoqK81BRpDlhKLaylY
7wph/SWeClJL2dIvy1SYVX/uWYpNhaRkd0/kp1TsKPvQc2RPGoZEu3patdPA
FHh9bad3GmSH6fguFqTh5pkUleiPadj8fO5B3EYaHrkNNieJpIOXw4cmXS8d
3LsVVzUj0nFwO8PiWns6wjevLXfTZMB1TVHuI2cGzFZ5w7tOZEDl90bvG/UM
jF/feu3ZtQz4Du5aJvtnYL82q396egYMhNOGquoyELcpItP5MQOfeqpix2Yy
kC+8J3CFKROenrdcmSQyodn5xkZAOxPXF/S2xVhn4gH7QC69ZyYyz1op3Y7I
hIC1XudkRiYKIpR0jSozIVor1f+mNRNXWTb3Lo1kIsWuXZtrLRMfWyLDwZGF
q4Gk3S8ks7B0oSNKRSsLAbum93TYZyHFgHGzLzwLlFzx79/IWXizqNP9510W
yAX3C7oms/DIrMKrcD0LzmxjF++zZePA1bfBr0Sy0VZZ38xMyMYt+vw1ol42
pM73KgQ6Z2PddWcY5VE2XpTJfBgjZ+O2nsmk7Mts8K94/00azcaH5HSmP3+z
YfKlVZWHIweTXD8DVCVz4GjE+tz5Ug62RB05te1GDhLb5YsSA3NwbMOIWywr
B2dXXlZWtedAdVHqguxMDog/cwbaWHOx8aa2ZZE/F7mlnUWHTuVCM2okSk05
FxZfqyKf6+bCRTosXOpKLoLCLcJKbuYicarBluN+Lorl9ivfj81FQ7I7/0xB
LrrH9go7fcjFjEil6PK/udjqpHXc43Ae+qMv/WY/mYdSysUnFPk8+Pdo+ulo
54G730qK3zwPTwc9fv6yz4PBaGTWC8880Fr+MzAXnIeisdC9++PzoGu145Jy
bh4e3lbwc/qUhxf+PuUp9PlYe1w31n4iH/pT914fQT7IMmoV4Zr52B7BmjRv
lI9XDuUv6e3yEaap9YfdIx8aYnOHjwTnY+tv030FsfloeNbJIJidjztBZ9ez
y/JRV1kll9+Tj41h8cCitXzIMxa9JvEV4KYDp2eEZAGS3gaLOCoWoE18pfeS
fgH0l7KY6iwLMFGrqch3qwDO3iseYd4F2LV3+Q1nVAFyShZ4C3IKcF5x9o5U
bQE+2/SF2UxQ40JeZMYxF4KxpLSm7Vwh2NVpa2bVCsHzXaea3bAQIiE5VbLX
CsHAOPG2+E4hvkfwf9sXUIgOFivawOhCcPDdTPk3vRBWJzxOO5EKUSof8GGy
vhDPJfUuEKYL8V5A4Fk8RxHG9y5JzisVIV2lrjFHtwjGHj7qhleKsK9Y4fM/
jkV4XKHb+9e7CEz1Vn1TD4sQ0nS7/1NyEQQucJ87U1iE529fpyZXU/P0XTc3
WopA421Auz5bhLwcGfp/OYuh3nlg66piMebPZRfW6xYjhiRy8a5lMaQPlS2e
dyrGXh42PmPfYizwumu7hxdT310DfrHJxWi1MJArLyzG09RPtG9qikHp12r+
1lqMjrl1Y+HVYoxvKV6+JlqCv5wGkfnmJfBZzUrlcygBfd9McapnCYJrz9Tv
Cy6Bk7rtpWfxJTAeip+wyi+BklO7x86aEsw2H5gjspMQz+Z8Ne8OCbBp71v6
RALNXJ6tTTcJ9Iv/NeLdx7vXqHKSaKJsqUrYGtXZUVXmp4zaUzUd+ofB8T/j
9xKZvf+TJ3CYI4zq57ayg4lUrze3TZGorjUMlDdTjaxb9PpMlbdqh/JPqoWm
Js07e0g4vq1MVohqLZn+iSJVEImnLanWCX2drqAqueKcQv+ZhJKXNJf0qAom
RtDmUk2/foCyTLVw54sg514SKgtvGM9Rfaq6R9y+j4S26Xq6aapdIZY91v0k
bH7fasP7hQRxjcLlAapmJI0HCQPUczLNs+kNktDg+Dhn9xAJM11SJzuoTj1L
7fs4TMJIyRbfgRES+pNuCHwdJeFT8IdXM2MkvHWVdvw9TsLLqxlsmxMkNOts
r98+ScLyS3P6mCkShAm1GjzTJBhXMceVfKeuc/T68JmfJDRlNgm3zlDjOLic
teeocRHOTwbnSZCp3b1vZJEEjbESl7El6v4Y1d5P/CbBSWpKbGqFBH+LgNDp
vyTEhvJO/VgjIZ/yTGF2gwQ9/ciNLFoyaH+b1xG3kEGKk3Bh3E6G0Wla8aad
ZGzvfT99h5GMSvesnCO7ybDgvG0+zELG7Lrqgs9eMrzGePwPcZKxs/0P27MD
ZMQXv80z5SHj8KPcM+v81DyXu69ThMiAoa7JuaNkjKcaMu6SICNwzPxp30ky
hIVs7Aukyei4YX/ATZaMm2XOnUoKZDAvu99lu0DNl/YVHdcggyGs8oWzLnX9
gSkTOiMyasQOLEdZkMHkqxXOe42Mq10Bh8sdyHjCW9cAFzJYb8/od3lS55dm
v9LvTwZhU9Z+4iEZl1uvuc3GkmEf9uj+ShoZ/tp14XQFZCRyjCUwlpNRNsiQ
w15PxkBrrn9gGxk7yLD6/YEMybgv8jbDZJj7uPL1/CAjzIaFTnmFuo+LJaNV
W0oxLqXSdJilFPWKNFLqfKWI0qkruiVZClsLZ+44xVIQbh6NeaJfir13J3aM
2pTiZ0iq9zb3UrTEX148GlKKiL1PDKYySmH4mLsxq7YUAiwBh826SjEX8S2M
81spnjBqLn7aLIVCq4Hoy11lEN4SNpzLUYbSNtdSAeEySIVY+mafKUOD+sVL
fKplUGSS4c40LENH1+E5brsy6DxmaUzzLEOf/nrEwbAyCGV3PjucVYY788mz
YnVlaD5/45BUVxmYw2Quyk6Vwax3p4/yRhlKDveRLu4tx6pzweBl0XIwVmmy
ZWuUg/vPotqcfTlOSCfcOxteDiWv87VBpHIYNIzNfnxTDrvNoMM8s+XwlhMz
sWeqgJvIXNursxVwYik/LnS9AjdWnVMC4ipgPXpy+1hLBcxf/XYiLFTAsLx2
IOVQJXQTPVX+qlciynbzau+tSrw9HXC/OrYSu7bvzIipr4RqT3iD83AlrjO2
ptynGiq/5hVNtdhd0jiLaifZTqaC6sxEJmcz1WPazL2jVG81+MTRjlSiQmRG
j5eq/NXzrWajlfiQFn4qZawSVn2DuX3jlfi15xg7x9dKxJtqeXgvVOJsvvPA
+HolhuZjCGoMFNyXqckqY6dAMKBvKwc/BZ/ajZIp0hTc2zUgoaNFgfgl07Y5
GwoGo4eMw70pCO0xXzgSQ8EZrtHAl0UULEZustC2UkDaeihVepiCa17nhJ1X
KeBbMKos2lOFARsP2XGxKsQNxL/af6EKN80FJb5bV0FpjBJX61+FA9YK64GZ
Vfg19d5Kv7EKHXYWr/kHq5A1Myux+LcK0gnJqY95qtElf4HhlHI1rs0sufbc
qMZGfOa4W1Q1YuUvanHWVFPfQxqjLF+r8eKaujPDnhoY/1Wlp5erwbH1nHv3
DGrw/5/vt2rwf05NQgk=
       "], {Developer`PackedArrayForm, CompressedData["
1:eJwl1Q1HKIAVBuB215IkSZIkLUmSJEmSJEmSJEmSJEmSliRJkiRJkiRJkiRJ
kiRJkiRJkiRJkiTJdSVJkuy52+FxfsB7Pv7d8J+Ktn8EBAS8/Qr4X/1tgQQR
TAihhBFOBJFEEU0MscQRTwKJJJFMCqmkkU4GmWSRTQ655JFPAYUUUUwJpZRR
TgWVVFFNDbXUUU8DjTTRTAuttNFOB5100U0PvfTRzwCDDDHMCKOMMc4Ek0wx
zQyzzDHPAossscwKq6yxzgabbLHNDrvssc8BhxxxzAmnnHHOBZdccc0Nt9xx
zwOPPPHMC7/5wytvvPPBJ19880OAQfhFIEEEE0IoYYQTQSRRRBNDLHHEk0Ai
SSSTQipppJNBJllkk0MueeRTQCFFFFNCKWWUU0ElVVRTQy111NNAI00000Ir
f4e8nQ466aKbHnrpo58BBhlimBFGGWOcCSaZYpoZZpljngUWWWKZFVZZY50N
Ntlimx122WOfAw454pgTTjnjnAsuueKaG265454HHnnimRd+84dX3njng0++
+OaHv8v/i0CCCCaEUMIIJ4JIoogmhljiiCeBRJJIJoVU0kgng0yyyCaHXPLI
p4BCiiimhFLKKKeCSqqopoZa6qingUaaaKaFVtpop4NOuuimh1766GeAQYYY
ZoRRxhhngkmmmGaGWeaYZ4FFllhmhVXWWGeDTbbYZodd9tjngEOOOOaEU844
54JLrrjmhlvuuOeBR5545oXf/OH11//v/DsffPLFNz8E/FP+BBJEMCGEEkY4
EUQSRTQxxBJHPAkkkkQyKaSSRjoZZJJFNjnkkkc+BRRSRDEllFJGORVUUkU1
NdRSRz0NNNJEMy200kY7HXTSRTc99NJHPwMMMsQwI4wyxjgTTDLFNDPMMsc8
CyyyxDIrrLLGOhtsssU2O+yyxz4HHHLEMSeccsY5F1xyxTU33HLHPQ888sQz
L/zmD6+88c4Hn3zxzQ9/H/8vAgkimBBCCSOcCCKJIpoYYokjngQSSSKZFFJJ
I50MMskimxxyySOfAgopopgSSimjnAoqqaKaGmqpo54GGmmimRZaaaOdDjrp
opseeumjnwEGGWKYEUYZY5wJJplimhlmmWOeBRZZYpkVVlljnQ022WKbHXbZ
Y58DDjnimBNOOeOcCy654pobbrnjngceeeKZF37zh1feeOeDT7745oeAf8mf
QIIIJoRQwggngkiiiCaGWOKIJ4FEkkgmhVTSSCeDTLLIJodc8singEKKKKaE
Usoop4JKqqimhlrqqKeBRppopoVW2ming0666KaHXvroZ4BBhhhmhFHGGGeC
SaaYZoZZ5phngUWWWGaFVdZYZ4NNtthmh1322OeAQ4445oRTzjjngkuuuOaG
W+6454H/AssRecM=
        "], CompressedData["
1:eJwtl3k8VV3UxxEZkqEISVIoRJkK5W5jRBpQEREylciUFBIyREmDCCUiRcZK
kb0qaTDlnnsN10zu5bpkiDSp9zzv+57/vp9zzt5r/fZaa6+l4B5g68nNxcU1
zMfF5Rmsrmf7ZhC4/v+pFq0QNyU5blgRTZ5JRja2nznaJAfJtTPpocnoo5jx
fUmS7XtFDz0ITkaqa+QcF14PwhhfkVBIYDISVfFYySD58cErS8wCktGyicL+
xzAI+b5DzkGOyaj2t+idSDwISv0iirWmyYhHO9LsQN0gxDwTXLdWIxmtLG7t
VXo1CL6LCtJZ0sno3pEdk8nVg7Bjvqnb5t1lNL/FzJSrahDWBXl4JwZeRhNT
K3NiSgfhSHgdoqy7jEpkBmtWPB6E0MwLER5tSej2pl6X8oJBKNqj1DVxMQmp
KDsrHro3CNuXC+n/FUtCPozTX6UySftzuZu68xKRZMqm5fPXSf89//J4bk9E
jo9fd06kDILYJpf4i60JyJ21suRv/CB0miUPrPJJQC+Oq31VuTgI2u0sq+W8
CWjc5hUr/ewg6HprhMgFxaPE+7v+6p8ehPqC7uKVzEtoeFO3t7jPICTYXkws
d76Ecj/6nZI9Ngjq9zLHXnbFId7Gf6cOOQyC5k+a8S+HOLTpDFfv6/2DMBwl
IW7UF4tcc0PaWLtI//hrns0YxqJPyXZeToaDkF4WmCNTEIPGT94NltUZBD65
rninFTGolzP4a4PaIFAuoOfuly6iyOmHG4PWD8LJl9v4hhajUcY3d+slqwdB
0jVm7dXz0egQ70e95aKDMFPM15L88ALi55gpx/MOwjaq2NOHPlGoonRRlzo3
AGZ6YVHO+pHo0rZlUy5DA9DcWbakVDoC+f8meotbB2C9PF/ZU77zSHna4nfp
qwHI3jtLyfoXjiaJImZBwQAwYXbCveos4htmX32TOgCybbZD2ufDkP20aej0
uQH46zwSnXDwDIqV+u6z3nsAOHm/P/02CkULBwROWdoPACGfLbFvZwhK4LuW
ZW8yAG2tKNx5VzDSXvyk8kttAGbletg6UkGIxZ0esrhqAK7WW1rlL55GB4Tn
28yXDEDcClW5c1MBiCvqN3413Q/Dw7u/3+b3R2qpNmU2A/0g4Kimnmrkh/bg
+s/M1n4Y/7eofu/2CRTaqXaXt7YfLkqacSoyfJBwx4fv94r64WOSqPiVei/k
er9PJPN2P2QYpEcvrPREe4V/a9AT+uEte1mkQbwHivRkH9QL74cf8R+DRKXc
UWrro9HSk/1wR2Lu/bX6YyhcRc17g2s/FDr3lziucEUr7eNWrbbph7KpmC/r
kpxQ5bVKa3nDflhU1z8i4+GAVklXSv7S6AeTv1Ql8RsHkeH2qN9n1/fDAxnJ
8PHldogvX5B2WqoffHMDz+5o3I+21a1pqV3eD3bVVzp5om2QRH51sR5fPwzE
vbR537YbydnVBev+6YPrXImHcl6bI896d8vCuT6YPjpV+UjJBA1YTb50+9oH
PsI1lCuDhuiLmlGLKZt8X77/W7KyHnJ6VbVendkHE/cuMv4s1UZ7LvWZ8gz3
gYuvBOVN32bE+eUsVjzQB2GU2a+zWYrIak3V3qm+Prj6cvsY8500ykzpS+Uj
+UsTt8sqbV7UIOZt1dnbB38qqO6nxcewM8/Liv3k+y6lgjX+EcvB1tnS9lh/
H/D+1tvYYCoD/bAdfyfXD85PeaHjpAC2PIcslpL7uyUVhZ67owRPPShvU0f6
SH2ny7KjVCDe6/+YOrtL4NhsPOpQkThlSPKGst/5KtPxaIGvW57zpQ+mOFlX
vk3GI6FrX+7tIjlkjnokkR2PlmjdQ3nk+hMSS1zXMuPRXV3ef4tDfaB6ui7z
2WA8+v1JEt3p6YP2tOydg0/j0djh1S9M2kn/6yatYpLi0f5X3y0XWsn1fjhL
3XGJR+UyI23VH/tgS3/2byWdeHQleNcP3eI+EJxkCZ89dQmtQ1b6NVf7QPoE
OzehPA4NNeR0bA/uA3vR7eXP/sSi4w0v+/Ic+gDkzJ4HHIhFmOkrO03pg+z6
Azc1SmPQhPbmo2Gr+2DtM6HQk40X0ZuTIkuqF3qB03mH8nQ+Gt0iig2vd/RC
jlkQ+7VGNNpcmV329XkvOCf/0Owci0JGl2Dj04xe2HOsJ9chORJdMNM40Xy+
FwSoIQWqphFI6Jge7bR9LxzUXqxtunIOFduXKARs6YX1UWFtqX/OIpepPoN0
4V4Il938Mj85DK1JCVCu4fSAZK6HW8X2M2js1FWfquYeOKe7qNSyGILEMv1D
XMp64Gi/mZdXTzBq8r6b6JfcA67FR/rnLgShzP2dlaO+PfBcPFjO0SwQWbSu
7rxt1QNfhBcvdSqeRtx74ZC1eg+Itwywzuz0RzVXNFU6xHsgQO6lSYyTH7rY
mysj/qMbxndUH+fPO4HaSq0OLnR1w+7jO9YuZvqgu+uGbXRfdcO+V70Q3+CF
1ht/CLp2vxuMwox8Zdd6IvO/eVHtid3gYej5XvOuB+rasN+9M7AbjmSEfVph
7I6GwgOc/Z274a/lptpnPG7oCteF7WGW3RAesbXHHFyRXH5p14haNzAO31YK
T3NGzRapH5RWdIO+UtLkvg+OaMrqiNiXXwwwczLrP37gMBqmS04TTAYkxv7L
19hwEKW3e/k9JxiwKthc3kPLDh1cL3Dq8BsGWLTxikefOYBCPJ7rJVQw4Iym
se1A2z4kyLLybMtjQM5VXaGy+T0ohzLK8b3FgGmXrYHrPKzQk936XVpJDPC3
tly9VcwS7Rw5ZSgSxYAH/Fd9dOfNEd9e+5zhYAY0ZqZ/KFhmhjT0uE9knmDA
b/El019sTBCvzePste4M6KoYuSNdbYT0f2lEijsy4OuxsvhtAhRk/1fw+PR+
BuyQ5d4mtGCAikUqbzzYzYDIt8rfc7bqIbhwbkHGlAHbG6Jb7Ep00Wj9yXqK
IQNWLu+Pfe2ujZ7tllRcoscAF97C++E2mojjafzbQZsBKh6hiYwWDSRL3Fmm
rcEAVeyoJRSuiozi27kaVRhQq22iV5mhjM4t6dURUmYAb+qdnylrN6C0/C63
4fUM8JwlQok/8mgdVc7adB0D9jQM89xzWo16HHRC5NcyoNV1ZvK0hSTaqmAq
NSHLAFbKLbW0kyKoSqAdfFYzoO7F1bHbLUtQkqpBygUZBvD4fhouWZyj0IIf
ZsmR7Kkt3TtwlaCgOclbWiQnq/oHf4/6gpe8OmRWTrKdfjRL8dR3vG0DdbSA
XM/g2BvvYUdu0Hqv92yR3M82ZMUxpadLgR1yWaVYjgFvhInn3seWgXeJ+Kl8
eQbsVjtDqQgVBdOAQYk+BQbcfDKp0h0rDo92p3zdp8gAqRXOXCUrV8KnsCOr
zDYywOeFTahBugR8rgqOFN7EgMCVa8+fmJIA2v9zmGBPEw/lFipsMCsvIb93
XL1yZmDHLeQ6Uz2xh+Q9v5t96/RvoaiLzLgrpJ5jLh5u4bq30OuyRNNWJQZU
Zm4t3KZ5CyW8vrVJlOTCDU+2z2++hSJ2idnmkvbP0Zd+fcJzC7WjDiujVQw4
RxlwYnXdRLs1AlhfRRhgfOhBbHbZTSTlz/xRzM8Aaf4lga3xN1Grh/j9FGYX
8O/7lmv86QYSvcx1tuBdF8il8liOS95AEVqhHcwHXWDqovdFzO86MrDv16PE
d4GUdeuD5U1pyMR4bnOuTxewPX7M7NJKQ/9koo1kUBdcVHjhUHbsGsoPUTSP
l+qCD8stFqZ3pKLiRLl172Y6waJna2I89Qq6auQxXdnSCS351j/KLqQgFYGg
Yt3iThjhbd5gYpaM1KN7P2te7oTZ7hx3G7nL6FulXoiOcye0C29poV1JRDU2
nCzO1k6Il+ILW1BIQC7bHU6tFuiErBM+PXfaL6GbOVl/Lw91QMK2W5e1C+LQ
kqiFY8vrOqD+HX1v5ZVYFFu8k3bmDsnN0y8DUmLQjzsvtvQFdEBxt/0+wvEi
wrwTOQsWHdDsVdY4ZBaNqola3bj1HfC9mM+8/kYUaux33LH7XzsE5kXSbJoi
0BblPubK/nYYv2q1ZVH1PPr7pM6pGrdDUqHSjGZpOJrdsf9ef0Y7qE2t4rs+
G4a4DWYhIbQd4oNOX/zmcQbJKjW8C7JvB0/ZmtKjf0KQ69lQQR/ddmja2JXQ
8jwYVbWbzW6TbgervD1D/KlB6PGW1V1P/9DBRVDjZOjFQJTsd1/x1TAdMimC
rXzJp9E5zLhvi+lwPTv2q06kP5qUkj3xLJsOKWmR5RZafshJ+qD59Ug6WOUK
6VqpnEB5dsZu+cfosDNm+USkgw8K/psg/MScDuo8m21Hqr3Q7VVCk+c3k/9T
RG8MGXmijFmum18k6FAU5Cc7P+mB3que57/7gwZPegfhkLc70uqpfxzWT4Om
B1cOdwm7oUkFfjed9zQQtrbd/qHMFaUWqfXkltGg0ZVIVos/iq7p3lqSdocG
Q4Ibyv7ccEK3Xizg/ngayEW+e99NdUR3v/pP+oTQYI+tJP2OvgNi7jubnXiU
BrvnvX/VHDiEPtlUnPSzpEFJqtap+Vx7lKby3n5YhwbX1VKSReXt0DW5Fw9g
PQ0eZpXH7G84gNyHjjweEKeBuu8mqsbV/eh68s6S9Tw0SPjqqbthfC96YHlJ
4tQ3Any8FM4bT+xBj079Im4OEWC4PyI5+5YVOvZOpXkjlQBXxYnvaRct0RH9
o+5/3xDw712F+bHCXYj2i1H0vYoABs+bO/x/zNCCvrD7t0ICundU8HPOmyK9
L+e1e+4QANbrTBLXmaCXxFWejFQCekM/aBoxjVDl91ChwosEvHdjvd1Ho6CI
o9bfxkIIEKudTLDS2okGqYKOFF8COpzvpdV266Pp8x1tiS4EHHqgeGDH2+1I
/tbupWX2BFh9OtauNaiL8k12CmRZE1A02x0Qoa6D1OvxS31TAlJ7Ej6tfqCF
urTfD7P1CUhJDbYoWNiKLMTzRfw1CSj79YwyN6OBUo72zpSpELDba4rdYLoZ
zfXm6WevJyA6z6nEs1sFBe7qF1m/hgCPywcPKz7ZiO5fvl2htYqAseMXNUue
KqG9vLob34gRMDe3KfXN+Aa0W4zrdZwQAfyBpc/0vyigkJH2w+O8BBzMPbjL
UWIdOm83d2HwHxVarMVvbJtcgx6+1RZz+E2Fc925bh78q5GtGDSaLlDhdOF9
5Vt+UmhC8axYxjcq9DJexr9dKYnyLK+C9BQVbCV0K6W3rkDl8kcmtnOoIKYt
8/byYVHkVZB4fGiUCg4WbQ4GM0Ko4mEhewmTCuZUMddRSX50Oo9Rem2YCmsP
PjqjWrkEXVaXmTk3SIVlF9IX3z/jQoZtTZ6G/VTIvvbAT63kF0XDyMYgrJcK
4imtGfWcOUpefMbMqh4qeCcqPQnjnqbo+2nSlndTIa/qlHfm7VEKrwI+tY9B
hbtNSnLaLoOUPYXa2tQuKhz4KXz2ygE6pWiTtW8UyXUjVk2VgzWUX44d6WdJ
djk3tGf7XAVGr5BRJckBw20jHeeacLP6ZYd15Hoz/3o2F7q349q6qsaXJLOb
GmXuPevBB8KF14SR++/tl3/bfXYQj0m6S2SQ9v1RJ8pMdb/gtNgTlEHS/l/K
Lu3jjkx8df3YGgvSP1nQlH/GP4pRywP+9wOkPfYm89oOY1he2vTd4SEqOP/r
/uTnysY3753Y/oPUS8/83IKQ+jh+qyIhoEbqeaWn0DFoYRwrts9I+ZF6p/+z
UXuTyMHXrAKOVLOpcGaZc4DDNAebu4gwBCeo4P/P3/yo/gS20X7u7faVCsaM
nhIevwnsG7j09KtpKqTc9jDfc3UCb4zZVTo8SwWJE0Wff+dN4LfesluE5qmw
v71BV698AosMbjijRcbH3BWdl4zqCfxBLk3J6ScVgiZr601rJ/BXfvgeS8bT
vfd5C9Ek1zPrS0QXqRD8x/ijas0E3rrUbXfWXyr89Tth3UX+v9vG9LUyFxnP
/BV/qp9OYCENL/5KbgKcawuLpsj99ryO5htfQsDLXV+X3Xs8gfNfWUcpLCVA
Yl+KY3j+BJ4UsPdwECCgb7Bna1XWBD48aZS0VpiAT8TEE78rE/hmSeirYVEC
Qj/YdrtHTWCHmKaJBysJyHc4Wi4YMIFTakvFPaUIEH4uF+vnOoH119mkHZAl
yP6pK/3r3gk8PdD3YYc8AbanJ7V8KRN4qbDQsw0bSPucvriw1Ccwtcz6xw9F
AnzZDzYpK0/gV4E5NS3KBCTN+1D81k7gCtnDf+5vImDL8s6056smMO/ZHdJL
VQm4ZjXb1y02gWnfh9m+agScOdT8lHvZBF7M9g9s2UxA9ghdV41vAj/lSmHv
1iCgXeJt2uRfDn6/74fw+y0EtIx9UKj6wcGhpwd6jMl6wm1hM3d+loOL0zSy
VukS8N3nlt3ZYQ5Osj6pwtYjIDjab2MywcHbFoqTXu4kQPfMQNzTtxysqT0v
t5lCwDjR+fTpKw7++1Pf/S4i64VWw4cXzzl4AD8+JGZMQFg8Rf91OQeHPHd9
FGBCwHZNtueqYvJ7MfOnrWS9CzCgnAso4OAHnRfC1M0JWCY7GNF0j4P1Cr0L
nu4ioG7z3LbYTA62fu1zboclWT83692k3ODgvLvPv7/ZTQA79sL1xRQO5miN
hWyzISCHX9a6J4qDZbCwxqP9ZP0sbo5pOs3BllNBiqvJ+ltEMf7b4s7BvAy1
1JqDpN6haa90nDn4SFT+rSOHCfhi3NV47yAHqzFl9H45EHDdd/KbyD4O1vpQ
uMzpCAGrnbT+Ru7mYPe79rdrnQiwu5AxNmXKwasfWPbIHiXA4v6pZ8cpHGx7
8jpL2pUA7cNlv45v4+AvtYnOkm7k+fGs33lSg4NP6GUZinsQIBn/MChMmYO3
fhP4qehFnuffA2IqqzmYemR033byPtnv2Tg8tpyDN/S0mVr6EVAsWPTuOTcH
p4bLphr5k/rtuufJ/DmO3dRSLPVOEyCTsmxIZnYcB6amnt4SRNrPvr/efnwc
W9iGfBEl7yuTolpvzvA4rq/RJqZCCUjfMt6V0DOOXWRVDT+HEZCsVxSiQh/H
prVj4wHnCNi19D2789M4fhi3M100koC2DXHB12Ac8wYpGJVeIEDpiNFf22fj
GKmHaW2KIaD8BD3ncfE4PlPXhu7HEeDoEyS/LG8cO/tx+cokEGDe0x8ckjGO
/dfIt3xLIvXTo//xujKOG9QkeVpSCLjIPrjJM2Ycr9RRECwg718+VcNB/7Bx
rOmQ3zGXRkCn9TrqZf9x3Bue3Gd6kwCt1x+dSj3H8QvR2LXX0wnAr/2DGM7j
+Gs69ZtEJqnP6nArI7tx/M/94EB6Fpmfe/S+l+0ex0q2zCGpu+T9vbn0xCaj
cRyW7LE5I5eAlVIRo0XbxjGtLTRVKp/M/9qyVVpk/RSomFqWXkCAnuRGdv2G
cZwmEqCfVUTAafdMP1fpcbwx/fiqe8XkfSthE8a/fBwrpxg/uF9KwHmJnZO1
3KTegk46r8oJKP3n79jzk41fe55T6KgkoPZZaDfXLBtP88v5TT0lQPq0s9vm
cTZ+tNNKj6uaPJ+BYunzw2w8yMnzFntJwFcjsSufu9k4dEP2L/laMh5m6mpV
aGycrbz0Pb2OzLduZQHFT2zsqzIcl/iaAK5rRWs3ARt7zejq7agn4zfMlqP7
jI2liWL5ew0EHBm7KnayhI2lesW28Xwk/UdOTQ/z2VhvnUzE8UYCBmLtRCfu
sHF48wGbFS0EiORsn1+XxsbN6xKk4TMBG413GrkmsPGo2tP+EwQB21YUDxVG
svHhR6pOBJ0AmiG0cULY+IStIJ9+JwGxXRvM9fzYOGsXX99dBnk+lw9ppXiw
8cWXl0LP9xIg+G0mUs+RjUW2eI4cGiBAfC5rz9ReNlZfTahqDhPw1vH65XIz
NqZeeVLoO0LApJ+Oau1ONs7ReBhwn0XArMF3mWYdNmZd3xPfNUZAVslnmy+b
2VjlWlqLKYfsd8wLT5opsjFXxl+j0kkCUMEjVoksGxukWQ5JTRPwy8Wmes1K
Nm66Lqlze5YA97NNymZCbDyneKNAcp6sj2cPeARzs/F8fsK2GwsErGXZuz7+
MYbdxZ5xJ/4i4P795maTr2O4b+NM2vlFAibmNwqyvozh224xY6e4aNAccXbx
BmMM15tESmWQ/W2ulbHAEmIMm4QO57zhpcHmbVq9YY1jmHpDK2J8KQ2ETN+f
mn07hnP95QhxQRp8/BJYHVo7hnPCz17UW0aDsn2F9/5WjWGfN68vuyynwQon
uQ1XSsbw0ZPb5yXEaPDpSIjZ5vwxPHOV36FxBQ0MNqma0DPH8C2s8jRKkgbv
+XcJXbo2htUC9UQHpWjwwmVT3+HEMfw+rOCe0Woa0I7yh2lGj2GzFGmv3DU0
iGuOaRE/O4YfiFr/MZangY323nuSAWP40zefrGEFGsR/cMxW8BrDG+7amsUo
0uCsYO0L3aNjWI71R2NKmQaH9Z8/+WU/hoO+ylg6qdDAhaWS9H4Paa+C47X3
ajRY8/g7yjQbw7u8lbPqNGgQ8kFbNtNgDFddSjhVpUmDrLknivlbx3DG4EuB
InKe8PaytKhWHsN7e+S2VW6jgbuiXueQ/BgeOzT4uVaPBnN8cjvFZcbwVgff
jncGNEjuHfU1XzGGs79/3t24kwY3fM/uTVw2hls9zm7+TKHB9p+sjs+8Yzjv
6PsomhGpx+Um7jV/R/GjG09/xZuS53PCzVN5fhR7fK8I0d9Fg8XNA/z6E6M4
93jx5Dg573zYd7zL7ssoXoywjkbWNLByiDpe0DOK50xN7W7Y0GAhIVJokTaK
f9WperP2kXqe1X9zpHkU94Q86Y6yJe3JvNDfVT+KtQVHj606SAOFseAgl9pR
fDPo4a+SwzTIxPVBnMpRHPm9m7rqCA2uHRGIFykexQZHTHovONMgPMeWVy9/
FO+Nj1s95kKDJBvPL95ZozhnT+SlOTfyPBXU9yWmjeKkh0GP/x0n/ZEa7qxM
GMWC1RWXBX1o0LXrrddo5Ci2aHVzY/vS4New7/WBsFGcWfD71ceTNPjCvpjV
EziKvQpach6eooGW6Y3gnpOjWL5H5cbhABocag2sDPYaxcqiLEX+QDL+XNb9
FnEbxcMOBnbPg2jA7XFm7xOnUVyw2lVsaygNjJJUqz7YjeKqVWELRWE00HE/
nzNmPYqV6rUEFc7R4DmHm0fMbBSf+nfxZ3UEDaxNi3wYO0bxun18XHsv0KDI
a/vII23yfBYuyX25SObHoVmfi2qjeNVTqbDBOBrErjlOSKwfxedqqzN7E2jA
io5Pq5AexWPHMuM7L9MgWuX19cOiozgtI3oVK4UGijHbfVgCo/jn5MmVc1dp
oCfw7XE4zyh2l3odyZ1Gg3vfjh4Q/8PCks+/7R+/Ts6/WZMRct9Z+G5BYQFx
kwaRh6WOq0+z8M39myJq0mnQ++7mUuNxFlbb0HHrVCYNTLVX5QwOsXCptGKV
fDbJVVp5CQwWjsyYobfd/S9fcpduo7KwPIUhv/I+DZQpDWaURhY+v2xfjX0+
DSYOtpRb17Nw1c/2B7cKyPNY3GHq8oq0R/9mhGQRDQjDJHblUxa+dro84uZj
Gty9V/p5+RMWvqzTXbDiCQ1Enuh99S9g4Yclh+piyHn/l5dk+t8cFn50gUdg
toIGDfZ2m26ms/BH6+j4Y09pMP0hKmtLKgu3TLhdKq2mQUZpjrjKJRbeLvZW
+HcNDfKdz1mon2fhg9Oaa3dh0t+GlrU7A1lYmzvh4AeggWVm4LoqPxamHBdD
lm9IfRK6L2z2YeHCkvnuj29p4FwcJVfkwcIC64MVv9fTgHFnibz8MRY2jPWg
bGigweXj9qG3nVmY3ti1af97GpzKL18v7sjCXUHCY9wfaZBqgocX7Vi4ZKzV
rOoTDWxfHPKZ3MvCRayD6HgTmY+xUhUDu1k42nxtFddnGuxXmR9ZjVj4uX6X
TxZB5qdP/l13HRYWFUh01+mgATX+fMVzFRZe+eP99rOdNPh+TSB2QYmFV3za
11HbRfpfabjFYD0L5ybsoPxj0ODBU+QftZb05yxRs7Xnv/qjePzHahauyX63
1L2XBg7hqCRYirT/gOL6G300sHhJt5peycK6equ7m/rJetieZHlYjIXz/da5
8g6S+a3g+QSE//PXqmLnEJmfBhVnVQRZ+OJvrn9WTBqc4Yi1mCwy8fuHH9Yc
ZtMgrJR67eQME5t5Bi53myTjOTAjMZ/JxOpvN66K/0rqf6Us02aYicWfmM0+
nqJBACFe9bOfiR+l99//PE2Dd3Ehax/2MLHnxw/8MrM0qAkPSB3vZOIZjreu
+zcaqN/hPrOFzsTuR9pVi+dosNqVuz+0jYlfD7Z6UufJ/G3/VKbQwsS3ZlnB
C99pIDzc8Lz1ExOLdKkflPtBA35d/9mI90z8xDzLzeE3DeiRuWYqdUwMBtrC
1/+S+WgkvXqgiomr9h491MhNh/2LZYfvPmbiYBfa0PYldOCxvnjhUiETf9HQ
2VTAS4fIjVYF/nnk/m65KiuW0qFFYGmx410mLidmuHT46XBy04PsNVlMPHam
t+SgAB3c47wqB28zMfNRgHqYIB24Bu2+FtxkYoXK/fxyy+hQU+FxfDaViYvW
Ol56K0yHjTkxlsbJTGzt9uKhtwgd8hRqM67HM3E9hZsjt4IOB3k+/lsawcRG
312PEpJ04F/j9SQhkInXrZ/iuiRDh5trtoZKeDMxdX/YSNVqOsSKRd6u82Di
7PCGjGFZOmT6lrv6HGNi/oCvcuJydAhKWhUscZSJHXY7bzdfS4dpU5dzFeS8
3/V3QT5cng6FGx/jfYeYuP0mrbNkHR16ll8yn7JlYp1z9941KdDhs5RS/6d9
TJwYtTphfD0dmuaVUgv2MLGBs528oCIdnp4VdIjZzcRZJtufD2/87/ubM68o
TLyjVcKpRo3Uq7z3NK8OE4cmGYpd20IHycqYhw4qTPzidBNX5VY6HNO3r9VS
ZmJJV/SepkmHLwzNcJENTLy2reTYvBYd6sO7jnPkmfjtgZc3t+rQ4XvIi7mL
a5jY32/41kldOoidTm6QkSHjSWzH8cJtpL6SigOVkkz8ieOY+Xo7HbaI7/tY
uIK0r7KqoFuPDkZ8K2uyRJl4Qu9Q0pw+HTxi/1alCTPxP6PHjyMM6eBt8HN3
Bw8ZP47nVJcYk+/5l4cq/RzBbtcuCyWa0cH8xvUVF6ZG8GTIuqFX5nRY+e+V
lebECM7q40qY2UWH3Vfe8DPHRvDIUaM/SpZ08DrUJXiHOYIDXZw69uymw44l
5zpChkfwl9MyccFWdJB5lfxy/8AI3il0me+ONR3iXjGfq/eOYKHknp2v95D+
/hmUF2aM4J8P+C1ZNnQ4UmKcx2kfwXc75DYK7yPjdSrJsJkYwUxa8NZtdnSY
Tb9bHvlhBBfbv184epgOUuqmaYavRrB3z7cLsU50mDC/ULqsYgTTrOac7jjT
wfKA8Q7Z0hGyf3UXqzhKB6HD295tLh7B8VF2OR9c6NCRwfRGRSP439iPGqFj
dKBdWlrR/WAE26LUfBs3ksPHNcPuj+AZftXD19xJ+7XnfkrcHcED9bti9U/Q
4drBCLebSSOYaJ+W6gmkg67iwoRJKGlPgotSaDgdHEcvc69zG8EWVu5bokiu
/3l3nQDJCssy/pd5ft7h48HRKK67bk6X5M/FzaJbXkUjnfk3bybP0kGO785J
55potOd5YdBRknH62ZUvnkcjkdxvJi1hdPhQNsQlWRWNho7c1TIkefm8oXZw
WTSqztArvR1Mh2yRsnfzt6PRBemPlgsBdKgYL97+JDoaXf0Qv+DkR4eqIr6p
DN9o9MM+uUDYmw4SG7sOvLWIRqLR3CYfSf9XaXeaOClHo5Uxqwqvknqeu/rt
kxtfNBK/LFnqSuov/t2au+jTBeTVUnlPaj8dtJJ2htX4X0BbhizsRsj4eLNH
xtdP8gLavNP9RAMZbzy18oNVdVGoXLQ2scaADoJqVzcneEehzp3j3zrJ/Hoh
s2TEOjYSnT+k33uRrA/VOmYVjx5FoMkd1k0VZD0zOdd28QfjPGLL3qp0I+ut
dW+Lcs7K8yhA2rY/maz3FX9btggcOoeWO9Q99CTvt/mgTK8+o3CU6XG7zayc
vD9miLbnhmeR7s70q9JkP6HsKzfJZx2GIuSlLlFjaLBetyvOy/sM2t/6ONeN
7M8m/I4GZaaFIr8LFqsf7CX77Yo7SWPeIcjgewYjgeynS1IGy28dDkYBOLWN
Tc4Dlp1ctfVHg9DRDfeHH/8mIMn4mdjvsEAkoPTPpoycv0TcdXhlHpxG43ED
O/r/mw+/WpTHvQ5Aeu7GpyTI+fdjPf8L04+nUN2tyZv6VwhgHp08Ucvth5wf
SjTIBZLzf/eaf35eJ9BVswyd24cICGdUTQxP+yD6/RLri4YEqClrBV3I9kav
7+l11yoRMPQyp/mgpxf6Vb40UFWUgHXvkMIyS09kbiH3x2eKCvfV9/4T+uCB
7kTt6euiUiH92V7hjEB3lCaZObrjORXEVgtrKxu7IdWfO2SOZlPhmF23v/PW
Y8i11WxeJI4KHSGyPYWhLqiWU6KreooKew0P1Hx46Yy6+TivUw5TIRpNZ3Bt
dEIJAj8ObjOkgp2g31mNA47oddE7nxxFKvBItke/LD2MtolUWV1fToWlsRdM
JfUOobozsZsnFtrgfJ+584pRe/R7ZyMz4UsbBDRE/b753A61x+ct7mprg6Uj
qa3OebYoMuD9iAhug/3Dwl2MwgPosFKz5b/CNngUEtsxHbofTf3KWxaa1gYx
IrKD0LwXZbsqXNwV2QY7rLNVw1h7kCa+umT/iTb4qt8Q9merNbKzFBgIcmgD
Tfm/UqUFu1HHzZSwmxZtMCFe/lcAWaKIAcOsnO1tMMmJzgv4sQs9rmM2x21o
A7W9jTFZ/uaoSOgb8UqsDQZ/OgvcFjVDfg+vFJv+/QxPgtM11rSboKiAzl2q
fZ8h88b6AwI1xujM2+dJP+o+g64FdUquxgj9UCxLis79DIcz7okU5yPkqqyt
dyfuM1CWOwgH/zFEXB5rXd+7fYatDZIWe3l2ojCDkV2axp+B+wJ1PoVigIbY
naF3138G9eNJF/c+0kMHrsQIdPN9hukz0tmyO7ejr3UNGtXjrSC7s23NnRld
tG+o5KcItRVEGm3F7Bp0EGtazwtetMI3mzXG8VXa6NA2iaOJma2Q6tw/Pe6u
hUZWXQg5EtEKs8SZa9LbNdHK0Myvi8daQWdbg8oD1a1I2neXjKlFK/i2f/Cl
BGkgq+EV/VxbWmHh7mGj+rrNCC3rv7dSuhXKBbiJN5pqaDBHw86ZpxUaZm4+
Ufikgl6c37Z+B6sFHhZ5RvsJbUKSUQfq55taYJUDa9WlSGX0O2bpAYeqFmjN
RilfVysh7YDrl7dlt4CJzex4au8GtOH57oAT8S2wGKWa7VW3Hlk+faFMC2wB
F1fNOeuXCuiWo9t6e5cW2KC+vP5j8zokzvOsTs68Bar/mGrvOSCPckWL1W6o
t0DhpoML01ZyaHSlj8ElqRboWdHkGxIhi/xnJOubeFogVz96ZVmfDLotM+Js
NtUMRT6VN2e9pZHv6kIHam8zpN1UD34pKYUUc6tnHZqaQe53tduJYUmk+wDm
nj5thl1RW/RPeEmgKIsst2v3mkE28u6Ou5Ir0S9Zpbuvk5tBBGSqXdjiaBtr
VYRCeDPUGOlusuwVQyD6felN72a4+XashkkTRU1E+c3FQ82g9bmnPFxOBNXp
FghYWDSDcZD3pHGqMMKr3tFpWs0gFPSrWPm+EKIeOp70Ur4ZzAbyv0dyBNCS
hLpH1OXN8O9L+J0oT340cGVp+u8/TVDGHUYTFViKehx8T8tONsGzZctee7fw
op25/4xk+pvAKG/s8dvyJejy5RzLwc9N0E8NddpcyoN4h5bft6hrgpELZ9hD
J7kR07qwdrS4Cfz/1rm57OVCfopK73OymuBk5iaD0nt/KQ48Rnv2pDTBRZWQ
XSadfyi5Ebu0uiObQLs3cfPAjt8U7yVp45qnm8Dw2MZp8w8/KeObIzqMPJqg
Kun87t0hPyjuPQJyprZNkJGmXL6h6TulLnXNG0+TJpg4lyxz48A8ZcIl3SVJ
uwnsfuo9nPr3jXLn9Lu4G0pN8MV3fkSkbZayp4D17pR0EywdWGjhvJqh1BYX
LvAKk8yveMPz7TTF33pnsSVXE6zVcf4gVzNFyWSo3OiZbgTD5QLLo4InKdem
iyUvDTdCKN9MyXIfDuV2to+wansj+Gd/k/K8wqb8uSUh8vRjI0wNz6mK9IxS
XjulXBerawR9/iQDESsWZf7xaautlY0QYv2v7ip9hGJZyc5eWtQI9U+MXmSH
fqH0SU+5Dd1phAG79PTawiGK/Cpzv19XG+GR+Yq2zSMDFOOzrhtN4hrBYMcR
R8bdXoqg3/F9pecaIdz4ocqvAAYl0b+nVy+oEd5uPx1hZtNBkdjPru4/0Qgx
f3LTq7bSKJvWnOzLOd4IbWyTaw9Xt1GMVG89OHisERJuXwu8bNFEmd3b4/za
uRE4v3a//xz3nrKiYyav3bER7l1SSOBd/pai9M2eL/FwI7DqFJ+pCL2ipD5i
KyeQfOf2r/SOpa8oG2UyLONJNrv+qzljySuKkdGxE5dITlD8o+fE9YqyRc4k
JY7khtIlPXKLtRTzUsPSWJJvXJWsGvxZSyna5jN7kWTNo2OFXt9qKW/ifm6L
JvnSW63gyYlailLyzPkokjf+FpYOZdVS3CSKTE+R/FVxjcZ0QS3l8RkzbWeS
TymWB7z2rKVc/JZmZU2y37GzbiylWgrFxCnJgGTXB61x7qwayr8HulZZhxrh
N4f9bGPUC8qZp/6XhUj+8562L0D/OWVEsdk34WAjWAZ+aDkh85SCVnnxiJMs
l//D88PaSormSjhZaN8IXFIaocW7yyl58goR/+xI/1jmjZF5jyl8y1/EhJH8
rueOr2F2AeV08dcEQZLL25Za//S7Tzli0iRSYdsI0daOkx0/sijGocJqJ0he
8XatRuixdIqp87pLmiRbaK0f3NOXRoEY7iV/DzTCp3tiTz5FJFPe9C+4d5B8
OyEt64LyJYptgstQNcnveGMNGqyjKetcdx/JJVnce/feKtVwioAyReUqyZvj
e1lOkcGU6dXzwtEkz9v12htb+VPY6o31wSQHRPBOR3V5UeoES8NPkGzYdKXe
y9aNUm3H8fUgeee3BrGfPkcoGaIavC4kH23dqlRCsaeIrdPpdySZ8TxAXUl3
H4Vpmf7oEMkDKxv4fTUsKZblcTl2JPPmaWW7PTSm/HasdDtA8huquvuBeX1K
a8rv2n0kHy6oNnitq02pk++P2Uuy6qeiZWcebKZQI3GGDckPf94Q+ndWiaKo
4P5xD8n6Qi1b3x5fS+l0itX5X9ZI1qRWS1JedWU1Wv/HD05s8pYXpdi338/9
jwOCKJrBakKUmmXWkf/x0ZPnlFhrllL+B0ZXJhA=
        "]}, {Automatic}],
      Editable->False,
      SelectWithContents->True,
      Selectable->False]}], ",", 
    RowBox[{
     SubscriptBox["\[Theta]", "3"], "\[Rule]", 
     InterpretationBox[
      RowBox[{
       TagBox["InterpolatingFunction",
        "SummaryHead"], "[", 
       DynamicModuleBox[{Typeset`open$$ = False, Typeset`embedState$$ = 
        "Ready"}, 
        TemplateBox[{
          PaneSelectorBox[{False -> GridBox[{{
                PaneBox[
                 ButtonBox[
                  DynamicBox[
                   FEPrivate`FrontEndResource[
                   "FEBitmaps", "SquarePlusIconMedium"]], 
                  ButtonFunction :> (Typeset`open$$ = True), Appearance -> 
                  None, BaseStyle -> {}, Evaluator -> Automatic, Method -> 
                  "Preemptive"], Alignment -> {Center, Center}, ImageSize -> 
                 Dynamic[{
                   Automatic, 3.5 CurrentValue["FontCapHeight"]/
                    AbsoluteCurrentValue[Magnification]}]], 
                GraphicsBox[{{{{}, {}, 
                    TagBox[{
                    Directive[
                    Opacity[1.], 
                    RGBColor[0.368417, 0.506779, 0.709798], 
                    AbsoluteThickness[1]], 
                    LineBox[CompressedData["
1:eJwVzHlM03ccxnGENRzOI+BGBgUtylainEHGMsrnwyEUScWZIQyYG3IYGHJJ
KKJhuE0nRwYIFCs3hR5y2wOTCURGhisbknHUQRnQ37cbx5yUIxMQuvLHk3de
/zyMy2kXEoyNjIx8DNtrgN3HEY1iG6BZzfdeeDoH7rJUx/lrkehSZOavdycg
z1tmv38jCW+djz+11KiF8ZjfG/pfZqLd2KDm02It1G2Nql/s5uAGc8A5J1ML
pt+6vVNZ/jUuGL+trb2oBU5oElc3/Q1G1OvxMEsLV5TJmkXXOxj6567JHwwt
SEJY7ZFZBTicPKKqMtVC/sFudml+MaZu2MrzXxEQssMv80dKMG7owOSvEwTc
4znC05lluHDpULlrH4HjzZHDn23cw02Ln2NjRQR67W92JvIr8PVIS7BxCQGG
z8p2BIOHer7Fh9U5BJwrbpp6KKvwLtdspP1LApwUnX/wV3zc8cpqKQgh4P23
4i9ceYBTPO64nyeB4ZqKkOO8GrS3ppXm2RFgbgwcWTpah8dirdsLzAx/d83r
+cp6jH7DeOKwSoGAU3NqQNGAZR1dZhlqCiqZ6l6n3EaU/5JdmP2Mgulj4g7a
uSb0shp4YSWl4PvkmrExKwE6UylNMfUUsNa/K+2fEGBKR7RjQDEFwdWbbUfF
zWjqEchXcilQlPN2MlJa8Pp/0+lL8RRcl/S3e/sJcTUn8T3peQqC9OoNuqUI
y9rX6NYsCnKEDplr4yL0PJGi3HeSgt3kdY6vWIzpgt/6aq0pWMz/9/MbVyVI
c2RF9dAomJ1U0yZdHiL3H55f1LoGmGcjDrQYtWJDpVeoYl4DqoNb7MTBVtSO
BlndGtXA1AqTVN9vw+FNWuv+Pg34n8iX/nSpHadUr+g7bRqQVQ3bmDM6UFdA
c0p3IJDLFMwPrHVgc2dSpMkDAi0WAnXq4060qZLE834kYHm7qnooqAuDP+ku
Sn1OQNWsqkjs7MJWGcP4iJrAuZcnxbuHu3FzKMu7iRBICwxaHs3txrWFO3Wy
ZQIBg1nsmpludPtg7tn0CgF6fG1Gtu8j/MKDjMyuE6i3LFYWih6hKFiiP/Oa
wMTiD6z75lK0tJ2YEW4RkD2PmJu9JkXOkF9M2hsC/AmbMC+1FKMK64q4OwTc
3lpV3WbJcCXcPk5ncIZfSekhkQyfSBZFzF0CCSKMu2cuR4eLvnk+BpvQHyeE
Zckxa3ZLF2iwsMvJ03ZGjq7T+86wDd6+2kmf81Xg2LsZjSEGb3207TkrVuAQ
7XTYWYPbXKKvqPb3oI0uqHrPD1Xhm/q0HgxccH665/8BLZju5Q==
                    "]]}, 
                    Annotation[#, "Charting`Private`Tag$3599#1"]& ]}}, {}}, {
                 DisplayFunction -> Identity, Ticks -> {Automatic, Automatic},
                   AxesOrigin -> {0, 0.5235990246370369}, 
                  FrameTicks -> {{{}, {}}, {{}, {}}}, 
                  GridLines -> {None, None}, DisplayFunction -> Identity, 
                  PlotRangePadding -> {{
                    Scaled[0.1], 
                    Scaled[0.1]}, {
                    Scaled[0.1], 
                    Scaled[0.1]}}, PlotRangeClipping -> True, ImagePadding -> 
                  All, DisplayFunction -> Identity, AspectRatio -> 1, 
                  Axes -> {False, False}, AxesLabel -> {None, None}, 
                  AxesOrigin -> {0, 0.5235990246370369}, DisplayFunction :> 
                  Identity, Frame -> {{True, True}, {True, True}}, 
                  FrameLabel -> {{None, None}, {None, None}}, FrameStyle -> 
                  Directive[
                    Opacity[0.5], 
                    Thickness[Tiny], 
                    RGBColor[0.368417, 0.506779, 0.709798]], 
                  FrameTicks -> {{None, None}, {None, None}}, 
                  GridLines -> {None, None}, GridLinesStyle -> Directive[
                    GrayLevel[0.5, 0.4]], ImageSize -> 
                  Dynamic[{
                    Automatic, 3.5 CurrentValue["FontCapHeight"]/
                    AbsoluteCurrentValue[Magnification]}], 
                  Method -> {
                   "DefaultBoundaryStyle" -> Automatic, 
                    "DefaultGraphicsInteraction" -> {
                    "Version" -> 1.2, "TrackMousePosition" -> {True, False}, 
                    "Effects" -> {
                    "Highlight" -> {"ratio" -> 2}, 
                    "HighlightPoint" -> {"ratio" -> 2}, 
                    "Droplines" -> {
                    "freeformCursorMode" -> True, 
                    "placement" -> {"x" -> "All", "y" -> "None"}}}}, 
                    "DefaultMeshStyle" -> AbsolutePointSize[6], 
                    "ScalingFunctions" -> None, 
                    "CoordinatesToolOptions" -> {"DisplayFunction" -> ({
                    (Identity[#]& )[
                    Part[#, 1]], 
                    (Identity[#]& )[
                    Part[#, 2]]}& ), "CopiedValueFunction" -> ({
                    (Identity[#]& )[
                    Part[#, 1]], 
                    (Identity[#]& )[
                    Part[#, 2]]}& )}}, 
                  PlotRange -> {{0., 6000.}, {0.5235990246370369, 
                   0.6760149828937899}}, PlotRangeClipping -> True, 
                  PlotRangePadding -> {{
                    Scaled[0.1], 
                    Scaled[0.1]}, {
                    Scaled[0.1], 
                    Scaled[0.1]}}, Ticks -> {Automatic, Automatic}}], 
                GridBox[{{
                   RowBox[{
                    TagBox["\"Domain: \"", "SummaryItemAnnotation"], 
                    "\[InvisibleSpace]", 
                    TagBox[
                    RowBox[{"{", 
                    RowBox[{"{", 
                    RowBox[{"0.`", ",", "6000.`"}], "}"}], "}"}], 
                    "SummaryItem"]}]}, {
                   RowBox[{
                    TagBox["\"Output: \"", "SummaryItemAnnotation"], 
                    "\[InvisibleSpace]", 
                    TagBox["\"scalar\"", "SummaryItem"]}]}}, 
                 GridBoxAlignment -> {
                  "Columns" -> {{Left}}, "Rows" -> {{Automatic}}}, AutoDelete -> 
                 False, GridBoxItemSize -> {
                  "Columns" -> {{Automatic}}, "Rows" -> {{Automatic}}}, 
                 GridBoxSpacings -> {
                  "Columns" -> {{2}}, "Rows" -> {{Automatic}}}, 
                 BaseStyle -> {
                  ShowStringCharacters -> False, NumberMarks -> False, 
                   PrintPrecision -> 3, ShowSyntaxStyles -> False}]}}, 
              GridBoxAlignment -> {"Rows" -> {{Top}}}, AutoDelete -> False, 
              GridBoxItemSize -> {
               "Columns" -> {{Automatic}}, "Rows" -> {{Automatic}}}, 
              BaselinePosition -> {1, 1}], True -> GridBox[{{
                PaneBox[
                 ButtonBox[
                  DynamicBox[
                   FEPrivate`FrontEndResource[
                   "FEBitmaps", "SquareMinusIconMedium"]], 
                  ButtonFunction :> (Typeset`open$$ = False), Appearance -> 
                  None, BaseStyle -> {}, Evaluator -> Automatic, Method -> 
                  "Preemptive"], Alignment -> {Center, Center}, ImageSize -> 
                 Dynamic[{
                   Automatic, 3.5 CurrentValue["FontCapHeight"]/
                    AbsoluteCurrentValue[Magnification]}]], 
                GraphicsBox[{{{{}, {}, 
                    TagBox[{
                    Directive[
                    Opacity[1.], 
                    RGBColor[0.368417, 0.506779, 0.709798], 
                    AbsoluteThickness[1]], 
                    LineBox[CompressedData["
1:eJwVzHlM03ccxnGENRzOI+BGBgUtylainEHGMsrnwyEUScWZIQyYG3IYGHJJ
KKJhuE0nRwYIFCs3hR5y2wOTCURGhisbknHUQRnQ37cbx5yUIxMQuvLHk3de
/zyMy2kXEoyNjIx8DNtrgN3HEY1iG6BZzfdeeDoH7rJUx/lrkehSZOavdycg
z1tmv38jCW+djz+11KiF8ZjfG/pfZqLd2KDm02It1G2Nql/s5uAGc8A5J1ML
pt+6vVNZ/jUuGL+trb2oBU5oElc3/Q1G1OvxMEsLV5TJmkXXOxj6567JHwwt
SEJY7ZFZBTicPKKqMtVC/sFudml+MaZu2MrzXxEQssMv80dKMG7owOSvEwTc
4znC05lluHDpULlrH4HjzZHDn23cw02Ln2NjRQR67W92JvIr8PVIS7BxCQGG
z8p2BIOHer7Fh9U5BJwrbpp6KKvwLtdspP1LApwUnX/wV3zc8cpqKQgh4P23
4i9ceYBTPO64nyeB4ZqKkOO8GrS3ppXm2RFgbgwcWTpah8dirdsLzAx/d83r
+cp6jH7DeOKwSoGAU3NqQNGAZR1dZhlqCiqZ6l6n3EaU/5JdmP2Mgulj4g7a
uSb0shp4YSWl4PvkmrExKwE6UylNMfUUsNa/K+2fEGBKR7RjQDEFwdWbbUfF
zWjqEchXcilQlPN2MlJa8Pp/0+lL8RRcl/S3e/sJcTUn8T3peQqC9OoNuqUI
y9rX6NYsCnKEDplr4yL0PJGi3HeSgt3kdY6vWIzpgt/6aq0pWMz/9/MbVyVI
c2RF9dAomJ1U0yZdHiL3H55f1LoGmGcjDrQYtWJDpVeoYl4DqoNb7MTBVtSO
BlndGtXA1AqTVN9vw+FNWuv+Pg34n8iX/nSpHadUr+g7bRqQVQ3bmDM6UFdA
c0p3IJDLFMwPrHVgc2dSpMkDAi0WAnXq4060qZLE834kYHm7qnooqAuDP+ku
Sn1OQNWsqkjs7MJWGcP4iJrAuZcnxbuHu3FzKMu7iRBICwxaHs3txrWFO3Wy
ZQIBg1nsmpludPtg7tn0CgF6fG1Gtu8j/MKDjMyuE6i3LFYWih6hKFiiP/Oa
wMTiD6z75lK0tJ2YEW4RkD2PmJu9JkXOkF9M2hsC/AmbMC+1FKMK64q4OwTc
3lpV3WbJcCXcPk5ncIZfSekhkQyfSBZFzF0CCSKMu2cuR4eLvnk+BpvQHyeE
Zckxa3ZLF2iwsMvJ03ZGjq7T+86wDd6+2kmf81Xg2LsZjSEGb3207TkrVuAQ
7XTYWYPbXKKvqPb3oI0uqHrPD1Xhm/q0HgxccH665/8BLZju5Q==
                    "]]}, 
                    Annotation[#, "Charting`Private`Tag$3599#1"]& ]}}, {}}, {
                 DisplayFunction -> Identity, Ticks -> {Automatic, Automatic},
                   AxesOrigin -> {0, 0.5235990246370369}, 
                  FrameTicks -> {{{}, {}}, {{}, {}}}, 
                  GridLines -> {None, None}, DisplayFunction -> Identity, 
                  PlotRangePadding -> {{
                    Scaled[0.1], 
                    Scaled[0.1]}, {
                    Scaled[0.1], 
                    Scaled[0.1]}}, PlotRangeClipping -> True, ImagePadding -> 
                  All, DisplayFunction -> Identity, AspectRatio -> 1, 
                  Axes -> {False, False}, AxesLabel -> {None, None}, 
                  AxesOrigin -> {0, 0.5235990246370369}, DisplayFunction :> 
                  Identity, Frame -> {{True, True}, {True, True}}, 
                  FrameLabel -> {{None, None}, {None, None}}, FrameStyle -> 
                  Directive[
                    Opacity[0.5], 
                    Thickness[Tiny], 
                    RGBColor[0.368417, 0.506779, 0.709798]], 
                  FrameTicks -> {{None, None}, {None, None}}, 
                  GridLines -> {None, None}, GridLinesStyle -> Directive[
                    GrayLevel[0.5, 0.4]], ImageSize -> 
                  Dynamic[{
                    Automatic, 3.5 CurrentValue["FontCapHeight"]/
                    AbsoluteCurrentValue[Magnification]}], 
                  Method -> {
                   "DefaultBoundaryStyle" -> Automatic, 
                    "DefaultGraphicsInteraction" -> {
                    "Version" -> 1.2, "TrackMousePosition" -> {True, False}, 
                    "Effects" -> {
                    "Highlight" -> {"ratio" -> 2}, 
                    "HighlightPoint" -> {"ratio" -> 2}, 
                    "Droplines" -> {
                    "freeformCursorMode" -> True, 
                    "placement" -> {"x" -> "All", "y" -> "None"}}}}, 
                    "DefaultMeshStyle" -> AbsolutePointSize[6], 
                    "ScalingFunctions" -> None, 
                    "CoordinatesToolOptions" -> {"DisplayFunction" -> ({
                    (Identity[#]& )[
                    Part[#, 1]], 
                    (Identity[#]& )[
                    Part[#, 2]]}& ), "CopiedValueFunction" -> ({
                    (Identity[#]& )[
                    Part[#, 1]], 
                    (Identity[#]& )[
                    Part[#, 2]]}& )}}, 
                  PlotRange -> {{0., 6000.}, {0.5235990246370369, 
                   0.6760149828937899}}, PlotRangeClipping -> True, 
                  PlotRangePadding -> {{
                    Scaled[0.1], 
                    Scaled[0.1]}, {
                    Scaled[0.1], 
                    Scaled[0.1]}}, Ticks -> {Automatic, Automatic}}], 
                GridBox[{{
                   RowBox[{
                    TagBox["\"Domain: \"", "SummaryItemAnnotation"], 
                    "\[InvisibleSpace]", 
                    TagBox[
                    RowBox[{"{", 
                    RowBox[{"{", 
                    RowBox[{"0.`", ",", "6000.`"}], "}"}], "}"}], 
                    "SummaryItem"]}]}, {
                   RowBox[{
                    TagBox["\"Output: \"", "SummaryItemAnnotation"], 
                    "\[InvisibleSpace]", 
                    TagBox["\"scalar\"", "SummaryItem"]}]}, {
                   RowBox[{
                    TagBox["\"Order: \"", "SummaryItemAnnotation"], 
                    "\[InvisibleSpace]", 
                    TagBox["3", "SummaryItem"]}]}, {
                   RowBox[{
                    TagBox["\"Method: \"", "SummaryItemAnnotation"], 
                    "\[InvisibleSpace]", 
                    TagBox["\"Hermite\"", "SummaryItem"]}]}, {
                   RowBox[{
                    TagBox["\"Periodic: \"", "SummaryItemAnnotation"], 
                    "\[InvisibleSpace]", 
                    TagBox["False", "SummaryItem"]}]}}, 
                 GridBoxAlignment -> {
                  "Columns" -> {{Left}}, "Rows" -> {{Automatic}}}, AutoDelete -> 
                 False, GridBoxItemSize -> {
                  "Columns" -> {{Automatic}}, "Rows" -> {{Automatic}}}, 
                 GridBoxSpacings -> {
                  "Columns" -> {{2}}, "Rows" -> {{Automatic}}}, 
                 BaseStyle -> {
                  ShowStringCharacters -> False, NumberMarks -> False, 
                   PrintPrecision -> 3, ShowSyntaxStyles -> False}]}}, 
              GridBoxAlignment -> {"Rows" -> {{Top}}}, AutoDelete -> False, 
              GridBoxItemSize -> {
               "Columns" -> {{Automatic}}, "Rows" -> {{Automatic}}}, 
              BaselinePosition -> {1, 1}]}, 
           Dynamic[Typeset`open$$], ImageSize -> Automatic]},
         "SummaryPanel"],
        DynamicModuleValues:>{}], "]"}],
      InterpolatingFunction[{{0., 6000.}}, {
       5, 7, 1, {753}, {4}, 0, 0, 0, 0, Automatic, {}, {}, 
        False}, CompressedData["
1:eJwt2Hc0F97/B3CjKR8hEQ0zo4hSisr7aWeV2dsmIolEMjOKzBDZe+/323qb
JSFUVBqEbCKVGUUf4/f+/r7fe849j3vveb3u+Oeecy+vpaOONR0NDQ0ttS78
p/G/8k3uTeFKnhzhv2r/zyuEgbHKDRdPu//1nQiXJYVEJCci/jeeRNjGbnfS
timLkC7jOR2rVEBQM2813sdaQ8jqshmtoGkipC98jzF0byOksDpeoJnvIHQm
rnp/rOwiMHBsWeip/URQjWG62t/QSwhi4fw82DxAsGpnyZ23GiHQbYs3c7YZ
I2QqHti3ZDtBwJVawVCHKcKIt94pHufvBN+keYVq1xlCpLGySN75ecLw9RiJ
hcYFgrj72Olz8r8IZueVOmSUlwkRdAVm0mp/CM/aGRZPX1wlzDx0eCCl8y/h
oE7XvlOX1wkaHJIlkkabBLYdqfYRO2hxP4CHnv4qHeZpchLdGulh6i0k8ZNr
KzpWi9osXLdB2vWYaff77bjImb5xOnsnrj7dnZHksgse5n5y60r/IIJuYcyc
Yzc+fJCQv+LCDBOB6WhWUxa8zpUS845kxWmhgPappj3IKXh/RWeJDSxHuNee
CrLDp9g+TsiQAz9E6yWiw/aBwk157MHJBW9W8m+L/P1Q3lpgeOHUQexeyXwq
3nII9stvIsOEedA1qybnO8eDU9/aF52reWE1PnRueYEPj4aWA93EBPCsj/H9
qu1h/PzEv/9ujiA4u2SsN4aFoNKhXeq3XwR32mxX6YhHsOMfuqmqL0eRopv8
ydZCDBJJJ5v3fz0Gy/lJ4tRJCRQ/rnyLPxJYlvJTSqo7DkK/xtNfXifgFhdy
U1xPEmSdNp4boicxyUT/MW/LKRzsIDwYGzgF/aC7pw9VSSFcoW7aMPw0Xmwu
J8danwGN+A7XSTlpVLDs/H8bJVzUDOWl0Xlp+FAn1anwqvZyBWnQdYbdileU
xgEGS05vJWkIuj0vv3NRGscnDqndJErjrLb3mI2FNJSeffE0vy4N9+F1m8IY
aRTT8Oj+apTGEK884fwPabAoXD0axC4DxauBHO/lZFATpjbffU8GRyuZXvU3
ySCt/0PmMO1ZsNLFe07IncUDEWPd6XtnsarFLTrbdBaWtqIHRg6ew2tfacYP
HucgGa+81tJ9Dilk3Z9Vx89jS5vFQH74eTgMOnQmTp9HnYoAc/oVWWyt6NfN
6ZOF1oGo+EJtAlICVb6QXxHgsuKzu58HSBIzKh8wATTv/apMLQJouh9Wm60A
lcKCddzKcrC52/hk5LEcuLoMnmWOyuEN/+JzS3F5+LmFtfB7y0O4ad/4w9/y
eM+QR/fbUQEeepJ85tMK4Et7LvfSUhGvpzSvHB9QxO3jX/yS9JWw38s2g/6d
EtgevbDeo64Mxlyeo/ztythSf3f+hIIK1t72Vsk3qmB5/KSXztkLmFl5BMua
C/j6z8xWZ0lV0B+ayc9oVQXvsRnVd0Q1yMrO/FifVoPJxZlw0bvq8DSbETdm
0kDCzZn3IRkaqPaZuV17QhOX7T7b7v6hid/6TaY22RcRJ1es02B8Cclxr/kZ
GLRw4yEh7ZSNFs7ep+y70qwFhpkDacay2ugjPuC/XK+NguaZAi0pHbiKXT6m
XqEDpYRnlUrHdMFGLySNIl2YsLyeOiKph2xuh7i9T/XwQ4xZiUZJH5LnKn99
f6MPL7XLWd2XL6PFYFXr+fBlrO44uI/bnQi/FCOuJ2lEnEz9rzMWMoffUM0T
4JIYpspZ0qdEn07EQ8lEYyGqm/UGTupUvbZ+UqNkELFy6ZLAwSwiXJJerz/I
JmJhQunzbA4RRqFs+ZRiIlrEx109K4gQ6y5XRh0RcZ5+7NueU+fhvjTZ0UYE
Wwt7R3kXESI2Q6Xx/UTI7syL8Z4gQrfEwcNqlgjbS6fMVFeI8F5ckxenM4AX
eUtvNbMBPOwYHWS5DeAmyEbXJmaAO2P74zXPGeB2Gr9ot5oBnIyONpkYGkBM
QIjdxN4A32b4bhj7GiCn5tBzo2gDWNzj2muUa4D96ux2hrUG+MzG2mjQYYAW
Vfe1lnEDlPkMSYuvGSClUtEtic0Qwd+KKFvFDHHnIMviLSVDXNFxEx8wNYRm
0KC9iqshGl/uMf2TZIgTDGqa+Y2GyFH3O0+cMAR7eLXY9p1GCH7782CNmBH+
7uZnuqZjBAdtww12NyOE+7+/oZdnBFKVal9UtxE6p5qU320xxk9OGQrjSWMw
alTwqlkZQ9TnSGRQtDE0yrLWXjQZ455STv0TGhPU9Oe6VxBM8NMxX6rQxwS8
WwuX0htMcDmpqCJuzQRh4iW3ws+a4vkL0rEAT1O4/9DrHus0hQTrmpcctxm+
ncnmy3AyQ4a52quNFjMQAxccTdnNsZuUwP7U1hztHwkNXE/McSNvTbufzQKL
loZKQhoW8OCuPuPibwGaAVbRpnoLBCU4cjMtWoBJv5PVWOQKYllEthVYXEH8
rrqcwuwrSNiqqlA8eQWJm72jJSKWSF619SPbWyLl18qhslJLpM4EN5QvWiJt
ap9J5SkrrJm7ZsiGWsGo9+PEqyEr1GodF9GXvAr2VxEOI0FX4SL3s/zGwFV8
qFP9/VvCGjONXttc8qyxo43EvrDfBnydw4I3o2xw/gPL6R/brsGgV0HF9u41
3B66Q/y6cA2dDKQAljBbCJ6eKD8vcB2+VvuHrzdcR2+kDmPcZTscfxoi3Txn
h9Bvz21mg2+guytxSlDLHjx1zrbmHA64kak+HT/kgOoQAbuu3JugdV7/vsPB
EYJiP6p4uG5hfL7hj2byLWRQHkl7HXCCibuVV0GqEzjPSTV0H3JGz+aOTboM
Zzxu+QIJ3tt4sfz8m+/r2/gtlPfo3W0XCBmFneE+eAeGD2+N3Gy7g9Bn+sHP
HF3xdF5GgonTDa/icx6sVrihR5bpy4SGOya+ukl0Tbpj4eHogyd+HtiUVP+S
x+WJ4gmzop5gTxBjnT22/fEEvXLgBSlrL5T+TuSw+eiFdPG+y5+d7uKR7b64
C8ze8MskdteRvcHTqK0k3OCDpgH1qrgOXxxfz4qmc/ADLWPGa+klPyCvSZvm
/j34Yry3bfd9NPRvsQhPvQ/+VJulEyP3EWL+MriXzx9zvEcO+lj7Y7pFniyd
4I9xa2PC8mt/DG536Spb98fen0IC208GQLPri5upXQAeUCI7KjMCYDdgcPis
2ANc2sLn21z3ACdFf/SqKgfCSlOBu8orENE3k615ygPRFPmrOGwyEPvmG8a1
OIPgqBW8n10jCG1lOrpffILwYj+zRWBNEJoC39gfnw/Cs4VQjwHhYOysO85u
WxgMPb/eil8iIchQ8b3kWxQCM84LzIZTITj4g/n9CYFQDDzti2K8Egqdzfsv
G2NC8VJOdNP5ZSgIAd2nBNdCMa762WlWOQzBu/tI1VFh1Huuf9pnIAyt6rOm
+VoPYdJM++Hdi4dYOrNXeeVMOD5vSzhK8Q/Hk09cLLfehiMtK/X3Uc4IXFc0
ik6xiMDJSfZj/xREYDPo4yvvuQiMkjPHv+hGornbcV26NhI6G2m7NJgewUR4
xPHN+Uew0eH9dNHhEW7dtTzTlfIIHWcKC19+fATB5TmuJoYo3C+XelgnF4Vh
u5UEj5tROCdQnyudHIXEQa+K1fYoHBv5o9a+EoXmsdvjMSLRIH6d87I0ikYX
ZfyZZFg01AI+0259Go0W3Q7Fnp/R+LD02XmX8GOMxE5kwOox5qQW3t5Je4x7
PmpDk+2Psacte4a48Bi5/6yvveSKgTElPjxNIQYsxicOudjHoJ32DVk1NgZS
HoOG/76OQe78zBYSTSzYbDdKzaRi4fCyJprWJhatwk53cmJjcTDkiIFKaywW
Y0ZEx//Goj0jjtZXIg7JJRo9XDZxkK24FeEQF4fRmhjl521xCGio3WD9EwdT
LZt7nyTiITW+Z0ucXTx2uzYFEnPikcHHFWL6Ph4n3jmHWW3Eo8WrI/z60QQ0
06i455gk4PmDZsvh8AQ0MshqcjUmQNelupB3MQGTg8e2iRxOhKdKvqWEQSJC
H2bM98UkIvF9oo//+0QUsj9mFGNKwuEz/7K8lUlCpqEVh+O1JBz06jjAHJOE
c43nl9KeJ8GIvqxDbCYJHip82U85k7Fn79IAs04yyGOt7NahybhQFq9V15yM
lIPydmZLyZgP/elPL5gCxZW41AJiClLm+vmbIlKwNHmoqK81BRpDlhKLaylY
7wph/SWeClJL2dIvy1SYVX/uWYpNhaRkd0/kp1TsKPvQc2RPGoZEu3patdPA
FHh9bad3GmSH6fguFqTh5pkUleiPadj8fO5B3EYaHrkNNieJpIOXw4cmXS8d
3LsVVzUj0nFwO8PiWns6wjevLXfTZMB1TVHuI2cGzFZ5w7tOZEDl90bvG/UM
jF/feu3ZtQz4Du5aJvtnYL82q396egYMhNOGquoyELcpItP5MQOfeqpix2Yy
kC+8J3CFKROenrdcmSQyodn5xkZAOxPXF/S2xVhn4gH7QC69ZyYyz1op3Y7I
hIC1XudkRiYKIpR0jSozIVor1f+mNRNXWTb3Lo1kIsWuXZtrLRMfWyLDwZGF
q4Gk3S8ks7B0oSNKRSsLAbum93TYZyHFgHGzLzwLlFzx79/IWXizqNP9510W
yAX3C7oms/DIrMKrcD0LzmxjF++zZePA1bfBr0Sy0VZZ38xMyMYt+vw1ol42
pM73KgQ6Z2PddWcY5VE2XpTJfBgjZ+O2nsmk7Mts8K94/00azcaH5HSmP3+z
YfKlVZWHIweTXD8DVCVz4GjE+tz5Ug62RB05te1GDhLb5YsSA3NwbMOIWywr
B2dXXlZWtedAdVHqguxMDog/cwbaWHOx8aa2ZZE/F7mlnUWHTuVCM2okSk05
FxZfqyKf6+bCRTosXOpKLoLCLcJKbuYicarBluN+Lorl9ivfj81FQ7I7/0xB
LrrH9go7fcjFjEil6PK/udjqpHXc43Ae+qMv/WY/mYdSysUnFPk8+Pdo+ulo
54G730qK3zwPTwc9fv6yz4PBaGTWC8880Fr+MzAXnIeisdC9++PzoGu145Jy
bh4e3lbwc/qUhxf+PuUp9PlYe1w31n4iH/pT914fQT7IMmoV4Zr52B7BmjRv
lI9XDuUv6e3yEaap9YfdIx8aYnOHjwTnY+tv030FsfloeNbJIJidjztBZ9ez
y/JRV1kll9+Tj41h8cCitXzIMxa9JvEV4KYDp2eEZAGS3gaLOCoWoE18pfeS
fgH0l7KY6iwLMFGrqch3qwDO3iseYd4F2LV3+Q1nVAFyShZ4C3IKcF5x9o5U
bQE+2/SF2UxQ40JeZMYxF4KxpLSm7Vwh2NVpa2bVCsHzXaea3bAQIiE5VbLX
CsHAOPG2+E4hvkfwf9sXUIgOFivawOhCcPDdTPk3vRBWJzxOO5EKUSof8GGy
vhDPJfUuEKYL8V5A4Fk8RxHG9y5JzisVIV2lrjFHtwjGHj7qhleKsK9Y4fM/
jkV4XKHb+9e7CEz1Vn1TD4sQ0nS7/1NyEQQucJ87U1iE529fpyZXU/P0XTc3
WopA421Auz5bhLwcGfp/OYuh3nlg66piMebPZRfW6xYjhiRy8a5lMaQPlS2e
dyrGXh42PmPfYizwumu7hxdT310DfrHJxWi1MJArLyzG09RPtG9qikHp12r+
1lqMjrl1Y+HVYoxvKV6+JlqCv5wGkfnmJfBZzUrlcygBfd9McapnCYJrz9Tv
Cy6Bk7rtpWfxJTAeip+wyi+BklO7x86aEsw2H5gjspMQz+Z8Ne8OCbBp71v6
RALNXJ6tTTcJ9Iv/NeLdx7vXqHKSaKJsqUrYGtXZUVXmp4zaUzUd+ofB8T/j
9xKZvf+TJ3CYI4zq57ayg4lUrze3TZGorjUMlDdTjaxb9PpMlbdqh/JPqoWm
Js07e0g4vq1MVohqLZn+iSJVEImnLanWCX2drqAqueKcQv+ZhJKXNJf0qAom
RtDmUk2/foCyTLVw54sg514SKgtvGM9Rfaq6R9y+j4S26Xq6aapdIZY91v0k
bH7fasP7hQRxjcLlAapmJI0HCQPUczLNs+kNktDg+Dhn9xAJM11SJzuoTj1L
7fs4TMJIyRbfgRES+pNuCHwdJeFT8IdXM2MkvHWVdvw9TsLLqxlsmxMkNOts
r98+ScLyS3P6mCkShAm1GjzTJBhXMceVfKeuc/T68JmfJDRlNgm3zlDjOLic
teeocRHOTwbnSZCp3b1vZJEEjbESl7El6v4Y1d5P/CbBSWpKbGqFBH+LgNDp
vyTEhvJO/VgjIZ/yTGF2gwQ9/ciNLFoyaH+b1xG3kEGKk3Bh3E6G0Wla8aad
ZGzvfT99h5GMSvesnCO7ybDgvG0+zELG7Lrqgs9eMrzGePwPcZKxs/0P27MD
ZMQXv80z5SHj8KPcM+v81DyXu69ThMiAoa7JuaNkjKcaMu6SICNwzPxp30ky
hIVs7Aukyei4YX/ATZaMm2XOnUoKZDAvu99lu0DNl/YVHdcggyGs8oWzLnX9
gSkTOiMyasQOLEdZkMHkqxXOe42Mq10Bh8sdyHjCW9cAFzJYb8/od3lS55dm
v9LvTwZhU9Z+4iEZl1uvuc3GkmEf9uj+ShoZ/tp14XQFZCRyjCUwlpNRNsiQ
w15PxkBrrn9gGxk7yLD6/YEMybgv8jbDZJj7uPL1/CAjzIaFTnmFuo+LJaNV
W0oxLqXSdJilFPWKNFLqfKWI0qkruiVZClsLZ+44xVIQbh6NeaJfir13J3aM
2pTiZ0iq9zb3UrTEX148GlKKiL1PDKYySmH4mLsxq7YUAiwBh826SjEX8S2M
81spnjBqLn7aLIVCq4Hoy11lEN4SNpzLUYbSNtdSAeEySIVY+mafKUOD+sVL
fKplUGSS4c40LENH1+E5brsy6DxmaUzzLEOf/nrEwbAyCGV3PjucVYY788mz
YnVlaD5/45BUVxmYw2Quyk6Vwax3p4/yRhlKDveRLu4tx6pzweBl0XIwVmmy
ZWuUg/vPotqcfTlOSCfcOxteDiWv87VBpHIYNIzNfnxTDrvNoMM8s+XwlhMz
sWeqgJvIXNursxVwYik/LnS9AjdWnVMC4ipgPXpy+1hLBcxf/XYiLFTAsLx2
IOVQJXQTPVX+qlciynbzau+tSrw9HXC/OrYSu7bvzIipr4RqT3iD83AlrjO2
ptynGiq/5hVNtdhd0jiLaifZTqaC6sxEJmcz1WPazL2jVG81+MTRjlSiQmRG
j5eq/NXzrWajlfiQFn4qZawSVn2DuX3jlfi15xg7x9dKxJtqeXgvVOJsvvPA
+HolhuZjCGoMFNyXqckqY6dAMKBvKwc/BZ/ajZIp0hTc2zUgoaNFgfgl07Y5
GwoGo4eMw70pCO0xXzgSQ8EZrtHAl0UULEZustC2UkDaeihVepiCa17nhJ1X
KeBbMKos2lOFARsP2XGxKsQNxL/af6EKN80FJb5bV0FpjBJX61+FA9YK64GZ
Vfg19d5Kv7EKHXYWr/kHq5A1Myux+LcK0gnJqY95qtElf4HhlHI1rs0sufbc
qMZGfOa4W1Q1YuUvanHWVFPfQxqjLF+r8eKaujPDnhoY/1Wlp5erwbH1nHv3
DGrw/5/vt2rwf05NQgk=
       "], {Developer`PackedArrayForm, CompressedData["
1:eJwl1Q1HKIAVBuB215IkSZIkLUmSJEmSJEmSJEmSJEmSliRJkiRJkiRJkiRJ
kiRJkiRJkiRJkiTJdSVJkuy52+FxfsB7Pv7d8J+Ktn8EBAS8/Qr4X/1tgQQR
TAihhBFOBJFEEU0MscQRTwKJJJFMCqmkkU4GmWSRTQ655JFPAYUUUUwJpZRR
TgWVVFFNDbXUUU8DjTTRTAuttNFOB5100U0PvfTRzwCDDDHMCKOMMc4Ek0wx
zQyzzDHPAossscwKq6yxzgabbLHNDrvssc8BhxxxzAmnnHHOBZdccc0Nt9xx
zwOPPPHMC7/5wytvvPPBJ19880OAQfhFIEEEE0IoYYQTQSRRRBNDLHHEk0Ai
SSSTQipppJNBJllkk0MueeRTQCFFFFNCKWWUU0ElVVRTQy111NNAI00000Ir
f4e8nQ466aKbHnrpo58BBhlimBFGGWOcCSaZYpoZZpljngUWWWKZFVZZY50N
Ntlimx122WOfAw454pgTTjnjnAsuueKaG265454HHnnimRd+84dX3njng0++
+OaHv8v/i0CCCCaEUMIIJ4JIoogmhljiiCeBRJJIJoVU0kgng0yyyCaHXPLI
p4BCiiimhFLKKKeCSqqopoZa6qingUaaaKaFVtpop4NOuuimh1766GeAQYYY
ZoRRxhhngkmmmGaGWeaYZ4FFllhmhVXWWGeDTbbYZodd9tjngEOOOOaEU844
54JLrrjmhlvuuOeBR5545oXf/OH11//v/DsffPLFNz8E/FP+BBJEMCGEEkY4
EUQSRTQxxBJHPAkkkkQyKaSSRjoZZJJFNjnkkkc+BRRSRDEllFJGORVUUkU1
NdRSRz0NNNJEMy200kY7HXTSRTc99NJHPwMMMsQwI4wyxjgTTDLFNDPMMsc8
CyyyxDIrrLLGOhtsssU2O+yyxz4HHHLEMSeccsY5F1xyxTU33HLHPQ888sQz
L/zmD6+88c4Hn3zxzQ9/H/8vAgkimBBCCSOcCCKJIpoYYokjngQSSSKZFFJJ
I50MMskimxxyySOfAgopopgSSimjnAoqqaKaGmqpo54GGmmimRZaaaOdDjrp
opseeumjnwEGGWKYEUYZY5wJJplimhlmmWOeBRZZYpkVVlljnQ022WKbHXbZ
Y58DDjnimBNOOeOcCy654pobbrnjngceeeKZF37zh1feeOeDT7745oeAf8mf
QIIIJoRQwggngkiiiCaGWOKIJ4FEkkgmhVTSSCeDTLLIJodc8singEKKKKaE
Usoop4JKqqimhlrqqKeBRppopoVW2ming0666KaHXvroZ4BBhhhmhFHGGGeC
SaaYZoZZ5phngUWWWGaFVdZYZ4NNtthmh1322OeAQ4445oRTzjjngkuuuOaG
W+6454H/AssRecM=
        "], CompressedData["
1:eJwtmHk8VV/Uxi8qhCIhhUwZQiJj6iwRypQpDRIyJzOZIyKRJKKJJBpQaaCI
fWkyy0yGcu85lxQlwzXznt/7vv77fmz7rPXstdd+FokzvlauLBQKhb6WQnEN
VNKyqhkCyv//fBPIPHKSZGyBHr/NNgqae9+6nSFZMIV6fevRKHhS4J0RQPK7
GxyVW6yjwJuHoyaW5JvOFwSFLKNg+87LYzdIpu3bmitwJAqkmGVn1D4MQRYn
vyifThQoGD8720Xy8x38Y2KyUSCR0rLm/MchaHk0xsT4o2BJIFpF8NMQDPf/
lPFfjYSZM/3sKV+GIL9v452cl5Hw4JPqweW6IWikPpOlu5C8kWPFrXEI1NZw
7NIQjoSNf1xMG5rJ9dzUdTdbIuDs6x4D2dYhEM7hkpm/FAGnS0eib3YMAbdX
atrVrRHgfiUritk9BMf/vr6l9SocLkqZXTTuGwLr12YHx03CoeBcaGPaIKkP
h1HA3ZEwaEEv7jQNDcEOypv3avFhwCvzWWERH4KPxTOeRdJhkCzf3V30cwju
yn5dFM4KBTnleCW98SF45D4reJ4nFGos60bRvyFAa0fGbl0OAVnWWCTJHIJj
9Qqqp9eGwLdfk8d8FoZA7vRc18OE8/ChbvupvJUhkBgV+XKY6zwgCYupbWto
MLYqI3HTKxhKL4+x+HDSIPKT5+q5tiDgftLIuL2BBobeP8Ru7AuCrJVj47n8
NDiB07XriwMh9tzF45e20KCityKrTyIQVl5lnjAQpcE/zbev0u4GwLUXbnMh
UjQ4OSf5p3zcH9IW9o/6ydOAeejX3UtG/lBZt+WlqjINRFby2i4/8YOWib2v
qGo0KOF7+9yR1w9qpoN2bd1LA7vTGudcl32Ad0Hj8EGgQdo1ycvmw95wpr+z
d9iABk5L79myY8/BPxto22tKA+41A9JOql7woWE55KAVDUb0MipNpz0hRPl5
PftxGrS+X/iiUOsBR+OfRyfa00D1eQsH/ak7WNcYCjScoUHbvsPzHnfdYLT1
nJydJw0GfWYmdU1dIYDx2jjZlwbLEdXVCvwuwNln1eYYTAOHivdKDn/OQJj7
ulRaOA3++NWG7RtwgqmAk0ObYmiQw5f/3qTfETJphWXzl2iQtM33gW+nA7i4
WUT/TaJBxAN96fIUe2gweBoeep0GnXy8Ui8C7eB3XfTvezdpsFRdckQ49gQc
oIyYu9yhQWZ7qJhW6THo/Lvo35VDgyPMR0GlnLagnsEbz8yjwUXvc9eyIm3g
rla0YvMjGrzhWpOpzmUNRaZ6bseKafBkq9T8lWkLuOH/6KHBSxrsW/F607vT
HA4XFA0/LqWB+90ovtJmYzhhoLPnajkNdNdPc6LPRrCgmNa3UkmDR6mP6j5z
GEDX7cHy9dU00Pa5wOS9pgdf42J9yj/QYJsS/4at5rrAByw/0z/T4GNZ8pHz
93Xghezy6GItDSoNH9EyFTUhsNz7+XI9Dc5enLdmVd0DZotJjIeNNOg6N7z/
9gFlKHgXNzHbRAPFM7towb1yELDKs4m1hQZc5RIldZukQHShI7OeZAm1Acn0
99vgPIuYrNNXUv+QkMK1Vnzgxi0vXkayiUxypyiFAtnn6v2+kuz6vkdmursM
/Y0I1HpNcnqV8bbagFUkP5uNu5H8vLTzm7Q2D9Xu4H39v+T+ge93n3co2Uw9
HtaXZ0FySm6Ly/udW6nlNs4DSc002CR0z+2e6nbqgPX/cabt900nUyJhAQ2G
5pNs4Xn76NOkSHBy+7MJkbwOP82cuxwJqyss8I/kNft3ud6OjQTx3gAnaXL/
7y6mJjpRkfD0hn74MZJ52XY9+R4SCXbp6s42rTRgW5N77LpeJFg+78owa6eB
ksxV0XaeSFi7VVxYv5M87xWe8QffIqBMfnZerZvML27vh+WCCFC45xfp+oP8
/ZERR3gTDi+nXoDhTxr0Wnl07W8JAw3tP8L9E+T9TZ0b0ZwKheQu+kPZeRpQ
lo9wREqGgiLP6X3KLHTwCGd0utmFwND5HfFZ3HS4OD2P+xichyh9eYcwITqM
qRijtAPBYO4tETwoQYcD1p5iBuZBwEupLW1UoANrxE5nubOB0KPO62miTofr
SF5uNT0A2BK6dZ0xOvyJSqgubvAHzgWXLfXGdMj7GJrLgvzgpFf4WLAtHfg9
nR4aXvMFv7dV10Kd6HBQJv/t9VpvCN8xbPTdiw4lWAo3IXUOlsY1OV8H06HG
ZLfah/tngdu2NJMlmg5Jj3bqCGt5Qg7Noso7iQ6Bl/PTWa+4Q4agOZfwTTpo
WYRy3ae4Ad/77LTN9+kg6jdcHXjHBZwTfXx8n9BBd/Zs1iMrZ2ip4dmk+ZIO
QksP5/EdZ+CFRUdoSDkdTHxX4g7zOUFnetpbv490GNplfinhpgPI66gGP2si
83kSVN5jZA/BHKdfQxcdcu5b3MxWsYPUQRFMc5AOC80yhyVMTwD35N+VBwQd
JpoHfZ+kHYOZBzl6V3/TQXP4gprx8lFowuOnKJN0mDF/7tSUZAMGklXKBxbp
YJqXZHcpzgo+Hz1neocNB17OyvvOFRZQ/zc4QJYLh3SXGxoTJuYQ9jWjapUP
hxOP5RKFokzA1D5wVmMLDkq7AiKuLh4CT/dShe+iOMQcTu+vrzQE07k1Ymuk
cOB4lR/D/u4gsBrtedEii8PDwmwlnQE9ODcJLxQUcdDaYsrzeNcBWNCZyd6x
G4dshrD5UWuAiLBP7z7vwUGGeUqMeX0f3OinyW/WxOFHQ2fRIs9esKQYK2/Z
i4OP9sgl24+aEDVorNO7DwdlKnvyWKE6rDM2Pv0FyPi+6lQqnNtD9r2HwW56
OGSYiRfZu6hAmWojjXoQh51hIpqwVRkeKFXt/GaIwxqx3PHRGgXodeMXe3cI
B4cDbBf0yuTA6eOOn07GOOiOH9fd9HcHfKUry/eb4OD8U8xX1VUKHIbnN4ea
4TAs9PFoVLQ4KFhXfe4yx6Gfc5Qq3bwNHgx8fbtwBIdPqTObvSSF4JmeR96Y
BQ6lk4628382gbTAsfQSSxy+acmEnDLeAJJ2putMrHB4dUXU70IAO2glvDIa
ItmXquG1dGkF4x26J7HXGoeKNL/lTKUJ7KJr9bADyYWclJ3P3jdh3zI5xo6R
PGTrH0IZHkT9CH8hS3KVuqScttY/hEtcXOgg91t3WHOPYOs86nouZmn93/6y
qgLP+VioxZjRqZdkPIPffkt7vV5DfSGsdWySjHcL4fznzA926je8Y1yY5KPq
PTU8Beupyg52lgpkfl96lbBnfDxUkYzmw/Jk/op92PCj3Rups32PDjBNcTj+
YvFmXQ4v1TfLNrSAZFtvnmqbfl6q9/+zoabAOaPNycAe4UP5RLJ8hnpFDl8y
nJ5KiKeT7Msv7svckAwJYkvx20m9+9rObXvMmQy7XcLCT5FsHj/kdGJNMjx0
ZHW+TfKhpx0HeFaTQI1JH50l4/MruO7j1ZAEe36gTksyXx2MtdktMwm2rjNQ
eWyDw7+espGlM0mgSl/knrPFoZll2kZhdxK8/sf063fCwSrbI5/l4BWQpR1P
tT+HQ714C9XdJRFWJ65djjuPw7WV7s6I65dBd/D0dqsYHEQR8dK3NgF2Sz6u
a76CQ67KxvYEjgS4tqQpIJqFg6NHstZp1njYrPh95utDUt/LngZXNlwCwXvM
vf9e4MB5FKmfVIiD8Wi1d0nvyXxtBJ9aH4uFI07bnAu+4BD886KgZNpFWKNe
cvZwGw57XmyxzeyJAYl3zpXiQzhUrtVT//E2GqI8XlFF/+Dw1zgHKx6LAj+v
p+bWizhIsDTaXzkUCWpbT0q1sxOgZqVisb02HJpzLSWf8hPQPP5uuNglDGSa
VW8zxAiIjmGe+isaCrWnjURqFAk4vVcmozvrPPRnmBtXaxPQkn5srF0jGGxR
D5o1IEApJVryEDMQ0lqiU8MsCTBrCpkwaQ+A8p+1RUdPEXByU2xbQq0/+Ble
U7zjRoDw68drt3WQfs59ozBrIAE/BbdMF3j5QmLXG5+7Fwh4LKebP+bpDU1m
Rq7hVwh4p2+O3brtBTlKe++WpBPAtcCr7Eb6t5SvWKRZNgGZezZs5Ar2gMTo
p5mnHxEQbhUcvk7IHX6ICtD/PieAeVswI7rbFY5OUb7OVBCwkzWlGXa4QFjJ
JN+mLwQcC26tHig4A40dHKwOrQRk6CmFfbFwAuO1qlxT3whYCOHd3b7dEdbL
rzjT6KQ+Mnqt/dtOg3KGYvbe3wTcqlcsbVI6BRzY2s08UwQoZokxgnxOgunZ
r5u9lwhwmH+d0ud5HP5lCpoJr2VAmLxYaF6OLRTZbjPfwcMAw/XipifXHIWg
v5+6HmxmAH5bukQgwxqe3x83z97GgDKOHm2RQ1bg8OOnhrQkA+5VGDQUbrOE
untffA7IMUCHb9j143oL2Bmpcq9DmQGB+1bCdyeaAU+DiHGLBgMaXS5J5Oqb
gESqH4vefgZcI+S6tu4/DFaFq8P79Bmw+LiPvcfLCPZ4+sk1HmKAvjaLenqd
ASjLWVvNmjHAbnz4lYHZQXhU/y+jwYoBJ1e4tX5M64GagtvtB8cZ4LGnYXbV
4QCwqD99s2zPgEgDHUXHvwCyXft2jp1hgIiqluLU2f3wPPr1yVB3BkRhhiNb
5XRgYPXklmIvBjzVzxLmFtMGtT0uv1J9GfDpOWOjn4EmtN+t0lMIZEASm46S
yC11qB3V87wXwoATY3HVJTf2wLzUd8iPYMBKD2tiXK0KqMWuuJtHM0BR/vKD
jbt2g13+Uk9+LANO3VbXeHlBCdr4cmRK4hlAw19eVP69E8Le9X8JSST1Wzm0
MJ8lB0MCLzVZkxnAnqNNW4qUgXCfgdCmFDI/9c6ziSrS0Ofymd38OgOwxM16
MdKS0LLhwYVrNxhAPXM5NcJMnPR1vOczMhjgsHe94LixKKxfUXjhmskA5Xv6
8cJmWyHTxU2d/RYDVD5ne8dnCcHLOMnwqNsM+Nfge79MQgDkE35wiN1lwO+H
51p/2m4C5+k7Awn3GNCdwt5T8nojxJiNTFRlMyCv/JR0vC4XeBqHhdflMGBM
8HbiZn12CAwJW1d0n6yXcX3UVswGoboqGZ65DFAtDS2y96fAy3FDuf0PGOA6
JXDPaXwOY3m/VaGPZAH1MvR55R92wtHqhlEeA77Vzbov/BjBdHr+HkkmeaYy
NqYqrg/7ydJ3oZDkouJh8Xs+VOxehWfCU5Iv+6gcCZeqQbsKMzQvkNzy6VVu
klg/WnvTakSeZIvyilthwQxUcaL1/ivye70R5nY/9oyhzLDq86Ikry55Th1b
mkA/veLf+ZDx5jjWqWwMnkKNrffXF5L5eJZ+m55On0FZIf/OXyPzvSWxdSPG
mEWGxu0lx0k9wnXUvtQ1zSM9eOPIQ+rF6RcS8NV+ER3J/X6s5A4DnvVfKel4
vIRuHHAvP0jq/anvkJH322X0+sSdrc1ZDGC98yfme+YKcvmuktpzkwGT9Xem
/C+soqWrFImudAb46ZvEt26hULtMdVBdGslRdo8JewqVErXu9ZtUBpTs0z06
dINC1ZXd2nyHrJfnG+PpWu8p1JKN3CGRZD2JmTZxP/xGobJ7+FeWkPUm++tc
1cQMhXq2ankXjazH/p0PuM9ysFCba/32bIxjgHuQwNUyfhbqsPuVFp0YBljv
8dj4UZiF6vKGj+oexQD5b5kmC9tYqHHSEtfTwxkQ01l+05XkDvF0f5ZQsn8I
ukoKkOuVPQs++wYzoPP6+oqLAizUsrCTZd8DGBAwyIxd4mWhPg3Rdjb3Y0DB
TslbH7hYqIXBdTjyJuvf6q0D6zrSH2i+3fWLvJ8JPDuiClhYqPFPBacFzjJg
gNYxtn2ZQu3X7dXU8yDPi0+kOWyOQuVU3r7s48aAOb7RJ+VTFGqU6m+uVmcG
hNa/s/84RqEaPh3crerEgCt5G2yfMyhUrvg1fjdPM2C7XXpe3HcKVcQQ3ZA8
yYBDg/KR8u0Uqskv6uKrowww5usi0GcK9XLX7mJDSwakuDg/O1ZOoa57lpQ3
aErWr+zpBzPFFOq1d9w2B8j+JdvBcn5dLoVatlXo1hOyv8UHXwG5dAq1jbXG
kx8Y8FH8w5VTCRQqsoyXGt/HgItBTs4OMRTqAfUr+bV7GfBSslzBPZxCDYhW
GsvTIuvtDV96YBCFGtpEobJoMmDLo7M//vhSqClGR9Y4qZP3qffwwDkvCrU5
p/N99R5y/bOc5HE3CnVpcPNpNlUGIMGpc9vPUKi+j97GGu5mgLrLF3cbsn6+
fvSQT9rFgNdCzIirxylUC2N1y407GbBHJzlqvylZb1c4erJ2MEDt4iVhNl0K
tTUPSqUkGBBnuKg4uIdCZQvapRy4nQH+5wmrg8oU6uE5JPVRlLxvKzzez3dS
qLTyvBv8ImR/6VkI2CZDoWZIZvSGbWVAft1trc8SFCrHu4irQ1vI/uhuf9df
lELV0xB6biTEgLu02NviwhSqNdbWFi3AgKYjv02sNlOoHluuRL3jJ+/vsVHN
yxsp1JrreMk/Pgbc0Tl5krqeQr0ogi39Jt8z+cXH84zVVWQvdHPxJycDslne
Dnv/WkWPuzsKf5Lv350KL2XBrlU08Um6bM0aBryfSV5Y17iKOH8YnpRgZQBh
6vJvpXoVqR1vzsQoDIjlN1+/UraKyqUv4vkrBJyfnP8a93wVRas8yuZaJsDk
eOOLDY9W0ZtHC58CFgn4nF5WkJO9iuiTktLS8wRA/UWVwLRVZPLO262bScCe
ATC2il9FidqCyVemCRg9S6HrhK0il26/3LkJAtiHK3mT3FbRMS29Ds9xAl5Y
3YZ/1qvoyPG34oOjBGQ/2LHX/8AqkpZLvnVzhIDndYlKWeqrqOWPz7g5g4AC
7aP6tfKryLSpQIwTJ2DZKdeHRWwVJexU+zA4RPqPEe+2+k2rSJu7Tun1dwI+
WoRa3WVfRcGzyPHKAAHWuhtGgpdWkAffysMY0n/07s09MjC2ghSrm73Dugng
+LfTx2ZwBb3dEVgZ2EGA1WV/qe/NK8hCDVXcIv3L5beeaibUFZRrHrmJ2kz6
lT0qnbUlKyhBYP+H4QYCjO6kjVrnraBDHPWF2bUEhHi0UZ+lraCsyW47208E
2LDosIhcXEHDJZodvDWk31LQupzjt4I2HpWy8EAEPDm7o0HXeQVhrldnq98T
EFPWbj5xdAXpiprUbS0noH/TI5Znh1bQ5fdvL2iVEbDVx0HCYO8KKnQaTz/2
moCOUtnKMYUVlHMxcF1oCQFff/S9eyi6gmTzKrJvPyMgXrh63GPjCtJQvpda
WUiA8Vns6H6WFdTo/Khv6DEBrC0h3eJTy6h6n6KGVz4Bs1dTMoToyyh1/GPi
bC4Bias+e6XbllFE3MjXeNIfKt/QvGdYvYwGP6m1i94lwE6N6Rr/Zhl9D3xU
W3aLzO9Q76uWJ8soyMz5hUUmAVWXWIMls5eRPh4aN036TXWV7crFacuoyU7p
wO00AjSCKNOQsIzKVd+MYKkEtMXXlQ2GL6P8cr79clcJkDLb1T7ttYw26rZL
8JP+VUmRtipiv4yeblDKWI0nYM7ESsLWfBl5xMwrGMYR0B5SL33owDLaMbll
ISWGPM+wGhsjtWU0mWy13B1FwK9WxWxr2WWUzqNs3hBOwB2jSvR1yzJavHNA
ihpCgJBFFZxav4xutneGlwYR8NCNxja/uIQKf1TUzfuT+R9l1m74u4T6N280
B18CCH2RWyr0JXRCJosz4Rzpz+8cc3TqWkIKgg8wQ08C/J9XVEt8WUL4s8Wd
HKRf769L95wuW0Izg7eaGs8QUK06qvWNfE9blke0jRwJoLb1bNp+bwmlbql8
/tGeAHxMoc33+hK6ny++84AdAa8EGlwaLy0haZn8urjjBJhOCHSIhC4hrydv
cmqPkvUJEzwRXkvIYcOWIm5rAkY8aSzDp5eQ3IWwIG0LAsoeodyflkto9sHd
RHczAmS2dVTPHVxCv5dlhjONCfh+38tUUGsJSSqE0MGIgFjbnvBuuSXE/Vu1
+Jc+Ad71NxyeCi8h/hbpA1m6BARxV3VfW7+ELJbKWGUwAiTHwtkvrC6iveK1
FaU6BJwbDtgRMr2IZI1DPQzJeae0IVYqfHQRXRLW4/imQfYTmzm35O+L6Erk
7rvn1AhY0x7h9qhjEclLeImzqBJwpfygQGPdIrpbk398ahd537Zftdr+fhEd
WMvLN6JAQKOcfn/ss0V0Nm/VaECOgB3jCRkz9xfReTEVaWUZcn1iWyRvxiI6
UbxZNk6KnLf+qnJrJi4iYfqVI73iBDScD1LxjFxEcft+deKiBHwwDlhn77uI
nIRnqye2EmQ/XZo8fWYRzcYrbVoVIkD0XPkPn6PkfvpP7hoKECARHqRx8TAZ
36Uqm9RN5P2D7e739y+iw9Ow79tGAjwHqh3qVRZRWcKb/gRusv59PAWtpBbR
w9FRTIOTgBneAsuxzYuop77KeWQtAfydGhNZ6xbR66KvsvfZCHBfv7W3YmkB
Cbr/qj7GQkBKe9M0Y3IB6eCndvGt4nB5h+g+4dEFVNuxvaFlCYfq3RzrnX8s
IMmnPhopCzgM+hOdb7oW0ObF7ADTORzi0sTSNzQtoPD+BNNDMzjIxvaH7KQu
oBelfrcNJnHYEKwTbfNqAU3v/Xzs4F8ckP7H61cLFhBL4fBK4RgOkmz6E5fu
LCC7XpnyTb9w4A8LKr+cuoA4DsfGR4yQ83XSpcGMSwuIa8OOw1kEDuuq/h12
Dl1AXUufHN/QcBBr2hCDnVtA538vN7R/x8GJW89LxnEBzRtsM5UawMGOY5Iy
YrOA7ogJTgZ9wyHmcnviq8NkfJVt72u7cVA7lzqZiC2ghe2ZR106cJjLPmnh
t3sBlRE51aytOCzLPJn2kFxA/nmvFvKacDjTsAYFbF5AJ8tdTl5rwGGs4MyN
fq4F5Mzh7BlehwPtd9J3Y7YFpP5cXtb9Cw50Qda71QvzKCJNiz/xEw6GUtmK
vFPzKC919urTDzh8Ntn7z+X3PFo/si6jsRoHNvlpHOHzSN/P8jAPIuOvKFa4
3DuPrl67scviPQ5SP7SunWyeR6svsvUy3uHwlufwgtaHeXSm+pdPWSkOqb3R
rBll8yil5sbwt1c4XK2W3bRYOI846uDJygscoufnBXzuz6N3japhJcU4mJ6+
Ubzlxjwq0hllcXmKQ8gpEOu4NI+Weo7rCj/CYcehY2bZIfPIsbe2peMhDpNX
KvbG+8wj8zOPFVMf4HDlslJmkOs8StpmfsLkPqlXL9XW69Q8WmQ4b9ydjcPm
0ktJ7DbzqCPkfYjAXRxYO0qFCk3mkRqlJW3xFg7X0/xmrfTnUY1ATwtLJg5m
f9strmjOo1vWDB/OdBzkMS9oUphHFtoX/DZdx+GezI9n28TnUWra8eqbKTj4
TgVWWwnOo38hP9m3JuOQIyR39QY3qe9hS8P7iThYexiu7WedR6NVMQk/4nF4
GtXQunVuDm02GJgWj8Ohb5fgbtfxOdRK23vdOQaHv0/V+Svoc6j4bsJQaRQO
TReMuix755DFRsMjnBE4nIqkXZtqnkN5yu799qE4fKzQUrn/cQ6NdjS7VgWR
9XviYO390jnU9FhvScwfB748x/BXj+fQ4Rvi92K9ceicb5HuuT2HsJW1zgNe
OOSpeagkpM+ha326mRpncRj41DmnlTKHlIzS1NM8cNB7vRT8N2EOTWbE7zJy
xyG0U9JmTewcMqu477nsSup7a2Pwtqg55GZRM/zaBYeERzd61ELnkOM6Z45v
Z3Bou+LDJus/h/zZW1+tOOKwv1vum+jZOfRr6hlD2gEH+/xVa2HnOVTYeOip
ih0OPY1XkKzNHAodvtmjewwH7LSwtInBHOIRU/W2sibrvfy3TZzGHJIf7C6a
sMSBtKmbbFTmkJzTbo1UC7IfyIw4yyrOIVxDmHvXERyYMY4HlmXI793jjB0y
w+EJt+GwqCSpP5uOTropDskVEk26onPooNk1TUMTHMTD5v65bplD82efT00c
xkEmtjzbm38OnTeRZ949hIP0HCU/ZAOp/4NBzMgIh6NlomyXOOfQm+YH0316
ODTbmXdtmZ9FuSrhz/0xHIrc99vX/pxFRykl7lx7cSjI7DqZ2juL6gbuWDRp
4bCvZPnafMcsig/vPZ+iiYPB5+3fXb/OogsyZn3mGjic4KpQ72yYRc1HVWx/
quHAPfXe/eXnWdQ967M9dg/Z30xbpdKqZ9HL2h/qIqpkvoMZnoHvZ9GBmh7J
gd2kXqy6p2hls+igxzmze8o4LDBzbCxfzaL5yNjSU7twoAqfsPz4bBb5p8H1
bztx+OO3ODmXO4swITaL47I4lBk88sUyZlHBs6DJXimy3135/jj98iyS5/jM
YiqJwxpm3uDcxVlUaZHuSxXHoaSOLusUOYvcXhbp7NmOw/xPqdim87PIPsyy
eE4UBweJuHCHgFlU621wHIng0G1Ns5/2nkViA95waRvZX2wtFZI9Z1G69MP8
CmEclryylrY7z6K+YY3L/4RwyDQ5+e3dKVIf5b5hOUHyveh/WnXUdhYxqJd+
S27CQbm+4fuMEbk+767n9g04CDMe2hRqzyKFC7n2YutxCOdPmghQmEXvuCsv
dHOQ78VQvdqozCzSf7hu6Bo7+b0k22tOkrMocp3zRaN1OHAadE31i84ioeBk
mYU1ONTkGZ7SE55FdoOUDc/YyPp7TPteuHkWNUzkazqy4nBHeiJcgHcWTXxl
/pJnweGH5N97rVyzSK7uZc/UKh3spx2vp7DPouceVctVK3QYsRW2MWUj88lI
+ZSxQAeV0BvRr6eZ6JnupJIPkw65S58nlIeZaIxDUMN4kg7p67afr+lhoopG
bT2+f3SoqotjxHQwkfqHrMTev3QQaLVV1/vKRKHJgpy5f+hQo99+fG0jE834
SsyajNMhdcpmzPMLE3WrD8nP/abDr0arh601TCQ6o/og/xcdDuhaRGlXMVF1
2D/ToFE63IlL1RAtZ6Lkh8XKB3/SQS2ivIC1lIk+3zA7vHmEDrGtFfWjJUw0
NSP8zQCnw/dRNsXmh0wkqCt9N+wHHQznW+drMplIqiD26ot+OigMMnjqrjBR
/9UZIec+OhTleTYci2einIxeQvAbHfi99NJGY5hoewfPVEMPHSxot+2iIplo
68z7lynddLh3ysv8YCgTPdk1W2TRRYezVTqbeYKYyPhzAY2/kw7s7E7FPb5M
JLO/NaCnnQ7xzN7YfC8m+lqzC+620SFM649coDsT1bY8NnRopQNl2C9b35mJ
hr96BDEa6fBsx2d7MRsmCutbeuxTS8YTEfiC14CJPtFfDix8oENU5tDxrRqk
vjopSV9r6KC+zid5lyoTveLV9s6vpsNpbyP/g7uY6JLg/UthVDoMJzydtNvJ
RGWu/t1iiA5rnjg+7dzBRBo6G3w/VdLh5Bbf6CMSTLTutI352fdkPnkGwU0i
THRjiRjd85oOV74e9bjAwkRLeRdy2IvI8336OSdqeAY1St23ZOTRQXKtYndd
4wxKHql51E9y2aG9e56SvPts4v/yGEtATNurYKiz+cgzRXJl4l3LiyXBMJkb
HbD+IVkf9eGJKs+D4UDxOzVtkqW+vZZIfxoMtslLY+7/8cEiC2Z+MOwKMb+b
SbL94KPNdrnBsG6tqejnfDoMcGU3p8YGg2Jzyuq/AjrUfiEC1rkGg1OYr4Ho
Y1Ifb2F9ZBQMt052jHc9Ic8TfHyaRYIhYM5aLLmQDnkxOsh9MghSC7nxfcV0
WMvF+yWpLgi0y8WNfj+jw8/Un7vU7geBIb1l2aiEDgbbEr4HuQbB8SMtIjmv
6CBReOXvO8Ug2Hn4bs34Gzp4F7ljC9OBMM/Kzqn5lg76TwbaVVEg7HxxV+lE
FR2cVu4acyoFwuJDrlzzj3TgK955MyYvAArURl2F6+kwcazy726xABiQe+vy
voUOjDnx0Ir7/vDz5U9XDbK+oi2swz/J+MOuDSfeuQ/QofBOpG9NsB+ceuSW
aECQ8Z1bVRPP9YUHrOKiXeT9SsRrbgR4+gCVIWS6bYoOQsdbLlINvOFtftYl
EfK+y/zdLBK+5xyUc5vJ7ST7S0bV1TSR0rNgGEMvfcmDQ8ovh29ttp6gFsR1
EJH9Lkk7yXCdgAcUiwk9P0H2V6WI5JqHY26QZH31w1WyX78U9zmx3OcKEm11
rg5kv7dgyylHgy4g5nAvt10bh/UxCeJYljNIs+pEFujjEPHBSyjY7wws7j9v
MEK+h2xnj+0ycXWCWPHu4wVHyX59hJJnFuAI95gvfX7bk35o5sNZCXkH+MW0
6ftIvv9max6Bcro9eD60RJqkvziv+NQ/VuwU2M3/EC8LwcGc41Ndm8xJ8h3T
/BB5kXzvjtu02LgfhzS+M2X3k8j3IWXkQUmPLaQ5DUvtJv2WaEXO8Ab/o9D0
I7J+H+nXprlkCxqVbMBmetm9PQ+H34F5lRqc1tDCtV5oifSLly21m51XLaHZ
WvpXGek3Nxh6XButs4DrX5P8vlfgsDZXlqB4HAG53ff1Ykm/Gzbr8jw1xAz8
mW3UF/WkPh9HsKh3JoAb1gUEkH5bfMNBhpy0MUwKIMdO0p9rXhhl5S49BJUN
coe/k36e2rN5NtbNCK6b5qTFkvPAGWkTtwetBhDSbahd8BuHKkM+4363gzCZ
PL7ehpw/3BMCjyBJffg9ndlzh5xXKDfz01lXD8DhL5atcSs4ZFV7KZnM6sKt
ih3NQmsISFoTuDzDrgusitT40+Q8VSEqnzZuh8FWGY5OFl4CVGpbP2wx3wcx
t3e+UhMk4H7ObLJT2F7Y86dNgE2EgLSD+v2BXVrQvMwCIRIE1Nz5WRxhpwlC
0pfW3iHnxw9YS2HHWg2QN9smGEjOmxOJ6Q61X9XANitUinM3AfOSSX3OpXtA
5bWQY406AU+KKk99cVaFjXmC9cLk/OueYs6WqqECXJGdkSLkvMz58vvvULnd
EKS5JN9+kACr1RunHc/ughQRXgu9wwRgtnH3sVeKwHIrJSCQnM/R9W6HNEkF
0K78fcDLkoDPsVkMyzJ58N+axBFrS0CkFV9BA1MWSm890NGzI1mZ/0WQhwxw
20goljqQ8/Ptb+Pca3bAz+vf2+jOBEhri9fmfZSCrn+HONvdCVAz7mk+kicJ
Wpe2fEr0IuBfcvwE5Z4EPOGV3c3tS4BJY+UV02fiYP3YPzMrkJxnjwfvf8u1
HToPp5zoDCHAIfpol9qqCFRswEUbI0h9pNl5eBS2wfyHZ7px0QTEDF133HJZ
GDbxIX62OAKqthwIyufeAl2ip7ktEgj4dIQ3b0eZIBRJJP/0uULqU77n2OIF
Adgp4Kd5PoUAjZS9NLZVfhDu8TLUTCNgakyDn1q4CRyd1oyUZxDg5a6QERHB
B+yel9CaWwS8YeZcbfTihcPXsqP++/+UqdPS9vA/G4C9ksbFmUNAqYRR1yE1
HshMlS1szCUg2eHh0nAeFyS1FkTZ5xNw7COXveRrTgjfPtNR8piA/id6KcZL
7JCbnVTSVEiAkeLFpJTgdSDhH7bu7TMCngWIlNQJrQWx8ZjfQSUERL1ekJEb
ZAMt6zbq+tcErC4eef+9mhWi9501iywl4HKRnP9fxAI6bsO2T94RpP97J2ES
TYG0bT55994ToDft8VWqfgWr6eMOd0AEBMn7r2G2LWF7TxK7mdUEvKdKnHm7
cRE73Tpl6fqRAFG1lMmm8HlMI8DrU8lnAv4mDf+Y4Z7DKGXYz/5aAhxVHVjY
aphYQG6q64sGAooPthkMSM1gH3autFg0E2BjV/rJu2wKc533q//8lQD90GqQ
8Z/E+LyThfnbCWjI4XP9Y/YPs1y+0bKvk4C7LUPH2o0mMEHDAmfDbgIoHsks
caV/ML6dH7+p9hIAhTyrlevGsXt3LXLK+ghg2IbXHP39C8M0el9yDxLwVuJq
xi6eUeyi+BfxvT/Ieko0iXc4M4Kd2vZ2pz6NPA+JP3yTdAa24NLuqYATEF+l
JeCTSGCpQ3L/ZggCDq6npFwyw7EzLn4uBcMEDGy35W5VomMrl+u3fPtJwBe3
5VDjmiGMW7HdmPaLvI+uBnUVM9+xzKNZJz+MEXDnzFl32uMBTHnh6s/oP+Tf
5xVXOF3rw26viZwXmSDgZYlUU3xuL9ZQJbfp3j8C+OTKH2/p6cZ0/w6Yrk4S
oGvf8JNfsQt7pW5w4cs0AbxKqyIbVtqxd0sq604zyfqRNDSJZbZiHUEFQ3Wz
ZP3YOVac3dKCYZI/jnDOE8Bvlj4w49uAiapcXC+xQIB8uzG33+gXbK/umDff
IgFcF0x5LkZ/xPJzjKr6Sb5gf75LbU81FnB1XNR1iYy3fOajit57bH8H4dZD
MrfKHulGlzKsJ2XnVrVlAro7ZAMER19i6teDsSiSI5LyR/d8K8LkQzad/I+d
bMR2THQVYdNqxcH/8cAnx+Dq9iLsa71e2n/c8kt95frXImxSvbv4P3brzaU6
NRVhN8Pc6v7jxVv55ar1RZhUSczqf7zNkHe280MRJm14TeMCyWf4JIVCK4uw
E/tTvf/j7wojwiJlRRi/HnE9hmQOyvLqm/NFmEGv1YtYkvcPmvc90izCpoZo
dZdIRp08ayfnCrE0k1uDCSRnNyl/y6woxEZo6k/ukMz2mNKdevoJ9nP9s+Ji
kmd5/56rkXmEHdI+xV5Fcoqx/K1u/nwszHC2s5Fk4xNchzhk8rAIbVXVbyS/
X3ETFrXPxf54rmj/+W9/mbefKyfuYO/KmRGrJK+hJz3I4szEonKmr/OsEDB3
NSvw8kQatvmxC6swyVdjbhj5bEvB2rNVD0mSzDrA+fZ76mUs2e5BnTzJ7p8s
pV/zxGEzyr9f7ybZkdb3dqg+Cvv3V1ZUg+SSHddk/h0JwfTP65zcS3LKmUUT
7UMBWFWI/vP9JOc87dFfqT6Hmb84YqZL8nL0eYmwF26YNfOBgx7J7V1Xv6gz
nbCPG55qHCQZffrbMFdshyWXuuUZkJwhm9yPeR/F3ukUVRqSHH/oDna8yALL
vv7xltF/+7VOb9610RiTqFcyOETy5+ogBfbzBzHp2s6m/9jYoQHxS+piEzPa
FodJVkps7HrNqYUtTXm8+o8PcXeIG1NUsYszwkv/y9ncT44LKmALU0V7jEne
d+PBsUsR0tirmC/2/3HFfFvRBaHt2KarFXH/sYqIJWPUWBCT2raU8x9Hcic5
vhDgxXbcfPbqPza/ZH98GmPHOn4kVvzHnveDOPUK2DDKL6Wa/1is93B1wBMK
9j+ecQrX
        "]}, {Automatic}],
      Editable->False,
      SelectWithContents->True,
      Selectable->False]}], ",", 
    RowBox[{"r", "\[Rule]", 
     InterpretationBox[
      RowBox[{
       TagBox["InterpolatingFunction",
        "SummaryHead"], "[", 
       DynamicModuleBox[{Typeset`open$$ = False, Typeset`embedState$$ = 
        "Ready"}, 
        TemplateBox[{
          PaneSelectorBox[{False -> GridBox[{{
                PaneBox[
                 ButtonBox[
                  DynamicBox[
                   FEPrivate`FrontEndResource[
                   "FEBitmaps", "SquarePlusIconMedium"]], 
                  ButtonFunction :> (Typeset`open$$ = True), Appearance -> 
                  None, BaseStyle -> {}, Evaluator -> Automatic, Method -> 
                  "Preemptive"], Alignment -> {Center, Center}, ImageSize -> 
                 Dynamic[{
                   Automatic, 3.5 CurrentValue["FontCapHeight"]/
                    AbsoluteCurrentValue[Magnification]}]], 
                GraphicsBox[{{{{}, {}, 
                    TagBox[{
                    Directive[
                    Opacity[1.], 
                    RGBColor[0.368417, 0.506779, 0.709798], 
                    AbsoluteThickness[1]], 
                    LineBox[CompressedData["
1:eJwVzn0w1HkcB3BzyO/L7e7dlptEt0llVZSHixzurZqlupWjHUwyk/NwyTN3
1+E6E1sptUhYFtVi19N6XKS0DRpz1JXzsI41Uk1CSmm7w1i3/vjMe17znnnP
xzw4xif0Mx0dHRftreXgf7dfLrVygBSnMxqi+c62OXr7ZII/9mX03ONRFOTn
Zj13JJ/GAj/q0wYFwWDg3zcVc/HoDuYJusQEJUtPVSOas+CzUP6ugMAgba/x
jet/4NyTAEP/awTco6d/fT92HouOBovydILw3ojn03suYBf/hOD3JILKw661
/okZcHJ85F0dS5BKb/DMSs3E/fHWPQ3hBBWevGDhXwJQ/TZMyyAC2xBuxTfx
2XD43Lg1kkdgUebfF6DOwdityQ4DLkHH1yl1YcJcGOl+sDE5RGDuMr/sZ54H
24w3PW++JbDOTTGw682Hf0nIURd77X+R7w94nBHCIOf8qYmdBE5TLa8wX4j9
0c4aRwuCPlHuYYs8ETymBUFMUwK2unPDDKsEM2LnkaL12r1LpFTYW4rRsoua
aiMCMVe0u7PlJnwc0l+v0yO4wVZ1WCXdAmX5SqO/QmFsi1Sm73Ub4juN+tlq
ChcjRAMD68WQcTmS9rcUXD+mZymGxMjO572weE3Bo2ixhiUtw7B18dzmSQot
1/NW4iLL8TB+6njtKIXfKhW1Tu4V+GS9u6p/gAJnVaU2Y0pQ9Tymy+ExhbMV
W+MXBiV4eFyWsa2HgibiI9dNKsW/7D/v1j6gMJ369mRyVCXK0iWWinYKE8Mq
/WGbKti5J8etk1NgH/GjletUg5Mm8J2VUVDSlzzDuqsRW++94l1JYXSe/bKo
oAZ185H3/cQUDmxLbeoKqkU7y813rJhCc37fJmIuw2PvWCdNOA1JbPFk54IM
sRsvBBlepaHcUKyKbqtD8I6ELe5VNDD5+UU9nHo8eldYIu2nQVmmzA2rq8dk
8YJJwAoNXnO7pJovGvAVU0TireiIOcSZfZrUgChT5y/tA+k42J3oKRpvwM+F
WaEPrtJhFlIc94tbI8Z2snpFCjpKmZm9lyWNSFp19FGo6RiavuZaQJrgNvU9
X7OdgeYnfs8mEprgFdgWHebLgHBo07F9qibY5I1utE9gYK/eByXftRlXCo+0
26UxEOcuyGJImqGKZUUZX2YgVIIfc4gcE0Lbg5szGdA1aws9lihHfVyj+p7W
FfVWDqbjclwS/qT7QuvlqDqzZ24tyDQpvTKj9dL+ZYcJaQusAvROzWpdY3Mi
XGnUisHC0H/W+iolb3E1phUBIyd/WPP/J7G5CQ==
                    "]]}, 
                    Annotation[#, "Charting`Private`Tag$3651#1"]& ]}}, {}}, {
                 DisplayFunction -> Identity, Ticks -> {Automatic, Automatic},
                   AxesOrigin -> {0, 1.8774398983293992`}, 
                  FrameTicks -> {{{}, {}}, {{}, {}}}, 
                  GridLines -> {None, None}, DisplayFunction -> Identity, 
                  PlotRangePadding -> {{
                    Scaled[0.1], 
                    Scaled[0.1]}, {
                    Scaled[0.1], 
                    Scaled[0.1]}}, PlotRangeClipping -> True, ImagePadding -> 
                  All, DisplayFunction -> Identity, AspectRatio -> 1, 
                  Axes -> {False, False}, AxesLabel -> {None, None}, 
                  AxesOrigin -> {0, 1.8774398983293992`}, DisplayFunction :> 
                  Identity, Frame -> {{True, True}, {True, True}}, 
                  FrameLabel -> {{None, None}, {None, None}}, FrameStyle -> 
                  Directive[
                    Opacity[0.5], 
                    Thickness[Tiny], 
                    RGBColor[0.368417, 0.506779, 0.709798]], 
                  FrameTicks -> {{None, None}, {None, None}}, 
                  GridLines -> {None, None}, GridLinesStyle -> Directive[
                    GrayLevel[0.5, 0.4]], ImageSize -> 
                  Dynamic[{
                    Automatic, 3.5 CurrentValue["FontCapHeight"]/
                    AbsoluteCurrentValue[Magnification]}], 
                  Method -> {
                   "DefaultBoundaryStyle" -> Automatic, 
                    "DefaultGraphicsInteraction" -> {
                    "Version" -> 1.2, "TrackMousePosition" -> {True, False}, 
                    "Effects" -> {
                    "Highlight" -> {"ratio" -> 2}, 
                    "HighlightPoint" -> {"ratio" -> 2}, 
                    "Droplines" -> {
                    "freeformCursorMode" -> True, 
                    "placement" -> {"x" -> "All", "y" -> "None"}}}}, 
                    "DefaultMeshStyle" -> AbsolutePointSize[6], 
                    "ScalingFunctions" -> None, 
                    "CoordinatesToolOptions" -> {"DisplayFunction" -> ({
                    (Identity[#]& )[
                    Part[#, 1]], 
                    (Identity[#]& )[
                    Part[#, 2]]}& ), "CopiedValueFunction" -> ({
                    (Identity[#]& )[
                    Part[#, 1]], 
                    (Identity[#]& )[
                    Part[#, 2]]}& )}}, 
                  PlotRange -> {{0., 6000.}, {1.8774398983293992`, 
                   3.9438083247615805`}}, PlotRangeClipping -> True, 
                  PlotRangePadding -> {{
                    Scaled[0.1], 
                    Scaled[0.1]}, {
                    Scaled[0.1], 
                    Scaled[0.1]}}, Ticks -> {Automatic, Automatic}}], 
                GridBox[{{
                   RowBox[{
                    TagBox["\"Domain: \"", "SummaryItemAnnotation"], 
                    "\[InvisibleSpace]", 
                    TagBox[
                    RowBox[{"{", 
                    RowBox[{"{", 
                    RowBox[{"0.`", ",", "6000.`"}], "}"}], "}"}], 
                    "SummaryItem"]}]}, {
                   RowBox[{
                    TagBox["\"Output: \"", "SummaryItemAnnotation"], 
                    "\[InvisibleSpace]", 
                    TagBox["\"scalar\"", "SummaryItem"]}]}}, 
                 GridBoxAlignment -> {
                  "Columns" -> {{Left}}, "Rows" -> {{Automatic}}}, AutoDelete -> 
                 False, GridBoxItemSize -> {
                  "Columns" -> {{Automatic}}, "Rows" -> {{Automatic}}}, 
                 GridBoxSpacings -> {
                  "Columns" -> {{2}}, "Rows" -> {{Automatic}}}, 
                 BaseStyle -> {
                  ShowStringCharacters -> False, NumberMarks -> False, 
                   PrintPrecision -> 3, ShowSyntaxStyles -> False}]}}, 
              GridBoxAlignment -> {"Rows" -> {{Top}}}, AutoDelete -> False, 
              GridBoxItemSize -> {
               "Columns" -> {{Automatic}}, "Rows" -> {{Automatic}}}, 
              BaselinePosition -> {1, 1}], True -> GridBox[{{
                PaneBox[
                 ButtonBox[
                  DynamicBox[
                   FEPrivate`FrontEndResource[
                   "FEBitmaps", "SquareMinusIconMedium"]], 
                  ButtonFunction :> (Typeset`open$$ = False), Appearance -> 
                  None, BaseStyle -> {}, Evaluator -> Automatic, Method -> 
                  "Preemptive"], Alignment -> {Center, Center}, ImageSize -> 
                 Dynamic[{
                   Automatic, 3.5 CurrentValue["FontCapHeight"]/
                    AbsoluteCurrentValue[Magnification]}]], 
                GraphicsBox[{{{{}, {}, 
                    TagBox[{
                    Directive[
                    Opacity[1.], 
                    RGBColor[0.368417, 0.506779, 0.709798], 
                    AbsoluteThickness[1]], 
                    LineBox[CompressedData["
1:eJwVzn0w1HkcB3BzyO/L7e7dlptEt0llVZSHixzurZqlupWjHUwyk/NwyTN3
1+E6E1sptUhYFtVi19N6XKS0DRpz1JXzsI41Uk1CSmm7w1i3/vjMe17znnnP
xzw4xif0Mx0dHRftreXgf7dfLrVygBSnMxqi+c62OXr7ZII/9mX03ONRFOTn
Zj13JJ/GAj/q0wYFwWDg3zcVc/HoDuYJusQEJUtPVSOas+CzUP6ugMAgba/x
jet/4NyTAEP/awTco6d/fT92HouOBovydILw3ojn03suYBf/hOD3JILKw661
/okZcHJ85F0dS5BKb/DMSs3E/fHWPQ3hBBWevGDhXwJQ/TZMyyAC2xBuxTfx
2XD43Lg1kkdgUebfF6DOwdityQ4DLkHH1yl1YcJcGOl+sDE5RGDuMr/sZ54H
24w3PW++JbDOTTGw682Hf0nIURd77X+R7w94nBHCIOf8qYmdBE5TLa8wX4j9
0c4aRwuCPlHuYYs8ETymBUFMUwK2unPDDKsEM2LnkaL12r1LpFTYW4rRsoua
aiMCMVe0u7PlJnwc0l+v0yO4wVZ1WCXdAmX5SqO/QmFsi1Sm73Ub4juN+tlq
ChcjRAMD68WQcTmS9rcUXD+mZymGxMjO572weE3Bo2ixhiUtw7B18dzmSQot
1/NW4iLL8TB+6njtKIXfKhW1Tu4V+GS9u6p/gAJnVaU2Y0pQ9Tymy+ExhbMV
W+MXBiV4eFyWsa2HgibiI9dNKsW/7D/v1j6gMJ369mRyVCXK0iWWinYKE8Mq
/WGbKti5J8etk1NgH/GjletUg5Mm8J2VUVDSlzzDuqsRW++94l1JYXSe/bKo
oAZ185H3/cQUDmxLbeoKqkU7y813rJhCc37fJmIuw2PvWCdNOA1JbPFk54IM
sRsvBBlepaHcUKyKbqtD8I6ELe5VNDD5+UU9nHo8eldYIu2nQVmmzA2rq8dk
8YJJwAoNXnO7pJovGvAVU0TireiIOcSZfZrUgChT5y/tA+k42J3oKRpvwM+F
WaEPrtJhFlIc94tbI8Z2snpFCjpKmZm9lyWNSFp19FGo6RiavuZaQJrgNvU9
X7OdgeYnfs8mEprgFdgWHebLgHBo07F9qibY5I1utE9gYK/eByXftRlXCo+0
26UxEOcuyGJImqGKZUUZX2YgVIIfc4gcE0Lbg5szGdA1aws9lihHfVyj+p7W
FfVWDqbjclwS/qT7QuvlqDqzZ24tyDQpvTKj9dL+ZYcJaQusAvROzWpdY3Mi
XGnUisHC0H/W+iolb3E1phUBIyd/WPP/J7G5CQ==
                    "]]}, 
                    Annotation[#, "Charting`Private`Tag$3651#1"]& ]}}, {}}, {
                 DisplayFunction -> Identity, Ticks -> {Automatic, Automatic},
                   AxesOrigin -> {0, 1.8774398983293992`}, 
                  FrameTicks -> {{{}, {}}, {{}, {}}}, 
                  GridLines -> {None, None}, DisplayFunction -> Identity, 
                  PlotRangePadding -> {{
                    Scaled[0.1], 
                    Scaled[0.1]}, {
                    Scaled[0.1], 
                    Scaled[0.1]}}, PlotRangeClipping -> True, ImagePadding -> 
                  All, DisplayFunction -> Identity, AspectRatio -> 1, 
                  Axes -> {False, False}, AxesLabel -> {None, None}, 
                  AxesOrigin -> {0, 1.8774398983293992`}, DisplayFunction :> 
                  Identity, Frame -> {{True, True}, {True, True}}, 
                  FrameLabel -> {{None, None}, {None, None}}, FrameStyle -> 
                  Directive[
                    Opacity[0.5], 
                    Thickness[Tiny], 
                    RGBColor[0.368417, 0.506779, 0.709798]], 
                  FrameTicks -> {{None, None}, {None, None}}, 
                  GridLines -> {None, None}, GridLinesStyle -> Directive[
                    GrayLevel[0.5, 0.4]], ImageSize -> 
                  Dynamic[{
                    Automatic, 3.5 CurrentValue["FontCapHeight"]/
                    AbsoluteCurrentValue[Magnification]}], 
                  Method -> {
                   "DefaultBoundaryStyle" -> Automatic, 
                    "DefaultGraphicsInteraction" -> {
                    "Version" -> 1.2, "TrackMousePosition" -> {True, False}, 
                    "Effects" -> {
                    "Highlight" -> {"ratio" -> 2}, 
                    "HighlightPoint" -> {"ratio" -> 2}, 
                    "Droplines" -> {
                    "freeformCursorMode" -> True, 
                    "placement" -> {"x" -> "All", "y" -> "None"}}}}, 
                    "DefaultMeshStyle" -> AbsolutePointSize[6], 
                    "ScalingFunctions" -> None, 
                    "CoordinatesToolOptions" -> {"DisplayFunction" -> ({
                    (Identity[#]& )[
                    Part[#, 1]], 
                    (Identity[#]& )[
                    Part[#, 2]]}& ), "CopiedValueFunction" -> ({
                    (Identity[#]& )[
                    Part[#, 1]], 
                    (Identity[#]& )[
                    Part[#, 2]]}& )}}, 
                  PlotRange -> {{0., 6000.}, {1.8774398983293992`, 
                   3.9438083247615805`}}, PlotRangeClipping -> True, 
                  PlotRangePadding -> {{
                    Scaled[0.1], 
                    Scaled[0.1]}, {
                    Scaled[0.1], 
                    Scaled[0.1]}}, Ticks -> {Automatic, Automatic}}], 
                GridBox[{{
                   RowBox[{
                    TagBox["\"Domain: \"", "SummaryItemAnnotation"], 
                    "\[InvisibleSpace]", 
                    TagBox[
                    RowBox[{"{", 
                    RowBox[{"{", 
                    RowBox[{"0.`", ",", "6000.`"}], "}"}], "}"}], 
                    "SummaryItem"]}]}, {
                   RowBox[{
                    TagBox["\"Output: \"", "SummaryItemAnnotation"], 
                    "\[InvisibleSpace]", 
                    TagBox["\"scalar\"", "SummaryItem"]}]}, {
                   RowBox[{
                    TagBox["\"Order: \"", "SummaryItemAnnotation"], 
                    "\[InvisibleSpace]", 
                    TagBox["3", "SummaryItem"]}]}, {
                   RowBox[{
                    TagBox["\"Method: \"", "SummaryItemAnnotation"], 
                    "\[InvisibleSpace]", 
                    TagBox["\"Hermite\"", "SummaryItem"]}]}, {
                   RowBox[{
                    TagBox["\"Periodic: \"", "SummaryItemAnnotation"], 
                    "\[InvisibleSpace]", 
                    TagBox["False", "SummaryItem"]}]}}, 
                 GridBoxAlignment -> {
                  "Columns" -> {{Left}}, "Rows" -> {{Automatic}}}, AutoDelete -> 
                 False, GridBoxItemSize -> {
                  "Columns" -> {{Automatic}}, "Rows" -> {{Automatic}}}, 
                 GridBoxSpacings -> {
                  "Columns" -> {{2}}, "Rows" -> {{Automatic}}}, 
                 BaseStyle -> {
                  ShowStringCharacters -> False, NumberMarks -> False, 
                   PrintPrecision -> 3, ShowSyntaxStyles -> False}]}}, 
              GridBoxAlignment -> {"Rows" -> {{Top}}}, AutoDelete -> False, 
              GridBoxItemSize -> {
               "Columns" -> {{Automatic}}, "Rows" -> {{Automatic}}}, 
              BaselinePosition -> {1, 1}]}, 
           Dynamic[Typeset`open$$], ImageSize -> Automatic]},
         "SummaryPanel"],
        DynamicModuleValues:>{}], "]"}],
      InterpolatingFunction[{{0., 6000.}}, {
       5, 7, 1, {753}, {4}, 0, 0, 0, 0, Automatic, {}, {}, 
        False}, CompressedData["
1:eJwt2Hc0F97/B3CjKR8hEQ0zo4hSisr7aWeV2dsmIolEMjOKzBDZe+/323qb
JSFUVBqEbCKVGUUf4/f+/r7fe849j3vveb3u+Oeecy+vpaOONR0NDQ0ttS78
p/G/8k3uTeFKnhzhv2r/zyuEgbHKDRdPu//1nQiXJYVEJCci/jeeRNjGbnfS
timLkC7jOR2rVEBQM2813sdaQ8jqshmtoGkipC98jzF0byOksDpeoJnvIHQm
rnp/rOwiMHBsWeip/URQjWG62t/QSwhi4fw82DxAsGpnyZ23GiHQbYs3c7YZ
I2QqHti3ZDtBwJVawVCHKcKIt94pHufvBN+keYVq1xlCpLGySN75ecLw9RiJ
hcYFgrj72Olz8r8IZueVOmSUlwkRdAVm0mp/CM/aGRZPX1wlzDx0eCCl8y/h
oE7XvlOX1wkaHJIlkkabBLYdqfYRO2hxP4CHnv4qHeZpchLdGulh6i0k8ZNr
KzpWi9osXLdB2vWYaff77bjImb5xOnsnrj7dnZHksgse5n5y60r/IIJuYcyc
Yzc+fJCQv+LCDBOB6WhWUxa8zpUS845kxWmhgPappj3IKXh/RWeJDSxHuNee
CrLDp9g+TsiQAz9E6yWiw/aBwk157MHJBW9W8m+L/P1Q3lpgeOHUQexeyXwq
3nII9stvIsOEedA1qybnO8eDU9/aF52reWE1PnRueYEPj4aWA93EBPCsj/H9
qu1h/PzEv/9ujiA4u2SsN4aFoNKhXeq3XwR32mxX6YhHsOMfuqmqL0eRopv8
ydZCDBJJJ5v3fz0Gy/lJ4tRJCRQ/rnyLPxJYlvJTSqo7DkK/xtNfXifgFhdy
U1xPEmSdNp4boicxyUT/MW/LKRzsIDwYGzgF/aC7pw9VSSFcoW7aMPw0Xmwu
J8danwGN+A7XSTlpVLDs/H8bJVzUDOWl0Xlp+FAn1anwqvZyBWnQdYbdileU
xgEGS05vJWkIuj0vv3NRGscnDqndJErjrLb3mI2FNJSeffE0vy4N9+F1m8IY
aRTT8Oj+apTGEK884fwPabAoXD0axC4DxauBHO/lZFATpjbffU8GRyuZXvU3
ySCt/0PmMO1ZsNLFe07IncUDEWPd6XtnsarFLTrbdBaWtqIHRg6ew2tfacYP
HucgGa+81tJ9Dilk3Z9Vx89jS5vFQH74eTgMOnQmTp9HnYoAc/oVWWyt6NfN
6ZOF1oGo+EJtAlICVb6QXxHgsuKzu58HSBIzKh8wATTv/apMLQJouh9Wm60A
lcKCddzKcrC52/hk5LEcuLoMnmWOyuEN/+JzS3F5+LmFtfB7y0O4ad/4w9/y
eM+QR/fbUQEeepJ85tMK4Et7LvfSUhGvpzSvHB9QxO3jX/yS9JWw38s2g/6d
EtgevbDeo64Mxlyeo/ztythSf3f+hIIK1t72Vsk3qmB5/KSXztkLmFl5BMua
C/j6z8xWZ0lV0B+ayc9oVQXvsRnVd0Q1yMrO/FifVoPJxZlw0bvq8DSbETdm
0kDCzZn3IRkaqPaZuV17QhOX7T7b7v6hid/6TaY22RcRJ1es02B8Cclxr/kZ
GLRw4yEh7ZSNFs7ep+y70qwFhpkDacay2ugjPuC/XK+NguaZAi0pHbiKXT6m
XqEDpYRnlUrHdMFGLySNIl2YsLyeOiKph2xuh7i9T/XwQ4xZiUZJH5LnKn99
f6MPL7XLWd2XL6PFYFXr+fBlrO44uI/bnQi/FCOuJ2lEnEz9rzMWMoffUM0T
4JIYpspZ0qdEn07EQ8lEYyGqm/UGTupUvbZ+UqNkELFy6ZLAwSwiXJJerz/I
JmJhQunzbA4RRqFs+ZRiIlrEx109K4gQ6y5XRh0RcZ5+7NueU+fhvjTZ0UYE
Wwt7R3kXESI2Q6Xx/UTI7syL8Z4gQrfEwcNqlgjbS6fMVFeI8F5ckxenM4AX
eUtvNbMBPOwYHWS5DeAmyEbXJmaAO2P74zXPGeB2Gr9ot5oBnIyONpkYGkBM
QIjdxN4A32b4bhj7GiCn5tBzo2gDWNzj2muUa4D96ux2hrUG+MzG2mjQYYAW
Vfe1lnEDlPkMSYuvGSClUtEtic0Qwd+KKFvFDHHnIMviLSVDXNFxEx8wNYRm
0KC9iqshGl/uMf2TZIgTDGqa+Y2GyFH3O0+cMAR7eLXY9p1GCH7782CNmBH+
7uZnuqZjBAdtww12NyOE+7+/oZdnBFKVal9UtxE6p5qU320xxk9OGQrjSWMw
alTwqlkZQ9TnSGRQtDE0yrLWXjQZ455STv0TGhPU9Oe6VxBM8NMxX6rQxwS8
WwuX0htMcDmpqCJuzQRh4iW3ws+a4vkL0rEAT1O4/9DrHus0hQTrmpcctxm+
ncnmy3AyQ4a52quNFjMQAxccTdnNsZuUwP7U1hztHwkNXE/McSNvTbufzQKL
loZKQhoW8OCuPuPibwGaAVbRpnoLBCU4cjMtWoBJv5PVWOQKYllEthVYXEH8
rrqcwuwrSNiqqlA8eQWJm72jJSKWSF619SPbWyLl18qhslJLpM4EN5QvWiJt
ap9J5SkrrJm7ZsiGWsGo9+PEqyEr1GodF9GXvAr2VxEOI0FX4SL3s/zGwFV8
qFP9/VvCGjONXttc8qyxo43EvrDfBnydw4I3o2xw/gPL6R/brsGgV0HF9u41
3B66Q/y6cA2dDKQAljBbCJ6eKD8vcB2+VvuHrzdcR2+kDmPcZTscfxoi3Txn
h9Bvz21mg2+guytxSlDLHjx1zrbmHA64kak+HT/kgOoQAbuu3JugdV7/vsPB
EYJiP6p4uG5hfL7hj2byLWRQHkl7HXCCibuVV0GqEzjPSTV0H3JGz+aOTboM
Zzxu+QIJ3tt4sfz8m+/r2/gtlPfo3W0XCBmFneE+eAeGD2+N3Gy7g9Bn+sHP
HF3xdF5GgonTDa/icx6sVrihR5bpy4SGOya+ukl0Tbpj4eHogyd+HtiUVP+S
x+WJ4gmzop5gTxBjnT22/fEEvXLgBSlrL5T+TuSw+eiFdPG+y5+d7uKR7b64
C8ze8MskdteRvcHTqK0k3OCDpgH1qrgOXxxfz4qmc/ADLWPGa+klPyCvSZvm
/j34Yry3bfd9NPRvsQhPvQ/+VJulEyP3EWL+MriXzx9zvEcO+lj7Y7pFniyd
4I9xa2PC8mt/DG536Spb98fen0IC208GQLPri5upXQAeUCI7KjMCYDdgcPis
2ANc2sLn21z3ACdFf/SqKgfCSlOBu8orENE3k615ygPRFPmrOGwyEPvmG8a1
OIPgqBW8n10jCG1lOrpffILwYj+zRWBNEJoC39gfnw/Cs4VQjwHhYOysO85u
WxgMPb/eil8iIchQ8b3kWxQCM84LzIZTITj4g/n9CYFQDDzti2K8Egqdzfsv
G2NC8VJOdNP5ZSgIAd2nBNdCMa762WlWOQzBu/tI1VFh1Huuf9pnIAyt6rOm
+VoPYdJM++Hdi4dYOrNXeeVMOD5vSzhK8Q/Hk09cLLfehiMtK/X3Uc4IXFc0
ik6xiMDJSfZj/xREYDPo4yvvuQiMkjPHv+hGornbcV26NhI6G2m7NJgewUR4
xPHN+Uew0eH9dNHhEW7dtTzTlfIIHWcKC19+fATB5TmuJoYo3C+XelgnF4Vh
u5UEj5tROCdQnyudHIXEQa+K1fYoHBv5o9a+EoXmsdvjMSLRIH6d87I0ikYX
ZfyZZFg01AI+0259Go0W3Q7Fnp/R+LD02XmX8GOMxE5kwOox5qQW3t5Je4x7
PmpDk+2Psacte4a48Bi5/6yvveSKgTElPjxNIQYsxicOudjHoJ32DVk1NgZS
HoOG/76OQe78zBYSTSzYbDdKzaRi4fCyJprWJhatwk53cmJjcTDkiIFKaywW
Y0ZEx//Goj0jjtZXIg7JJRo9XDZxkK24FeEQF4fRmhjl521xCGio3WD9EwdT
LZt7nyTiITW+Z0ucXTx2uzYFEnPikcHHFWL6Ph4n3jmHWW3Eo8WrI/z60QQ0
06i455gk4PmDZsvh8AQ0MshqcjUmQNelupB3MQGTg8e2iRxOhKdKvqWEQSJC
H2bM98UkIvF9oo//+0QUsj9mFGNKwuEz/7K8lUlCpqEVh+O1JBz06jjAHJOE
c43nl9KeJ8GIvqxDbCYJHip82U85k7Fn79IAs04yyGOt7NahybhQFq9V15yM
lIPydmZLyZgP/elPL5gCxZW41AJiClLm+vmbIlKwNHmoqK81BRpDlhKLaylY
7wph/SWeClJL2dIvy1SYVX/uWYpNhaRkd0/kp1TsKPvQc2RPGoZEu3patdPA
FHh9bad3GmSH6fguFqTh5pkUleiPadj8fO5B3EYaHrkNNieJpIOXw4cmXS8d
3LsVVzUj0nFwO8PiWns6wjevLXfTZMB1TVHuI2cGzFZ5w7tOZEDl90bvG/UM
jF/feu3ZtQz4Du5aJvtnYL82q396egYMhNOGquoyELcpItP5MQOfeqpix2Yy
kC+8J3CFKROenrdcmSQyodn5xkZAOxPXF/S2xVhn4gH7QC69ZyYyz1op3Y7I
hIC1XudkRiYKIpR0jSozIVor1f+mNRNXWTb3Lo1kIsWuXZtrLRMfWyLDwZGF
q4Gk3S8ks7B0oSNKRSsLAbum93TYZyHFgHGzLzwLlFzx79/IWXizqNP9510W
yAX3C7oms/DIrMKrcD0LzmxjF++zZePA1bfBr0Sy0VZZ38xMyMYt+vw1ol42
pM73KgQ6Z2PddWcY5VE2XpTJfBgjZ+O2nsmk7Mts8K94/00azcaH5HSmP3+z
YfKlVZWHIweTXD8DVCVz4GjE+tz5Ug62RB05te1GDhLb5YsSA3NwbMOIWywr
B2dXXlZWtedAdVHqguxMDog/cwbaWHOx8aa2ZZE/F7mlnUWHTuVCM2okSk05
FxZfqyKf6+bCRTosXOpKLoLCLcJKbuYicarBluN+Lorl9ivfj81FQ7I7/0xB
LrrH9go7fcjFjEil6PK/udjqpHXc43Ae+qMv/WY/mYdSysUnFPk8+Pdo+ulo
54G730qK3zwPTwc9fv6yz4PBaGTWC8880Fr+MzAXnIeisdC9++PzoGu145Jy
bh4e3lbwc/qUhxf+PuUp9PlYe1w31n4iH/pT914fQT7IMmoV4Zr52B7BmjRv
lI9XDuUv6e3yEaap9YfdIx8aYnOHjwTnY+tv030FsfloeNbJIJidjztBZ9ez
y/JRV1kll9+Tj41h8cCitXzIMxa9JvEV4KYDp2eEZAGS3gaLOCoWoE18pfeS
fgH0l7KY6iwLMFGrqch3qwDO3iseYd4F2LV3+Q1nVAFyShZ4C3IKcF5x9o5U
bQE+2/SF2UxQ40JeZMYxF4KxpLSm7Vwh2NVpa2bVCsHzXaea3bAQIiE5VbLX
CsHAOPG2+E4hvkfwf9sXUIgOFivawOhCcPDdTPk3vRBWJzxOO5EKUSof8GGy
vhDPJfUuEKYL8V5A4Fk8RxHG9y5JzisVIV2lrjFHtwjGHj7qhleKsK9Y4fM/
jkV4XKHb+9e7CEz1Vn1TD4sQ0nS7/1NyEQQucJ87U1iE529fpyZXU/P0XTc3
WopA421Auz5bhLwcGfp/OYuh3nlg66piMebPZRfW6xYjhiRy8a5lMaQPlS2e
dyrGXh42PmPfYizwumu7hxdT310DfrHJxWi1MJArLyzG09RPtG9qikHp12r+
1lqMjrl1Y+HVYoxvKV6+JlqCv5wGkfnmJfBZzUrlcygBfd9McapnCYJrz9Tv
Cy6Bk7rtpWfxJTAeip+wyi+BklO7x86aEsw2H5gjspMQz+Z8Ne8OCbBp71v6
RALNXJ6tTTcJ9Iv/NeLdx7vXqHKSaKJsqUrYGtXZUVXmp4zaUzUd+ofB8T/j
9xKZvf+TJ3CYI4zq57ayg4lUrze3TZGorjUMlDdTjaxb9PpMlbdqh/JPqoWm
Js07e0g4vq1MVohqLZn+iSJVEImnLanWCX2drqAqueKcQv+ZhJKXNJf0qAom
RtDmUk2/foCyTLVw54sg514SKgtvGM9Rfaq6R9y+j4S26Xq6aapdIZY91v0k
bH7fasP7hQRxjcLlAapmJI0HCQPUczLNs+kNktDg+Dhn9xAJM11SJzuoTj1L
7fs4TMJIyRbfgRES+pNuCHwdJeFT8IdXM2MkvHWVdvw9TsLLqxlsmxMkNOts
r98+ScLyS3P6mCkShAm1GjzTJBhXMceVfKeuc/T68JmfJDRlNgm3zlDjOLic
teeocRHOTwbnSZCp3b1vZJEEjbESl7El6v4Y1d5P/CbBSWpKbGqFBH+LgNDp
vyTEhvJO/VgjIZ/yTGF2gwQ9/ciNLFoyaH+b1xG3kEGKk3Bh3E6G0Wla8aad
ZGzvfT99h5GMSvesnCO7ybDgvG0+zELG7Lrqgs9eMrzGePwPcZKxs/0P27MD
ZMQXv80z5SHj8KPcM+v81DyXu69ThMiAoa7JuaNkjKcaMu6SICNwzPxp30ky
hIVs7Aukyei4YX/ATZaMm2XOnUoKZDAvu99lu0DNl/YVHdcggyGs8oWzLnX9
gSkTOiMyasQOLEdZkMHkqxXOe42Mq10Bh8sdyHjCW9cAFzJYb8/od3lS55dm
v9LvTwZhU9Z+4iEZl1uvuc3GkmEf9uj+ShoZ/tp14XQFZCRyjCUwlpNRNsiQ
w15PxkBrrn9gGxk7yLD6/YEMybgv8jbDZJj7uPL1/CAjzIaFTnmFuo+LJaNV
W0oxLqXSdJilFPWKNFLqfKWI0qkruiVZClsLZ+44xVIQbh6NeaJfir13J3aM
2pTiZ0iq9zb3UrTEX148GlKKiL1PDKYySmH4mLsxq7YUAiwBh826SjEX8S2M
81spnjBqLn7aLIVCq4Hoy11lEN4SNpzLUYbSNtdSAeEySIVY+mafKUOD+sVL
fKplUGSS4c40LENH1+E5brsy6DxmaUzzLEOf/nrEwbAyCGV3PjucVYY788mz
YnVlaD5/45BUVxmYw2Quyk6Vwax3p4/yRhlKDveRLu4tx6pzweBl0XIwVmmy
ZWuUg/vPotqcfTlOSCfcOxteDiWv87VBpHIYNIzNfnxTDrvNoMM8s+XwlhMz
sWeqgJvIXNursxVwYik/LnS9AjdWnVMC4ipgPXpy+1hLBcxf/XYiLFTAsLx2
IOVQJXQTPVX+qlciynbzau+tSrw9HXC/OrYSu7bvzIipr4RqT3iD83AlrjO2
ptynGiq/5hVNtdhd0jiLaifZTqaC6sxEJmcz1WPazL2jVG81+MTRjlSiQmRG
j5eq/NXzrWajlfiQFn4qZawSVn2DuX3jlfi15xg7x9dKxJtqeXgvVOJsvvPA
+HolhuZjCGoMFNyXqckqY6dAMKBvKwc/BZ/ajZIp0hTc2zUgoaNFgfgl07Y5
GwoGo4eMw70pCO0xXzgSQ8EZrtHAl0UULEZustC2UkDaeihVepiCa17nhJ1X
KeBbMKos2lOFARsP2XGxKsQNxL/af6EKN80FJb5bV0FpjBJX61+FA9YK64GZ
Vfg19d5Kv7EKHXYWr/kHq5A1Myux+LcK0gnJqY95qtElf4HhlHI1rs0sufbc
qMZGfOa4W1Q1YuUvanHWVFPfQxqjLF+r8eKaujPDnhoY/1Wlp5erwbH1nHv3
DGrw/5/vt2rwf05NQgk=
       "], {Developer`PackedArrayForm, CompressedData["
1:eJwl1Q1HKIAVBuB215IkSZIkLUmSJEmSJEmSJEmSJEmSliRJkiRJkiRJkiRJ
kiRJkiRJkiRJkiTJdSVJkuy52+FxfsB7Pv7d8J+Ktn8EBAS8/Qr4X/1tgQQR
TAihhBFOBJFEEU0MscQRTwKJJJFMCqmkkU4GmWSRTQ655JFPAYUUUUwJpZRR
TgWVVFFNDbXUUU8DjTTRTAuttNFOB5100U0PvfTRzwCDDDHMCKOMMc4Ek0wx
zQyzzDHPAossscwKq6yxzgabbLHNDrvssc8BhxxxzAmnnHHOBZdccc0Nt9xx
zwOPPPHMC7/5wytvvPPBJ19880OAQfhFIEEEE0IoYYQTQSRRRBNDLHHEk0Ai
SSSTQipppJNBJllkk0MueeRTQCFFFFNCKWWUU0ElVVRTQy111NNAI00000Ir
f4e8nQ466aKbHnrpo58BBhlimBFGGWOcCSaZYpoZZpljngUWWWKZFVZZY50N
Ntlimx122WOfAw454pgTTjnjnAsuueKaG265454HHnnimRd+84dX3njng0++
+OaHv8v/i0CCCCaEUMIIJ4JIoogmhljiiCeBRJJIJoVU0kgng0yyyCaHXPLI
p4BCiiimhFLKKKeCSqqopoZa6qingUaaaKaFVtpop4NOuuimh1766GeAQYYY
ZoRRxhhngkmmmGaGWeaYZ4FFllhmhVXWWGeDTbbYZodd9tjngEOOOOaEU844
54JLrrjmhlvuuOeBR5545oXf/OH11//v/DsffPLFNz8E/FP+BBJEMCGEEkY4
EUQSRTQxxBJHPAkkkkQyKaSSRjoZZJJFNjnkkkc+BRRSRDEllFJGORVUUkU1
NdRSRz0NNNJEMy200kY7HXTSRTc99NJHPwMMMsQwI4wyxjgTTDLFNDPMMsc8
CyyyxDIrrLLGOhtsssU2O+yyxz4HHHLEMSeccsY5F1xyxTU33HLHPQ888sQz
L/zmD6+88c4Hn3zxzQ9/H/8vAgkimBBCCSOcCCKJIpoYYokjngQSSSKZFFJJ
I50MMskimxxyySOfAgopopgSSimjnAoqqaKaGmqpo54GGmmimRZaaaOdDjrp
opseeumjnwEGGWKYEUYZY5wJJplimhlmmWOeBRZZYpkVVlljnQ022WKbHXbZ
Y58DDjnimBNOOeOcCy654pobbrnjngceeeKZF37zh1feeOeDT7745oeAf8mf
QIIIJoRQwggngkiiiCaGWOKIJ4FEkkgmhVTSSCeDTLLIJodc8singEKKKKaE
Usoop4JKqqimhlrqqKeBRppopoVW2ming0666KaHXvroZ4BBhhhmhFHGGGeC
SaaYZoZZ5phngUWWWGaFVdZYZ4NNtthmh1322OeAQ4445oRTzjjngkuuuOaG
W+6454H/AssRecM=
        "], CompressedData["
1:eJwtl3c81V/8x+/l4t7LJRQZmRkZ2Zlf5yi7hIys7B0aUkS2MltkhkISlZTK
vKfIHqEIpdBQVikZZfxOv9/v/vd8vN/v1/v1Pud8zudzRd2PHfIiEgiESSYC
oaf7328WEP7/9zx3Ur2idxbkO1Vf1eB/Cwr9WBKS+mbBqbeN9ue3vwUpxWEf
DV7PAph5LUZs21tAWzLrJA7PAqkXMgWI8y2g85RqNr6dBeUJ4/ePsL8FTVs9
GZcIcyDya5AhfXYUNHZcryRIzoG1oedV4V2j4KKUYcOY6Rxg0ftak14+CgDj
SEnasTnwd5qkQUoeBTM5tcMHNudA2Q+LffJso2DVNDPWL3Ue1LY+eaaQPgL8
ZDTW13i+g7Bu9LVEaAR0nBy4KVT4HTguO91Uvj8MtjFv/D3B9QMwSP2XnaQ3
DGLsJr/UnfwBJmKZ67jK3oA11um5sr4fIHWIh3Jq2xtwJUbV2FZuAUhUTWVS
koYAWGFrHk1YAD7LSi5GDENgbOKI+IGxBSAU7ThYHT0IzOy++NOVf4JPvVMn
vzEOguxTMiIhlT/BebaKrFqL12CrNqmNJv0LrC6Ji54rfQXiXGfr66//Ag3c
KTftSK/AcbbSvHu0RZCSLGmc7jcAXCLC1mnhi2BzxP/ZpcF+4P9aiEz6jDn+
R3erUT/oOc9jFBr4GyRvHBW2TO8DfDsGZjx+/AZm5/R8T/a9BMKS7xQ5gpYA
TSdlzCelF5jVU7waviyBZm0me0nbHvBRkNRQ5rAMZu6+W4lS6Aaf2paX2DqX
8TppRwXwdIFHP7da6tuvgOzD+rP0yg7wU9XYkn9iBSRJ39nF59wOFLX5Q9bc
VgE9avZel3Ab2GVnUWH+bhWEagq/dPrVAm7HHXc8YfEHjHXJvIp88wL0/F7W
raH/AYcJga7krmaQH+7c023yFxx6ZRXYHtYEREvOfyzu+gvuecaqbIPPwZPu
4TMT+msg7dLV4ysCz0D12JUtgk/WwI+zGem+vHSgn/9A673wOt6Hm6dPCTQA
Huv8ttux6+BYJuI21qsDRNPIlIk/6yAxgzFfjlAD5HbTb7T5boDj4uYNQj8e
g6Ld4rWaPRtAOfdQWypbNbhrmf+ZYdcm2JPKd93b8iEoVit59TZiE/x4IqHM
Wv8ATPqeagjo2ATc9sFxwan3gdKjX1vDOQmwtI1GbRGqABN9UYGqmgT4/cQB
TQKtDFx/M2vh50SAUzIfOaXMboHB2ki+q+EEuDApuDdwqAikSNAN+LMIsPOA
bDjt5g3Awx/z262SAMkFPtcOHsgHaX71e9ALApxWDlbei3LAvX17TF0nCNDp
cUC84WgGcGUjup1ZIcDAFM25+IbL4OWEsN4XKhEejLs48yAtGczuqblwlI8I
KTr2Fg70eMDEPGtbtpMIPQ/MbAunR4EVtRNUCXki1Cz+bEbKOgMuV0EhGxUi
1PgLvWXaj4NDx8pYHDWIkMe9u+7sRw9QyJJ7mUObCA2G5wtJPIeA7W1nse+Y
+ag7T75U2QLIVynaLphlj1mqDGcaI7a8rqyHmkSodjHDJTbRFhlykLPl1InQ
Vf28ZqihM1KQZ9hgVCXC9v6zSy823FDYePe2ZQUivGLSUl2p7okkft5OTpQl
Qhm3y29QsRe6VhuL3ksSIXXl0o/IY96oW/l4Ma8YEdY/OOJMp3sjNpZTDqY7
iFBa2G5y331vZLbbJyNxOxFesJ67JmnjjZ7oeN38wE2ERf5maZ9avFAz87nB
fRxEuCjoQI5n9UICDP/Hl66R79eJ1YOph3+Ub2HuDqLIN4jUg4wTFknMW4iw
Y/l5caNQPZg7ulWoA7N3EO3iM/56cPSFemYKJxGyhe+za+apByCrdsGMiwhf
KXIztnLVA1aXgCMf8H7sF1A9PzpdB+rC6ZleokRIEjW49bmpDrx77J83Lk2E
wSoNn7/l1oGM7Ld+FopEuDWQr/rbyTrw8oTpkWtWRFj7vsV1vqoWGLGK3RwM
IcLPet8LyxZqwIeT1U+4sojwquBl3lHlGnDD0oHF/CkRlszl9Yqefgq6uC88
Sxsiwkde5FBiwxOwqtFv9IeBAabH+NTa338MOB7Ntx2SZ4C3GynTsKwacGTR
t922YYBqlvOc/uWPwN2uCnVyBAOMbCO6mj5+CCi9jd8u3GCAHS9uTUp2VIGs
6c+mGs0M0HG3sr7wlwfA6s3lU6SfDHBm9fq3dZdKUCQJ9Y7vYIQaMeP7e7bf
Ax8O64EHBozQ/G+O4q3f5YC77oHesj8jVO1RG5L5XQZ+TecQT6cxQsq+FZe+
bbeBZ+34Z4d7jHB3vGnbjM0t8CO/+rbjK0Z4gqnsWrNmMXi4yEjI+M0IK75L
JUQfuAlMdbw87baS4LuZp8MTWwvBmxC3uCUFElxeO3lkx3geaGxzu/HYmATR
5CQ/52I2oFec+jvkTIKcIt+l0kwzweilt+qEUBJ8FPWcJKuUDko8Yzry00jQ
oP5PSsrJy+AwX0UF7w0SbIiQ38lOSQUXfF2UOitJcKkrLVy04QLg9iGZsTSS
4GeH4AyN+ThwJ62mlredBAU7bwSwXYkGHjZ+LDr9JOjirZE7rRAOtD9826H4
jgTTvjimb+wNBlyxkjJ1H0nQTUTPdvScH+hz6Qg//ZUEO6Y3Eh2vHwEX6V/l
p6ZJ0ExyvGSLqTEI1r9bFDpDgirkU65z50WQtq3tngQcTyOVTgcJ70cRH5qN
7XC9e5jN59udtujBgne94GfMhr/mvxg4oyddac7cEyRYYmUfmsbujq5qGZT6
Yz9vOQoS7u33RGUPxyRM3pDgZHeBwPqyF1p8feldL/YfMBSoZijng5TLlUx4
ukkwcPLSY6N1H6RFUzdXayXB1ThTO48IX7Tb53KwHCLB6cGTGvUNvoh9LkBB
sIYEE+nqNTqPfBHviQoN3ioS1HBK2bpyzBdN9xcLy5WT4I0a60EiwRc5vrm7
1buYBCvsxbs2An3QvLN5Us91EhQLdp/JbPJGrYvtj3wz8byNu/z7Sd6IkN+6
WXaRBFOXwjmpJC/ElelAML5AgmrHrA4wrnigvR5fw4yjSbDKoEvi0pQ72veC
SqsII8GJOaaSl2/c0E/HjGdBwSRozCMfdrnbFTXQ4o9dCSTBOKbZROkrLmjr
deZTut4kyNM1HHXwlxPa7zrIkORCgtIKdUV1EQ5IExnL+Njj85cSJpKuaIdk
lRXCe61IkPH7/T2THLbosqfXqeqDJGgVv++xBb81Kg+obmc3JUFWr5bqKwcP
IXPTaANfAxKkT0Sq7oixQDryUxt79EiQl6ea92STGdr1rFb92H8kKP/+LZXt
jSlKSOcTYtbC81soXuHXNEZLDqzdC3vwefwPCfROGCCmzLNwlyoJhvhBkNW5
DzXMZ5xyUSJBxfBB9qY6PUSl/HfniSIJPnG8K3oC6CGW/2fjn13LYytdANS3
9qvi/L2/XFxGl7oAdVRr4SHmPSmjA0OLXUDTqICrUpkEb80Mz7z80QUOJ9/n
qFAhwbyQ3Wods13gln3g11Lcn0HftrLpaxdo3JhMD9ElwdrqccfUZ12Atu7N
uwc/j24dIjuOZneB/Gv3zn61JMGWWcOHrse7wMkSWmuqI+5nrfQiyLgLbCvm
4dqRRIJBb7aYMCd3AkaWT86Bj0mQvcxgJaW3AxxmdmaPGyfB1wPq2iE8HSBn
1UnWk8oEn65+UhVwbwfJ6gn6vCpM0G1/0hiqagPizE5XYgKYYIXKN+7LT1uB
ZXWvWmoxE1z+1ONU3NoCPtND9x8cZsLvC6q20IcXQIzLV+gDlRmmHy5Q2CC8
APo1bD022szwu4Cq4065ZtAdfI29w48ZnskVSTzi2gREpOKVYsqZoUqB21MR
g+dg10vOTJspZtjqJrS4oP0MvOvjWkkQYYEXL7ebZVygg6E9Nw0P2rJAbal9
02pPG0CDw/frXxJZYIxuw5cHpHqwYMNwOK6GBcqaGEVsBNaC7unUloyfLHBC
Js+NMeYpeG+wc6u+NBkG6Ak/MGx4DPiqtrnP2pNhyUpc83bBanDl59eQ8Qtk
uHL1j6to/kPwOrks8ehDMtyVMXLMUacKPOR3Ig2MkGFoFDOT0HwlSBsRb9Mh
U6AM7QN308+7YJFTHFkpU2BPhXbuEiwH3+9/mY+2w+ybvr2m7zZ4fqNgRiyc
AoUjWg8z590Cvnm9xhdzKfB90tdzKKcY0O40vWJ/SoGMHiEmMW03QTiFUvy1
jwI1bpYUpgnfAHKeZC3jXxTocf/WOtdAHsgfa7sxs4UKq9Qs7jeuZIHwHW4s
x2WosMN51SOmIAOcCSB/dIJU6EBKtFysugJeMZfrSllR4X/Mrl+vGV8E57+9
Oa3qQYUX/YUn2vuTAJvSq8h3x6lwxanzw9i3BPCkhUXdK4oKB5MUMjiyYkBB
vUDORjIVdtYGvN2cCAfpDwwydmRQoY46M6HzaQioym5y2ZlHhXkCxdo2McfB
3PnHxV43qPA3T9T744q+wPCmN5dUCRUeeeN3a6jGFUBJh9TiUuyny0v+brc1
iIooLzIvo8IpnpzA7mJt0BLY9TQY86/LIt7dfYpIofmFj/NtKrQOUPaNkjZF
MyJziua3qHDL7Mvisp3WCFRIx4cVUaHfiMOZtw32yFKtT56lkArTZI42/xRz
RtcF27T4sT/6hN+Nu22uyPJyI0fANSrUWBP99DLQHclX+T86cIkKbeThGmea
B/pY7+4+mUiFpWzmk0r6nujqvtu3TGOpsH6fMnm43BNlJ3VZXA+nwmc7CprN
XnmipHMvSd9OUeFppYJLnV2e6EienI1uEBUWbtwp9y30RHHDfHz+XlR4XjTH
sEfDEyW3T2p3OlHhroS/8hqVHkj6grXKUWsqHH68etqG3QMd/pYnbHOACn8e
6ZN66OyOgr8JLKbqU6HhkXN6l0vdkE7pb8tt/+H9YvftTJh2Rd8cDkl+V6PC
pMZzWrPyrihUXFT9oTwVhgrFlMhmO6PhF6GC0xJ4/eLK0+Y/OCGZHrP96UJU
2DJce55N3RElSv70usNLhef2tr9fKrRHTV1nL0txUuHnPA9VDkE7lCDIeo/M
SoXXmkZ3r1bYIodHJglGTFT4QEZAY8DcBh1yD4yM3aDA1TYv3fRqKxSjsqEL
Vyiwu80mKVv9EPpo+JPhzE8KPPHgofipNxYoktU7ccccBQ592e/DKmGO4gMi
BGS/UqDrF/0Fsd4DKIj95PWsjxSok07PuV9qimKPGsh1jVGgQWWQUfUPI2T6
O5Lr2jAFhlw+Yff3vAGiltk///SKAjMHUlzd3fYhCYGAkIqXFDisWa59IlQP
Ca43s73rosCH9PysyWSAYrNiRv3bKfBmbKRRTbwOytt/KMb/BQVadQTnl3Fq
on7WYvqnZxS4SN64FcK/B43cl/Vrb8T+Kp8LmqWpoFG+iD7megosVU/k+eig
hNiORbql11AgX/63nPDZ3eiokbeVxxMK7KUVrmSUySJOA+Lt8UcU6D1T9FKY
SxpdjWi0qqyiQJWKlcZhfgkktPOcyfNKCvzFvftiaKkYCjpes0S9T4GQv+Zk
R74IeiK4ZzD2LgV+eUx98/btDrSp6cMiWkGBB8fGxcbZBVDRr43u+Ds4DgQP
+wptR+7rfh1cZdhPQqVUV882NCv0mtJUivuXxopd+MONDn3PT0q5RYE5O923
hidxISGpzHa/EpxvOGx93YsTVYUwnbQrxvrk+Y3kyC2o4GncSaYiCiRo1Nbf
keNAHQ4C5OYb2P/I+5sOr2koedF9PrWQAn1Wr1A8X7OhVou3BNcCnJ9cq7O+
lQ09XX+9rJmP+bAL2SKeFdmf+i7Ndx33D32pVcrDivK3cG3lycMsF7EW1kFF
0+wpWdvw/Zhz0ezs6RQq8o47p8qbg+9T1+XJQHsq0k+zj+PPxnqBruWfFako
yWf3HuEsCty8/ZJlkp2K1lYz2QIycf54iV3+KgU9LXcNrL2G87utRau+UBCo
4zdlwZzjZXgjYZCCrIL5sm0yMLuYGza0UFCQHWqzTcfzefkZbzygoJs2x+vt
ruL9bBiV31lAQf3CL9wdr1CgV550zJNUCrqokxB29xKu9zQ9anOCgsQfHdy/
mYb732mTeH+Ygu7GlT+3SsV8Zi/rUUBBFzQjeu4kYx6a/v5eioIKf0u9nk3E
+5PZJdPEQUH8pVOxShdwf2sdBsYVMjq4n/v1mQScbzlemjRORub6L5vK4vF6
N/x+dHaQjJY+zbCNxuF6w6LGnE4ycuxzrGLFvOlqHtKFyOjS7ZDhoFjsl2E0
5spTMvpw8ZHKQAwFZmssN9tXkhF7z2aTGmbinHe55G0ycvENCboYjfXDTe94
FJARw0Mnm6ko7Iczp/rWNTLyiko/AzFv5v5pmk3F+hyif6+cw/1HSl6Enyaj
MoFuls/4faeS6Jwn40pG9w/X52mexXELGP3dhIxCGBoTs8KwH/ETsp56ZLRT
Xu/+71C8P6334hg0yUh5NY/VGnNPN7xTrkjG319GN+rOYL21zvx6aTLKXzH0
EcXsI9G/pVeEjExSU10TT+P8wxYDH7eTUYbpod6xEApU/cAWzbWFjPbaR55V
wdxzqCfFgIWMotQWPJNO4X6McsLnNljQfGlTGDkY+5v+M1k6zYKyVa93J57A
/ap7jKeGWFCelroT9Tiut39WrdnMgq61PXtmcwzXC+v5T9ayoMDTG0dvBuH4
98NhRQ9YkIhnyJG5QMx7SiOP3mZBjVKpOdaYVdju3s4uZEHKr3eRGwIwO+QE
tWexoGITrTvimLvvEwf+XmJBTgua142O/lu/ipG6eBZ0w9J05ag/7leVIR4T
xoK47ko2XvbD8SNR4weDWNBv9++k/3zx+St1VVl3YkFPvlcZTXtjvrw82bCf
BUk/PRef7YVZVd4hVYsFfdo/W4M88fq7qMTFKLCguJ261lMeuP/7rIMJO1nQ
i60EWw7Mvaf/CqfzsSAKS6SOnjs+H2ufGMU4WBBHhEh0sBv287Wu+wmJBa0l
3RcpdcX621qPHfrDjAolS1TPu2AWfbrSMsOMLikNbHg7Y72gFibDMWZUX5Mf
aXwEr8926t6BXmZUwVjyXdMJs2DupMJzZmTPYMog54jrFwTjcx8xo5XQlcdC
Drh/WMR1zlJmFD8aOz6Fv68IQibfz2Qyo791tImqw3i/4fl7s+eZkVzvwJMI
W5z/TvbdsTPMKHB7WUmMDdZj550f82dGMvODQhesKTCXM+CrnTMzskl7tTPN
Cq/nCm/gB0tm9E32ncS5Q1jfTWKrhT4zUgjb2h1oifnnfEjXHmb0g/qbx8UC
s+p180O7mJHDyJ0FC3N8fszTj30SYEblyyvH9h3E/aYUXsayMyOvQPMre8yw
nwefSfJEZsTUfP3Qwn7cP2CRyLXAhE50DxPvmeL5hXlnmCeYUDuLYIGfCa4X
Iyqy9jOhwceZfReM/92/1uUTLUxIJf/k6VIj3G/ndtBSx4QWn+651GKI/b8H
PI8qmdD0nimPrwZ4P6uELPtLmFC/ccptVsw9uqWBSzlMqGjwjb2C/r/1aXUW
v8SETlkNH2Lfh/WhgezvaCakDMYo83q4/4BnzauTTCivQjeyF+L6wN9JdE8m
RNAKJ/YBfH+Imjma2jGhOO1n2wd0cb/LrTqT+5lQBSW2+fV//84jc2wCYEIC
Nb8danRw/sHZgTIlJnQteqLiujbm8hHuYXEm9FGy+HGMFs5/mZ7LzcOE2HOc
98Vp4n63evQeU7D/LcA7QQP7C7pT6r5OQuJldTsS1fH8HepiAgskFKnnLemw
hwKVj+vHR0yS0L037UR5NRwXjDaceUVC5IOilQRV7K9d3denhYQyW2+K8apg
PUO5BaE6Egr1Hd+6G3+/q8hqqU3eJ6ETo24JBkq4PnatrLKYhFgeHe4yUsT+
KgynzmaR0Dtl89umCph/9Zibp5BQQPnA9oO78fm7Pn5PPoqE+tej5ozlcVyG
xl56koReLDe66cvhfgOXynZ5k9AP+uYpKIvn/5izo8aehFJV9uuzyeB52+h3
1kxJaC/jtZ/D0thPana1uQ4JbSExRZVKYT8vMpoeyGO/iutZLZK4Pv8AbUmM
hNLu+Ul/lsDPc9XlLUbbsZ+NfgUmzLntPos3aSRku6uTLLkT68ce8CczktCp
E/cPG4ljv5rBP0JWGJFepKygnxiOU8WOzMwxIruzYq8sRP/NX15VMs6IEsm1
+poi2I/SKQn/V4xon6TxcTFhzNoCytqtjKhjoWi/vBCuX7DfVVrHiHbZhT7R
2IHnf7GwT7CSEb0O1nugL4j1NLauXC9mREmrdQl7BP4935lMXzIZ0Y1uVuou
fqxn6jasmcyIzrrn6wjy4fyBpufZ57AfYx3izu04nr3tz8IJRhQ2Kekgx4v7
qZZy2nozov0Vg4ZqPPh99Ko+5YUDI4ouKmxn3obXO/vMr8IDjEhZx1FqhBvX
7z45mqjLiK7t1nC/y4XPw8r7D5GKjIg3+hDzGCc+PzvybvZJMiKkNcXFjjnn
2Zyf/A7cbzXlAtiC+2WOvLnKzYi6oEjGSQ6sd7fFiI3KiKoWmVhK2XE/+oHz
KQRGtPBn9cMIDccLfxznXGZAj8WWGtrZ8DwUU27faQZ0cmqPRQ0r9ntmU75z
jAEF0ARyyqg4fqlTTr2fAe1ZUUGNFKyn5/7EoZUBSfI9D3iF/29mR34uSqxn
QL3i+je/sfy7b8Y8nj1gQE5HN0c/MeP7tSfqa0MJA8rmN2kYZ8Jx4Tr35mwG
JF2frj9Gws/7IUbp16kMKJp/LHOGEesXGUnWxjAg8Rl62B8G7HfzgHvZaQZU
kvhkloK5t6rY9+ZRBjQV+uvWCAGfp/rJsUdHGNCSm5RB+SYZqugeIL02Z0Ae
ySEd4RtkuGnzU5q4lwEZ6q96PV8nQ2/7rMtnNRmQeoe7PQtmleS/cxuKDOj9
c6tiszUy7O4e7E6WZkAdex7B0r+4fv39kVkR7Pf0/p2bf8iQEHb/jiUfAyrI
WDKzw+zFKxlcz8mAfvDft/BYxfoThfRcZgbEXK02HbSC9a/yq8T9JSIPMjd/
+DLOn/4Tf+oHEV0qzSsPX8L5mi92T34iInWp/g8Rv7H+8cg8hxEievlaoDZy
kYzvp5S0sR4i+iEmOWb3iwxzWn+9ynlGRKe5Gd+p/MT6AVnuHo+IaKrobTXH
Aq4fk7unWUpE+R/7TQ1/4LhP1axEPhGZhALjc99xfHeptWAGEb3hq79bPU+G
uQeqGQRSiOjA8Xcqf+awH6E37xpiiSihZ5obYibeSYrzOEtEa0KVB87P4vX4
vv6U4yQRwW2f3KNm8HpFXesw9SYiI2EPmbBp7JdEPHfZgYj8oi8XBX8jQ+X8
dOXxg0SUfXDEL/sr7v/15d5tBkT05CHXvcYp7K/b4IaVNvZn1nn04xesd6at
LleJiJJVbxYsfMbzZgTOv5EkIp0jz30JmHsO7ircIUhEiskPOjg+Yc58qBDA
SURL50gNOz9iPRn+wTVmIiLorPynNYnnIQZNZq4R0PxlNnOLCcxSBn81fxKQ
g/SRbq5x7Gfcc7/CJwLaXVNkMfQex29lTqsMEdDUau9o7hjWSzpBNmwnoM+P
oj9QMeeQhfU+Psf14Z384e9wvdB5z4v1BLQqa5c68xbHez/uAY8JqPCo3K5w
zN7lSo1mDwhoMElvioq551T6xSMVBGT7ILU1dxTHtxmaHSsloOHzGntXR7Ce
Xb6EbSEB1fvWM9hhVgmr/gmzCejnhXmWp8P/6k93KFwhINY0SbrLGzLs7eP/
uDOWgLY0DFVQhnDcMsRIPpiA9r/OeVn9Gtfbf+jW9ySgjmm27f9h7rml0rLk
TEBsOvPnW15hDiF6P7MnoPTVAYGDmHO8t+VcsiagcqtV57EBXL9yu7XUnIAm
ZVheBAz8Wz/BTLopARHsFk3X+vH+ThBFhg0I6ISnyNYkzJuDjgmvIAHl8w4Q
eDD3vMn+0qdNQMdU/24p7sPzCa5b9O0hoCdGMkESL7H+h7E+HUm8PxK8lnd6
cH7tJbPmbQSU7HP76e5unG/1KuQIEwGVhuSnNndh9lsaSCUQ0E4pkRg7zF5Q
R3R8eZN+lOyTMdeJ/TPOlz6Z36QLN+aZh2DunlSOc/y0SRdbf6e03oHP567I
O+sjm/SkSzLaCZg3vZaLi15u0hNDbTb4/sUDfWXdWjfpGiqPxu+3Y31D+mex
xk06tV9jch/mbrmMr1OPNums/U48vG1kqNo4YLues0lXe2wAZ1pwf76Rqt3R
m3QBWYLLsxc4P/q0zRnvTXqoV+SqNuZNBbm7JMdN+t/arS+eNuN++/f5VZhv
0i8WhNJVMBNj32110t+kv1VbWulswvovT2a5am/SH1amWbo3/Tsfxy19lDfp
hxvV2lef4+f3pYfbiV2b9MzBoItumL3j7Tu9BTfpMxT7jI5nmD0HgAfHJr0m
sX9ECXNPgcKUN8MmfeHQ0sxbOva3Usmv9HmD7mr9A1xoxPkR0zVi7Rv0Ji6d
1yoNeH5/Lm6Vig36FiaqY1s9zhd8Eth2c4M+FNzN4IhZhSkrKD17g+5wjtY1
X4dZ3crH/9IGPTviWEk0ZsJVHUvO8xt00eILhVz/4kzEqzURG/TiHvOGklrM
+SYf3YM36K9HS6x1MRPaTUIf+G/QDYEGdbgG+/lzRYrovkGvDNp8dwKzitJV
oo39Bv33jfYvXE/xeslQTLO1N+jXdSWNHz/G60WZMmEW2qBbnXXftKvGfrej
ndcIG3S11PS9Px/h+X/KBd1ZXqdHOo0Up2DO0Yvcxvx9nR7BViwmgXmzi/t7
0Jd1OvxNKHr8EPc7HMLHPrZOJyq46Bs+/Le++w7ffbVO79Cqo7ypwvrlVm5m
nev07Ac73YMx54jvCvz6fJ2+l1Q8xIHZJ9Ta9nztOr0xQdbn7gNcX8IrJ1W1
TiejyMHASqwv7/XNOXOdPpf1x13xPj4Pbt1zT8PX6S0MLuyLd7HeNWtNWbd1
+tH96w0XMBNXDGoWD6/TQ+IOpAn8i3s1W00dXKfnHv0eWVmB9R6ruX40WKcH
xy/vM8ack9Khv/e/dXpW83GpiXKsT1ERKlJdpxe4We86izknKnCUJLdO1z1F
tubG7D1aUXhUfJ0uO0nNv3sHz+dtcnWQf53OYW1BMsTcY/e6ZS/XOj2fb8hq
4Db2Uz7yZe+vNXqykZaCaynev8TltdOv1+jnhMQyvpfg+R341AYfr9FLhFTG
L2JWfaRFcb63Rr8Y9cdo9794breAx601entnYmdPMWYGB9az+Wv0Z9Nxc0cw
q9DuT/yXsUbfx3FHdb4I+zv+JGUteY2e0L9RGIm5292FoTFmjZ7bfog4WkiG
1oINXHSTNTrHO88rWvl4PxsLEgy41uiG5jz6N3LJkMPtyy/7t3/pF3Ot5fMx
q/SIBvFhltXZ+798+7xZybbeGtDRv6pIziPDiNcctk5dNUDcdEE6GHNnQ1RA
cXsNeKdSt2R8nQxXHlsj5eYawJiZdU0I99vNtrWkubEGdKpmMi1iVpvbw29b
UwO2ul5nccTzeJ2+cFTlWg1YYV13risjw2az90aHTtaAx/L8fFx4/9tE94s/
NK8B1+/WR33H5/nz4aS+QcEaoLZhfaoBP596tPKDCdNPwdkfeVJh+L6Z+KtS
T695CqZOZbVK4PvTKNLSKPrCU6BtYvx7Fr8f1iPXzl3c+xREx/7Kz8Dvw7M/
+FZubTwBBrbnNXfg9/ufrvmR5/WYFwd1L+DvE+X//tiNhT0B/u2LC0H4+/RA
1sHEiM7HQF7gz/I5/H+i3zPQlEfsMah+nv+xAf//U7L/mX0ouhr8ehU6ooL/
j9/Mpe98/+kReCI9kzt9lgLNnv+k+Zs/Av068fn1hRSYIPuc7Bb8ELR7BKzM
NFHgof265YSSKmCeY3Ei/RMFDir9nHMafwDCbR7ytJOocLhDPzxf6gHwCah1
LxCnwuvi27euLNwHps3pr5LNqTDQVyZQnHwP3N3OvdgSSoVmAhopEfoVQHeP
+ef4QipsMNmeolp8B3A3PIhabqbCt2dUShdEysCnmvNEky9U+EF8TB/VlYKv
zI6ZN5hZoV4q2ylC0C3AqF6fKqPECu9+3/XDGRWDNoLvZ087VvjXTOiWimYR
OKKOdhdEsELVVYew6qEbYP+K/qBAASs8MX1pKEuqEOjsCgwWaGSFkxnusYsj
18EVivvsqxFWeJj/270wei7QWIb2pxdZoRGr/q+fL7NBaRrHk77tbPBYZcDD
LrVMsBSyXuWmyQbdGjxUrn1LB9/itaNzbNkgY6KLde34FeB1iddl5DgbbHvZ
YebHdRkgRwu204lsMG/wuWzkfCoIYqXU1uazQXXGoflvnMlAqVU97/MDNmiS
InfIKf4C6HoRq8Xcxga3bdNi+JEbD46d5m4LHGWD8V+bYok8saA2+EpT2Awb
fK4if9q0NwpQ7Fcczv5hg+dbQ2rsSBHgJG/9qWoWGrRPHP8cXhsKqg/+sPPg
psEcoUoS+7sQMLSwV7BuBw3KRYujZadgUH3kcOGrXTT4otul4E3kcRBnpzYr
qUqDa/t2OtqoBoCBvq/FGzo06KQ+Sn+p7AtCv61oZuvToEnCCxHikCfIOEb0
kNxPg0+3aT7ZR3QHW/302F9Z0GDv11IvDy0XcEFlbPOZDQ1KLeyROiTvCGjx
9Do3RxrU3X7q79tKW7Dw7iTrdlcavE2iIVt2K/And6/ZFk8alM7zxv9NLMB/
/WnFgT406JHOOjHkth949aeyHfCnQa6sFbYdR42AX8G9388DaDB+en9KmYQ+
6K41Oz4RRIN/C0QPBh7TA8N7BFoNTtDgNzXPdWe2/0BrJluoYTANpk+lMcmf
0gAt7xTNV07RYNqzXuGUXlUQQJT0PnqaBs9LeyaVf1YCB+2CLO+eoUGgouNW
JaoAQvOOrLwIpUGrsBpZirss2OU2rtoYhv1nmZqkOEmDZ4PR/V/O0uAPZgG3
VCkJoC7yZnYmnAah1YaHUZMYYJ4z6xyMoMGLizDReVUE7E3k9a84R4NnReKY
Dx8UBrOVfGInI2mwbsjb7YbLDjC9Ksa6O4oG2ySMr46vCYDOMCvzScyiXSNT
V5gFQEZdWOZANA32LAYYJGjyA9ruzabGGBpc/ZgyLfaBD9CP5BvcjqXBlRdI
r2mID/BbBmZciaNB5pC/fzkp/GBr3/qJyHg8798+I2MvfsAxvkX4WAINbpHl
ClL4wA96tRLPeZ6nweONJ0hDgQJAYrZyhH6BBs34SakqxoIgU8pCY2cSrj9T
EHlWCftNT9lxLZkG/WPf/skXFQIungr1nKk02HzYx0qfWxgst2Ww5abRoGLR
wcxgogj4LB/wTf4SDQZVcY7uOCMCqPYBXD2XaTCEBwVNfRMBpi50T4F0GkyI
YYMVsaLApim49tw1HH8tNZi7VQzcOGUr/iuLBo0GHHZlFoqBlancx2dzaTBZ
MtmXLi4O7hwoSubOp8Ey7cw8+5viIPNqYVtDIQ1ufSyo8Hz7TtDy8GhBSBEN
+sS9Uz2cvBNkcKmfOlRKg9pvrE/eF5IAbo/EvpqU02DRw7ItRXckwFuobeVw
nwZ/ex87Iy4nCbLu+WnGPqRB0orBSY7bkkA0/pzBsyc0+LKs8aScgBRgYSIb
cNfTYCFZr1A2SQrc4sjbeRbRYOBGuEH5ghSYTXs79rSFBudVfWjdZ6XBhWiN
Id5uGkztzNXN/Yv57BG27AHMXySZJUJ2AWPBCLRnhAYVnD9JHvq6C8j2KXn9
/ECDE9/i6yZtZIBNfPONji80qJWY7BpGlwF1dze16+doMHRubbBATBY8ZKiz
zVqmQeIFIcW3t2XBwPGX4kVEduhxV/yWkaQcEM1ftxphZYcswhPetwrkgElz
3mstHnYouqvPLYFTHvSiMPRChB2mBGyxPxglD5qarh8IkWWH8yW/B/d+lQeU
WqFW0z3ssDX9+WT8gd1gmvvG2hMDduggrdej1r8bHL/G0OZhww4NrS5zOB1Q
ANOHTHcd8GKHu2Msg7QaFcAg4dFd/xB26Fs1qmvFqQh+K4ZK1iawQx/WfcFR
/ymCBlO3UMVMdtheK0LhcFcEaqMXTdpL2eHNvEXp4nOK4EPVTaBFZ4dnY0Q6
Bq8ogkitMdMng+zQfypM/l6yIhBU8ubdMofzb+fOLrkoAu7bR5nZSRwwOVKK
vI1FETxyI2V68XNAXsdi67ufd4MzBrLcNQocsNPmM6udtDwwYfVMv7KPAxoV
memP1MqAoj6J3L2HOKDNRaH968rSwOnKTm4nFw64UZrsMaMmAVxHezJu+nPA
yTjzptYJUXDl5Jn+78EccJM95efet4Lgd6CA1y/M03YRplrD+Hmiu60sYX5Q
dv2r4aAgkPc2TfmD2TY9N8NqQBAEew/u2MB82T/moOtLQSD+nOEB8RQH9L7g
xBPYLQjeSRa9ImPWG5qOOd8qCPYtdv7mwGxy9JXEjWeCwEn9HA8vZvjJl6Gu
ThAI6pJpzpg1mM4IdEThfL34EyWYI5Ra3n3XFwTKzvL60//ikhOlClRBIOy8
L0EhhAMa6t4bTnopAIblRigtZzggKYfN8lMKH6BctxYTP8sBj0tadavZ8QLR
kdzM/REckLNBgVdOcxsg7FXPhZF4PQMjJ94ocwOkNdxAisb1S4vlqcacQK1v
dbE9lgPKytk+P63KBn4I+88xJ3BAjm/5G3oPmcGPggbiwHmsNx9pFE5lANHB
oUz/JXLAYxdcYn67rumGyrjus0/C8979QtUSWtL9QLVdVEvmgG0WK2y8Agu6
LitRxsuY6XN1X/0Vv+lGl6nxJ6RwwAzW0QUz30ndyY/X/GYxq2w7rltaN6rb
rJeuqp7KARXPrmWcMX2lq7TuSAnEfNoDDN+s7NJle2ZxKR2z7uzGn6Rnzbpc
5EfMDzETx4UfST6u0x2vOZLUillrT8Ll5I9Vuup+QPU15tT/oJx01W1duQgX
5THMrJtiz5LnC3Rv/mggfcS81dl5B60vXZdd8Vz1F8y9YmNmF2oSdQt+FHl8
w5x3i/tt3vMw3YvRW+unMStHyFU/bvbRnTuhZTqDmTMuLu8Mt4Wu7NSy/z8+
XHvGEr370+h+dcnqH39TaulfZNCjm/ATeP7xAd3qPwcCjOn6pb69//QU26gd
fiLG9M9fzVL/8ZQvsJ2PMqDHltcG/uOTCyReFjV9+tO+I5b/OHPYLqTfci/9
fwB7AgkQ
        "]}, {Automatic}],
      Editable->False,
      SelectWithContents->True,
      Selectable->False]}]}], "}"}], "}"}]], "Output",
 CellChangeTimes->{
  3.8286660076824493`*^9, {3.8286713629290247`*^9, 3.8286713925522184`*^9}, {
   3.828673037632946*^9, 3.8286730649866953`*^9}, {3.8286731475347095`*^9, 
   3.8286731701792765`*^9}, 3.8286732804450674`*^9, 3.828673356514573*^9, 
   3.8286737467514553`*^9, 3.8286737979757204`*^9, 3.828674187809264*^9, 
   3.8286742343750896`*^9, 3.828674409910458*^9, {3.828674497766987*^9, 
   3.828674527057497*^9}, {3.8286746607357736`*^9, 3.828674664688322*^9}, 
   3.8286747606251593`*^9, 3.8286749420113688`*^9, 3.8286751246763844`*^9, 
   3.8286757182616615`*^9, 3.8286759568966713`*^9, 3.8286781784532986`*^9, {
   3.8286783108564453`*^9, 3.828678345571846*^9}, 3.8286786639039574`*^9, 
   3.8286787060708833`*^9, 3.8287468278454103`*^9, 3.8287469807153435`*^9, 
   3.8287471112890444`*^9, 3.82874725295229*^9, 3.828747770044716*^9, {
   3.8287478800212564`*^9, 3.8287479094404554`*^9}, 3.828747961136631*^9, 
   3.828747991794092*^9, 3.8287622168460207`*^9, {3.8287624937456527`*^9, 
   3.828762505030682*^9}, {3.8287625481213446`*^9, 3.8287625708312645`*^9}, 
   3.828762612052745*^9, 3.8287626820893936`*^9, 3.8287627291932364`*^9, 
   3.8287632059237556`*^9, {3.828763262485314*^9, 3.8287632987003746`*^9}, 
   3.8287633562370796`*^9, 3.8287634396228514`*^9, 3.828763491976502*^9, 
   3.8287636282970343`*^9, 3.828763823514282*^9, 3.828764016600268*^9, 
   3.828764163418112*^9, 3.8287648002073646`*^9, 3.828764907834239*^9, 
   3.8287649574746666`*^9, 3.8287689737264867`*^9, {3.82876905926698*^9, 
   3.8287690812046986`*^9}, 3.8287691488384438`*^9, 3.8287692709933615`*^9, 
   3.82876931191453*^9, 3.8287695632789717`*^9, 3.8287696899406996`*^9, 
   3.828769793202674*^9, 3.828769944979897*^9, 3.828770127402726*^9, 
   3.8287705334059973`*^9, 3.828770756115801*^9, 3.8287708455133944`*^9, 
   3.828770953991747*^9, 3.8287710207728605`*^9, 3.8287742858288374`*^9, {
   3.8287743259635744`*^9, 3.8287743466086955`*^9}, 3.828774418752262*^9, 
   3.82877474195891*^9, 3.828774883629627*^9, 3.8287751296296163`*^9, 
   3.828781210631443*^9, 3.8306796476800117`*^9, 3.830679689460684*^9, 
   3.830679807581131*^9, {3.830679888570155*^9, 3.830679891093685*^9}, 
   3.8306800057864447`*^9, 3.83068308924341*^9, 3.8306878534684305`*^9, 
   3.8306883927562456`*^9, 3.830688627936185*^9, 3.830688757526092*^9, 
   3.8306888346494384`*^9, 3.8306889638401337`*^9, 3.830689223445978*^9, 
   3.8306893562817082`*^9, 3.830689402275837*^9, 3.830689447149643*^9, {
   3.830689504356108*^9, 3.8306895554450016`*^9}, 3.8306896274924583`*^9, {
   3.8306898387434206`*^9, 3.8306898640184517`*^9}, 3.8306899588678813`*^9, 
   3.830690017226979*^9, 3.8306901426185017`*^9, 3.8306902477757516`*^9, 
   3.8306903402922015`*^9, 3.830690422237358*^9, 3.8306905143292117`*^9, 
   3.830691132644208*^9, 3.830691293265272*^9, {3.8306913746346855`*^9, 
   3.8306913990520864`*^9}, {3.8306914466329527`*^9, 3.8306914684306183`*^9}, 
   3.830691595853657*^9, 3.8306921955278673`*^9, 3.830692306955802*^9, 
   3.8307436152735558`*^9, 3.830746336844672*^9, 3.830748177616015*^9, 
   3.830753737669382*^9, 3.8307537995373626`*^9, 3.830756237370258*^9, 
   3.8307564199736524`*^9, {3.8308079508508544`*^9, 3.8308079634391036`*^9}, 
   3.830808575378293*^9, {3.8308093571752653`*^9, 3.8308093729155684`*^9}, {
   3.830810028442835*^9, 3.830810038399706*^9}, 3.830810501024297*^9, 
   3.8308107857197905`*^9, 3.8314193667580347`*^9, 3.831419453947767*^9, 
   3.8314195083784895`*^9, 3.831421085220195*^9, 3.8314212860441976`*^9, 
   3.8324780860349693`*^9, 3.8324781641745853`*^9, 3.832478398430142*^9, 
   3.832478524418687*^9, 3.8324786641308594`*^9, 3.8324787359536095`*^9, 
   3.8324788938825555`*^9, 3.8324789491701903`*^9, 3.8324790040838623`*^9, 
   3.8324792627826924`*^9, 3.8324801106266727`*^9},
 CellLabel->"Out[56]=",ExpressionUUID->"f39c9186-6843-40de-804d-b4cc9e88eb66"]
}, Open  ]],

Cell[BoxData[{
 RowBox[{
  RowBox[{
   RowBox[{"c", "=", 
    RowBox[{"Flatten", "[", 
     RowBox[{
      RowBox[{"Table", "[", 
       RowBox[{
        RowBox[{"Evaluate", "[", 
         RowBox[{
          RowBox[{"{", 
           RowBox[{
            RowBox[{
             RowBox[{
              SubscriptBox["l", "1"], 
              RowBox[{"Cos", " ", "[", 
               RowBox[{
                SubscriptBox["\[Theta]", "1"], "[", "t", "]"}], "]"}]}], "+", 
             RowBox[{
              SubscriptBox["l", "2"], 
              RowBox[{"Cos", " ", "[", 
               RowBox[{
                RowBox[{
                 SubscriptBox["\[Theta]", "1"], "[", "t", "]"}], "+", 
                RowBox[{
                 SubscriptBox["\[Theta]", "2"], "[", "t", "]"}]}], "]"}]}], 
             "+", 
             RowBox[{
              RowBox[{"(", 
               RowBox[{
                SubscriptBox["l", "3"], "+", 
                RowBox[{"r", "[", "t", "]"}]}], ")"}], 
              RowBox[{"Cos", " ", "[", 
               RowBox[{
                RowBox[{
                 SubscriptBox["\[Theta]", "1"], "[", "t", "]"}], "+", 
                RowBox[{
                 SubscriptBox["\[Theta]", "2"], "[", "t", "]"}], "+", 
                RowBox[{
                 SubscriptBox["\[Theta]", "3"], "[", "t", "]"}]}], "]"}]}]}], 
            ",", 
            RowBox[{"y", "[", "t", "]"}]}], "}"}], "/.", "sol"}], "]"}], ",", 
        RowBox[{"{", 
         RowBox[{"t", ",", "0", ",", "Z"}], "}"}]}], "]"}], ",", "1"}], 
     "]"}]}], "    ", ";"}], 
  "                           "}], "\[IndentingNewLine]", 
 RowBox[{
  RowBox[{
   RowBox[{
    StyleBox["traj",
     FontColor->RGBColor[0, 0, 1]], " ", "=", 
    RowBox[{"ListPlot", "[", 
     RowBox[{"c", ",", " ", 
      RowBox[{"Joined", "\[Rule]", "True"}], ",", 
      RowBox[{"PlotStyle", "\[Rule]", 
       RowBox[{"{", "Orange", "}"}]}], ",", 
      RowBox[{"Axes", "\[Rule]", "None"}], ",", " ", 
      RowBox[{"PlotRange", "\[Rule]", 
       RowBox[{"{", 
        RowBox[{
         RowBox[{"{", 
          RowBox[{"0", ",", "360"}], "}"}], ",", 
         RowBox[{"{", 
          RowBox[{"0", ",", "360"}], "}"}]}], "}"}]}], ",", 
      RowBox[{"AspectRatio", "\[Rule]", "Automatic"}]}], "]"}]}], ";"}], 
  " "}]}], "Input",
 CellChangeTimes->{
  3.8307436256813383`*^9, {3.830744045303584*^9, 3.8307440471348495`*^9}},
 CellLabel->"In[57]:=",ExpressionUUID->"2c00c7a3-67bd-452d-b1f9-37b915174af3"],

Cell[BoxData[{
 RowBox[{
  RowBox[{"a1", "=", 
   RowBox[{"Table", "[", 
    RowBox[{
     RowBox[{"Evaluate", "[", 
      RowBox[{
       RowBox[{"{", 
        RowBox[{
         SubscriptBox["\[Theta]", "1"], "[", "t", "]"}], "}"}], "  ", "/.", 
       "  ", "sol"}], "]"}], ",", " ", 
     RowBox[{"{", 
      RowBox[{"t", ",", "0", ",", "Z", ",", "1"}], "}"}]}], "]"}]}], 
  ";"}], "\n", 
 RowBox[{
  RowBox[{"a11", "=", 
   RowBox[{"Table", "[", 
    RowBox[{
     RowBox[{"Evaluate", "[", 
      RowBox[{
       RowBox[{"{", 
        RowBox[{
         SubscriptBox["\[Theta]", "2"], "[", "t", "]"}], "}"}], "  ", "/.", 
       "  ", "sol"}], "]"}], ",", " ", 
     RowBox[{"{", 
      RowBox[{"t", ",", "0", ",", "Z", ",", "1"}], "}"}]}], "]"}]}], 
  ";"}], "\[IndentingNewLine]", 
 RowBox[{
  RowBox[{"a111", "=", 
   RowBox[{"Table", "[", 
    RowBox[{
     RowBox[{"Evaluate", "[", 
      RowBox[{
       RowBox[{"{", 
        RowBox[{
         SubscriptBox["\[Theta]", "3"], "[", "t", "]"}], "}"}], "  ", "/.", 
       "  ", "sol"}], "]"}], ",", " ", 
     RowBox[{"{", 
      RowBox[{"t", ",", "0", ",", "Z", ",", "1"}], "}"}]}], "]"}]}], 
  ";"}], "\[IndentingNewLine]", 
 RowBox[{
  RowBox[{"a1111", "=", 
   RowBox[{"Table", "[", 
    RowBox[{
     RowBox[{"Evaluate", "[", 
      RowBox[{
       RowBox[{"{", 
        RowBox[{"r", "[", "t", "]"}], "}"}], "  ", "/.", "  ", "sol"}], "]"}],
      ",", " ", 
     RowBox[{"{", 
      RowBox[{"t", ",", "0", ",", "Z", ",", "1"}], "}"}]}], "]"}]}], 
  ";"}], "\[IndentingNewLine]", 
 RowBox[{
  RowBox[{"a3", "=", 
   RowBox[{"Table", "[", 
    RowBox[{
     RowBox[{"Evaluate", "[", 
      RowBox[{
       RowBox[{"{", 
        RowBox[{"x", "[", "t", "]"}], "}"}], "  ", "/.", "  ", "sol"}], "]"}],
      ",", " ", 
     RowBox[{"{", 
      RowBox[{"t", ",", "0", ",", "Z", ",", "1"}], "}"}]}], "]"}]}], 
  ";"}], "\n", 
 RowBox[{
  RowBox[{
   RowBox[{"a4", "=", 
    RowBox[{"Table", "[", 
     RowBox[{
      RowBox[{"Evaluate", "[", 
       RowBox[{
        RowBox[{"{", 
         RowBox[{"y", "[", "t", "]"}], "}"}], "  ", "/.", "  ", "sol"}], 
       "]"}], ",", " ", 
      RowBox[{"{", 
       RowBox[{"t", ",", "0", ",", "Z", ",", "1"}], "}"}]}], "]"}]}], ";"}], 
  "  ", " "}], "\[IndentingNewLine]"}], "Input",
 CellChangeTimes->{
  3.8286714005093017`*^9, {3.8286747924200134`*^9, 3.8286748003119993`*^9}, 
   3.8286749482804346`*^9, {3.828675019127285*^9, 3.8286750322078085`*^9}, {
   3.8286763121567307`*^9, 3.8286763359362984`*^9}, 3.8287476877675095`*^9, {
   3.8287481097289047`*^9, 3.8287481396749372`*^9}, {3.8287627435695453`*^9, 
   3.8287627560789766`*^9}, {3.8287642253539705`*^9, 3.828764293725398*^9}, {
   3.8287648136549315`*^9, 3.8287648395215073`*^9}, {3.8287693284717207`*^9, 
   3.8287693458335967`*^9}, 3.828774431600443*^9, {3.828774478768849*^9, 
   3.8287744892084947`*^9}, 3.8287747401468015`*^9, 3.828775088992918*^9},
 CellLabel->"In[59]:=",ExpressionUUID->"bdc8a556-72de-48c2-9a33-701d1f3459fe"],

Cell[BoxData[{
 RowBox[{
  RowBox[{
   RowBox[{"Do", "[", 
    RowBox[{
     RowBox[{
      RowBox[{"v0", "[", "k", "]"}], "=", 
      RowBox[{"Flatten", "[", 
       RowBox[{
        RowBox[{"Table", "[", 
         RowBox[{
          RowBox[{"Evaluate", "[", 
           RowBox[{
            RowBox[{"{", 
             RowBox[{"t", ",", " ", 
              RowBox[{
               SubscriptBox["\[Theta]", "k"], "[", "t", "]"}]}], "}"}], "/.", 
            "sol"}], "]"}], ",", 
          RowBox[{"{", 
           RowBox[{"t", ",", "0", ",", "Z", ",", " ", "0.1"}], "}"}]}], "]"}],
         ",", "1"}], "]"}]}], ",", 
     RowBox[{"{", 
      RowBox[{"k", ",", "1", ",", "n"}], "}"}]}], "]"}], ";"}], 
  "    "}], "\[IndentingNewLine]", 
 RowBox[{
  RowBox[{
   RowBox[{"theta1", "=", 
    RowBox[{"Table", "[", 
     RowBox[{
      RowBox[{"ListPlot", "[", 
       RowBox[{
        RowBox[{"v0", "[", "k", "]"}], ",", " ", 
        RowBox[{"Joined", "\[Rule]", "True"}], ",", " ", 
        RowBox[{"Frame", "\[Rule]", "True"}], ",", " ", 
        RowBox[{"PlotStyle", "\[Rule]", 
         RowBox[{"{", "Black", "}"}]}], ",", " ", 
        RowBox[{"FrameLabel", "\[Rule]", 
         RowBox[{"{", 
          RowBox[{
          "\"\<\!\(\*StyleBox[\"Time\",FontFamily->\"Times New \
Roman\",FontSize->28,FontWeight->\"Normal\"]\)\!\(\*StyleBox[\",\",FontFamily-\
>\"Times New Roman\",FontSize->28,FontWeight->\"Normal\"]\)\!\(\*StyleBox[\" \
\",FontFamily->\"Times New Roman\",FontSize->28,FontWeight->\"Normal\"]\)\!\(\
\*StyleBox[\"t\",FontFamily->\"Times New \
Roman\",FontSize->28,FontWeight->\"Normal\"]\)\>\"", ",", " ", 
           "\"\<\!\(\*StyleBox[\"Radians\",FontFamily->\"Times New \
Roman\",FontSize->28,FontWeight->\"Normal\"]\)\>\""}], "}"}]}], ",", 
        RowBox[{"PlotRange", "\[Rule]", 
         RowBox[{"{", 
          RowBox[{
           RowBox[{"{", 
            RowBox[{"0", ",", "Z"}], "}"}], ",", 
           RowBox[{"{", 
            RowBox[{
             RowBox[{"-", "0.5"}], ",", "1.3"}], "}"}]}], "}"}]}], ",", 
        RowBox[{"AspectRatio", "\[Rule]", "1"}], ",", 
        RowBox[{"LabelStyle", "\[Rule]", 
         RowBox[{"Directive", "[", "Large", "]"}]}]}], "]"}], ",", 
      RowBox[{"{", 
       RowBox[{"k", ",", "1", ",", "1"}], "}"}]}], "]"}]}], ";"}], 
  " "}], "\[IndentingNewLine]", 
 RowBox[{
  RowBox[{
   RowBox[{"theta2", "=", 
    RowBox[{"Table", "[", 
     RowBox[{
      RowBox[{"ListPlot", "[", 
       RowBox[{
        RowBox[{"v0", "[", "k", "]"}], ",", " ", 
        RowBox[{"Joined", "\[Rule]", "True"}], ",", " ", 
        RowBox[{"Frame", "\[Rule]", "True"}], ",", " ", 
        RowBox[{"PlotStyle", "\[Rule]", 
         RowBox[{"{", "Blue", "}"}]}], ",", " ", 
        RowBox[{"FrameLabel", "\[Rule]", 
         RowBox[{"{", 
          RowBox[{
          "\"\<\!\(\*StyleBox[\"Time\",FontFamily->\"Times New \
Roman\",FontSize->28,FontWeight->\"Normal\"]\)\!\(\*StyleBox[\",\",FontFamily-\
>\"Times New Roman\",FontSize->28,FontWeight->\"Normal\"]\)\!\(\*StyleBox[\" \
\",FontFamily->\"Times New Roman\",FontSize->28,FontWeight->\"Normal\"]\)\!\(\
\*StyleBox[\"t\",FontFamily->\"Times New \
Roman\",FontSize->28,FontWeight->\"Normal\"]\)\>\"", ",", " ", 
           "\"\<\!\(\*StyleBox[\"Radians\",FontFamily->\"Times New \
Roman\",FontSize->28,FontWeight->\"Normal\"]\)\>\""}], "}"}]}], ",", 
        RowBox[{"PlotRange", "\[Rule]", 
         RowBox[{"{", 
          RowBox[{
           RowBox[{"{", 
            RowBox[{"0", ",", "Z"}], "}"}], ",", 
           RowBox[{"{", 
            RowBox[{
             RowBox[{"-", "0.5"}], ",", "1.3"}], "}"}]}], "}"}]}], ",", 
        RowBox[{"AspectRatio", "\[Rule]", "1"}], ",", 
        RowBox[{"LabelStyle", "\[Rule]", 
         RowBox[{"Directive", "[", "Large", "]"}]}]}], "]"}], ",", 
      RowBox[{"{", 
       RowBox[{"k", ",", "2", ",", "2"}], "}"}]}], "]"}]}], ";"}], 
  " "}], "\[IndentingNewLine]", 
 RowBox[{
  RowBox[{
   RowBox[{"theta3", "=", 
    RowBox[{"Table", "[", 
     RowBox[{
      RowBox[{"ListPlot", "[", 
       RowBox[{
        RowBox[{"v0", "[", "k", "]"}], ",", " ", 
        RowBox[{"Joined", "\[Rule]", "True"}], ",", " ", 
        RowBox[{"Frame", "\[Rule]", "True"}], ",", " ", 
        RowBox[{"PlotStyle", "\[Rule]", 
         RowBox[{"{", "Red", "}"}]}], ",", " ", 
        RowBox[{"FrameLabel", "\[Rule]", 
         RowBox[{"{", 
          RowBox[{
          "\"\<\!\(\*StyleBox[\"Time\",FontFamily->\"Times New \
Roman\",FontSize->28,FontWeight->\"Normal\"]\)\!\(\*StyleBox[\",\",FontFamily-\
>\"Times New Roman\",FontSize->28,FontWeight->\"Normal\"]\)\!\(\*StyleBox[\" \
\",FontFamily->\"Times New Roman\",FontSize->28,FontWeight->\"Normal\"]\)\!\(\
\*StyleBox[\"t\",FontFamily->\"Times New \
Roman\",FontSize->28,FontWeight->\"Normal\"]\)\>\"", ",", " ", 
           "\"\<\!\(\*StyleBox[\"Radians\",FontFamily->\"Times New \
Roman\",FontSize->28,FontWeight->\"Normal\"]\)\>\""}], "}"}]}], ",", 
        RowBox[{"PlotRange", "\[Rule]", 
         RowBox[{"{", 
          RowBox[{
           RowBox[{"{", 
            RowBox[{"0", ",", "Z"}], "}"}], ",", 
           RowBox[{"{", 
            RowBox[{
             RowBox[{"-", "0.5"}], ",", "1.3"}], "}"}]}], "}"}]}], ",", 
        RowBox[{"AspectRatio", "\[Rule]", "1"}], ",", 
        RowBox[{"LabelStyle", "\[Rule]", 
         RowBox[{"Directive", "[", "Large", "]"}]}]}], "]"}], ",", 
      RowBox[{"{", 
       RowBox[{"k", ",", "3", ",", "3"}], "}"}]}], "]"}]}], ";"}], 
  " "}], "\[IndentingNewLine]"}], "Input",
 CellChangeTimes->{{3.8324800553650494`*^9, 3.8324800564148736`*^9}, {
  3.8324801703460617`*^9, 3.832480175097452*^9}, {3.8324802638899345`*^9, 
  3.832480318249535*^9}, {3.8324827298088923`*^9, 3.832482765911044*^9}, {
  3.832482836176626*^9, 3.8324828799618273`*^9}, {3.8324829114343243`*^9, 
  3.8324829223626766`*^9}, {3.832483006594725*^9, 3.8324830105256677`*^9}, {
  3.832483044003186*^9, 3.832483074879139*^9}, {3.8324844763811817`*^9, 
  3.832484484975746*^9}, {3.8324845213994455`*^9, 3.832484535271397*^9}, {
  3.832484687578201*^9, 3.8324846915746593`*^9}, {3.8324847230354967`*^9, 
  3.8324847259724417`*^9}, {3.8324851102566547`*^9, 3.832485163861642*^9}},
 CellLabel->
  "In[122]:=",ExpressionUUID->"353ba4f9-d555-4d3c-a79e-ed93485bfbb1"],

Cell[CellGroupData[{

Cell[BoxData[
 RowBox[{
  RowBox[{"Show", "[", 
   RowBox[{"theta1", ",", "theta2", ",", "theta3", ",", 
    RowBox[{"Graphics", "[", 
     RowBox[{"{", 
      RowBox[{
       RowBox[{"Text", "[", 
        RowBox[{
        "\"\<\!\(\*StyleBox[SubscriptBox[\"\[Theta]\", \
\"1\"],FontFamily->\"Times New Roman\",FontSize->36,FontWeight->\"Normal\"]\)\
\>\"", ",", 
         RowBox[{"{", 
          RowBox[{"2296", ",", "1.07"}], "}"}]}], "]"}], ",", 
       RowBox[{"{", 
        RowBox[{"Blue", ",", 
         RowBox[{"Text", "[", 
          RowBox[{
          "\"\<\!\(\*StyleBox[SubscriptBox[\"\[Theta]\", \
\"2\"],FontFamily->\"Times New Roman\",FontSize->36,FontWeight->\"Normal\"]\)\
\>\"", ",", 
           RowBox[{"{", 
            RowBox[{"2296", ",", 
             RowBox[{"-", "0.24"}]}], "}"}]}], "]"}]}], "}"}], ",", 
       RowBox[{"{", 
        RowBox[{"Red", ",", 
         RowBox[{"Text", "[", 
          RowBox[{
          "\"\<\!\(\*StyleBox[SubscriptBox[\"\[Theta]\", \
\"3\"],FontFamily->\"Times New Roman\",FontSize->36,FontWeight->\"Normal\"]\)\
\>\"", ",", 
           RowBox[{"{", 
            RowBox[{"2296", ",", "0.67"}], "}"}]}], "]"}]}], "}"}]}], "}"}], 
     "]"}], ",", 
    RowBox[{"LabelStyle", "\[Rule]", 
     RowBox[{"Directive", "[", "Large", "]"}]}]}], "]"}], " "}]], "Input",
 CellChangeTimes->{{3.832482890530703*^9, 3.8324829009317846`*^9}, {
   3.8324832104306507`*^9, 3.832483271128217*^9}, {3.832483312835949*^9, 
   3.8324833192115955`*^9}, {3.832483380711616*^9, 3.8324835040519257`*^9}, 
   3.8324850302766304`*^9, 3.8324851538899837`*^9},
 CellLabel->
  "In[127]:=",ExpressionUUID->"0ffe2d66-e795-43eb-ba78-92f1635e841c"],

Cell[BoxData[
 GraphicsBox[{{{}, {{}, {}, 
     {GrayLevel[0], PointSize[
       NCache[
        Rational[1, 360], 0.002777777777777778]], AbsoluteThickness[1.6], 
      LineBox[CompressedData["
1:eJw0mndYzY3//zPKKKSSyCiRirbS1LO9995nCxEqSqGUrDS0ZEakJdJARrKj
iKysVBQJKSHr/p3P7/t+9c99dd2dx3md53mcx9XddStyIjz4I0VERNi9IiL/
+yd98SPVDTwa3pjty//f13kzA3+uTNcr+r7RzGL70a7HP9+YLdL931ermXu/
+HK2VAfz79vMPIqrU06rdZj9H+2NWcVa3r535h3Mz3eZ6S4/eXaGX4fZUsH/
vrrNPhas0l25kh7/way6+Oy53sQOs+am/331mSV2Nk8pyiFev5mBbcLdk8X0
81/NYqqvbZp4gfiDZnpfzFxam+jx38z281tlxF7T8303W/j49cFTn4n308wk
YvW9p/+IN2z2Zvql21sndjK832YTS56IXZnZyfD+mDVzF65OXdjJ8P6ZxTxp
WdFv1MnwRFBlpj/Qb0c/L4Lddy/m7fHpZPgjYOJx5WAblx4/EqO9D/Q3rqbn
G4VKiwGzpRuJNxoamq6D1TuINxpqGiWozSGeKHiyBfNXHSGeGGS7nWLay4k3
Bm9+OL6UOEe8sVCp6Wv5eZV4Y/Fp/ZGa483EGwdp/WVXpjwj3ng8aveVdewk
njjMN1ZX2vYRTwIJhVqbJ3wnngRmvht0OPQf8SbAa+TQvd9juxjeRGzJDzk9
X6qL4U3CVKhtVJLvYniS+PIs/Wy/Ev28JIp/VN/OWNjF8CXxLH6UlKie0KP/
/zUZJjsTXruYdjHPNxlyY3+tjrAmnhQeFiT/XupMPCkstq0pMPQmnhRG3/2R
8C6I7pFGcEBBSTiPeNJoWv9IvmUF8WSgKarzVDKSeDIwDFC/q7mBeDLIE+96
qZ5IvCkY+1iuX3w78abgZlzF8ztpxJPF3+TKZStyiCcLzvZRyz7vJ54sQuZs
3ut1lHhT0SAZfvpQMfGmwt9+XFhzBfHk8P3ntPCOauLJ4TX/GedFHfHkwPce
/nrhCvGmodZNujbpJvGmwcr6iKVuE/Gmo1jtlcbdB8SbDqOxB8c7PSXedMg7
nA2pfUk8eXgV3D85vpN48nA327LBvod4MzBD8Mg6so94M7C3w2bb9q/Em4FL
d1vP7PhOvJn4cCPSZP1v4s2E6brRue4ibxneLDiN/a0yTfQtw5uFIzk1QffG
vWV4s7A6JnPvmolvGd5sZCwNMB8l/Zbhzcbmdeerk6YSTwGGcbNdB+XfMn4J
v5f4Ge6hQHwFXJpzfemRufR4BWR0q2a9UaHnU8BQ2UwLSXXiKcLwePItLW3i
KSJ/lVykhR7xFBH8/V26tSHxFPHv7b4wI1PiKUJrjqSdojnx5iDATX79Lyvi
zcHHSb8W37Qj3hz0ms1rSnYi3hwE1U+J1ncj3hzYr7SKeuFJPCUYts4Qj/Kl
fZQQfC9rvUgg8ZQwaafGQEII8ZTQOerPmSE28ZSw3FB8IIRPvLkwUFnRczGM
eHPxt1z17qRw4s3F2D1urb4RxJuL7Nu9WjlriTcXG7WtZW5HE28eDp8sP9kf
Q7x5aJu5Sn1SPPHmQYz75JrSZuLNw761swo0thBvHpI3qn/S3Eo8ZVStf/lo
/nbiKaMvbHSi7C7iKeOb3yb5P7uJp4xMV6V7zzKIp4xp26yulmcRbz4uNNXM
jMkl3nw4PHw/2jifePNhd83lwNB+4s3Hort+Y4sPEW8+0qfErPQ4QjwV3Pjd
8eVbIfFUkCUzrzK9iHgqSNZVfTCnhHgqGOnfElFRRjwVxG79U65TQTxVeJ5P
Lz51mniq2PLJe8u8KuKpou2Xnl92DfFU0bvT2ubPWeKp4rLn9rDgOuKpIVR8
5IuzF4mnhidLa8+L1xNPDUs2liv4NxBPDROUpywouEY8NQw+Kv365gbxFsBh
bWOq/G3iLcCy7iYZtzvEW4CSaZOPbmoi3gJwv311OnGPeAvwKeSu+p0W4i2E
2KGzQT0PibcQQ1dqv/x7RLyF2Ohw+7fkU+ItxMNjvTkz24i3EPONZrTOfUE8
dZyOCryt/Ip46ii4XLRTqZ146ng4/FtDvoN46igdzm6c0EU8dfw+2x7++y3x
NKA0QnzB227iaSDxiLXs7ffE00Ak/zJO9BJPA37Tjl1M7COeBnbvmHfA9zPx
NOHgGvxVpZ94mlD3mdM89JV4mgg452x2eZB4mshnn/HdMkQ8TZw0VVK2+EE8
LQQaRNb9/cn8/DQtLDWNnlvzi3qjhTyDP5Fhf5jHO2nh1a+Uc1P/0fNpYYX8
EpFr/zG8BC3cCPnut3zEO+b5tRCXm9wyYdS7/+NVaWFm9qWok6PfMfdowUR1
nae92Lv/43VrYdn8pA0dY94x92njwP3qH9HjGN40baxeMu+ZmDjD09XGfisx
lWwJhuekjWrfuMGZExmeQBvun07YHJvE8BK0MT7ulPr8yXSfNqLW1VQXSdF9
2pjv/apnjgzdp43LF1Rb90+h+7QRPaEycfJUuk8Hj3/M/ZckR/fpIHxQ33Nw
Gt2ngzsxe3eFytN9Otgo8rvy9gy6TwfSoyQfaMyi+3TwctKOwczZdJ8O5q9+
oDSgQPfpYOmmdStc59B9OijY+6K1RInu08GzGTzBiHl0ny6klkUu9FGm+3Th
/SJcs3j+O8YfXRx/UBXzQ4Xu04VYadlkKzW6TxfNBgWj0hbQfboQzFX0fbyQ
7tOFU71AZroGw6vSRZl0iWWQJt2nizMLFD7t16L7dJE2efS0Nm26bxHC76fe
l9al+xYhNmJAzmkR3bcIuttW/E3Uo/sWYfmi+8k1+nTfInT1sWu7F9N9i7Av
KCh/iiHdtwg7NX8ssjCi+xbhzOQVGeHGdN8iSJzqP5NtQvctQk7VlcI6U7pP
Dw53pZe/XkL36UGbO26CCOg+PRhf1cqabU736eHe256RphZ0nx5+PUjl+FnS
fcJ/n7Hx3Boruk8PQSpy4jus6T49nDlcxzpkQ/fpoePv1fpKW7pPD/uupGpc
s6P79GEoolD10J7u08exa0qebxzoPn3s6jeU6XOk+/RxKHz0nyEnuk8f6TPn
Sf5zpvv0MfGDqc9oV7pPH83V/a1j3eg+fcQL2tPE3ek+fQSlZaZKeNB9+hDs
V3wo7kn3LYb+kzTeOC+6bzGqU5/ZiXrTfYtxTeJf0n/edN9iOBz7N/2nD923
GOpH2qS++NJ9i+Hlnrb6rR/dtxg9HnKGz/zpvsV4uGLBmjsBdN9ijH1lPPNC
IN23GEVdF8xLg+g+A9y9OLMrL5juM0D28VbR5BC6zwAKL1wrVoXSfQZI3Te6
w5dF9xlAS4F31IxN9xng59pb3+dx6D4DGDnrdY7n0n0G8GwrDPvMpfsMcMx8
XFoLj+4T8k8H+lTy6T5DLHfLvJEhoPsMccixoH3VUrrPEDuaNhU7htF9huh4
HSV5YRXdZwid6rOasfF0nyHuycjs6ttB9xlizv6c9VPz6D5DzG1V1/tTSPcZ
4kPCvu4Dp+k+Q7xqiNz/+yLdZ4SHT8VcpjfSfUYIt9nV+esR3WeE8yF7Fh5+
Q/cZQaCk+3FsH91nBGe5BfcMf9B9RuiqklqtO7Kbuc8Ib1myvB8S3cx9Rti1
Pm/etqndzH1GuO35VeWtYjdznxHujLB4OGlhN3OfMTY52UeL6zO8aca443iD
9cyM4ekaI7rr0f319gzPyRjK1RU/ej0YnsAYxkZVI3SDGF6CMcIUfo5z59N9
xhj4Fa9is4ruM8ZO4wK+9Hq6zxidYyxvnN9M9xkjNbnYwmg73WeCLdbvGnMy
6D4T7L112rp5L91ngoJDJQc7Cug+EzzN0y5uLab7TGCX36537DTdZ4L0fN2p
XufoPhO4HWyWeVtP95lg/8ShD1636D4TNO6tdDtxj+4zwUy19yNePqb7TJFm
0lo6+JLuM8XvsUNfP3fRfaYQUb208V4v3WeKjwdr+/d8pftMsUFdt9PkJ91n
imq99J6mf3SfKeqtWnIsRXuY+0xhb3p0wxHxHuY+U6h6VM/omdzD3GcKu9tr
Rk6R62HuW4LVkgaVC2b1MPctQZ6Y1PEFcxme7hL8q8v1nqLG8JyWILzNz+iD
JsMTLMGMqjd3TugxvIQlwj49iHU3Znj5SzAiTKSyG3TfEmx2XdG21IbuW4JS
Z8mgx4503xLs3LP9iKY73WcGvZ4m8fU+dJ8ZRv/Z86MskO4zw6GkNQ33WHSf
GUq1/rvRzqf7zJCamM1qX073mSGnYfO75gi6zwzXT1UXlUXRfWYQW6jyPSaW
7jPDwW9N8/Q30X1m2Cv/L7lrC90HaFjYBSduY35eAlh5P/bHpFS6F+CpsQ+k
ZzCPVwYKXY9mi+T0ML/fABcPic7j5jM8AO2F2WlnD9LrAXZP1pP6d4Th+QM2
+5r69Yvo9QEPekRXcEoZXiQQG49LCRX0eoG7f04o7DnD8FKB3xz/e7m19PoB
s5I1/6XVMbwioLlxwqcNlxleFfBh98P7AVcZ3hVg4O7jFxo3aR8g8+EJix+N
DK8NOP7moV51M+0FSOp1dPMfMLxB4MzE4G0Sj2k/c8wVz7Urfkb7maNo9iY/
w5e0nzmOqcZ01rfTfuaYU/pkskkX7Sd8/Jy+yRXdtJ85TkuJT5Ttpf3MMXg3
RDvqE+1nDrd3vsdu99N+5tB8KLVb+hvtZw59fv5k7x+0nzkmrxny3f2L9jPH
sttaKRf/0n7mEIgtudop8p7ZzxxmTe80RUa/Z/YzR+nb6/0yY94z+5lDvJKl
rDj+PbOfOW7vWTIwd8J7Zj9zWH/silaQZHjd5ij/1/hQWprhDZrDiF2v8t8U
hidigWuRO3M65RiehAX8xVr1L8szvGkWGPcBantmMTxlC3R9jNsdosjwdC3w
TVV5k9JchgcLfHU9KNehzPCcLJDmE7Q+T5Xh+Vsg9/fZapuFDE9ggUd/Rn/8
rMHwIi0wRW7vogxthpdggdnP75epLWJ4qRbo11RacVmf4eVbYHHKrJ2OhrSf
BYJGx81+aEz7WeDmg6/mHktoPwu8nGIytgm0nwXG/JTaYWZJ+1ng5GHNF+XW
tJ8F9Bc5TpGxo/0sMP7VLJdoB9rPEpk2kw60ONF+lkgo0ZBWdqX9LNF17MDN
aHfazxJv+2Ma6z3fM/2xRLl1l8ZoH9rPEpzA3+Ms/Wg/S2j3vlkZH0D7WcK8
tGrl6SDazxIXPLNmtIcwvEhLlOzev3ssm/azhCD9wcOFXNrPEt8f7v7jyKf9
LFH5U0xesJT2s8SngsglccsYXpUlRoSPX79rBe1nCYtfIx7nrqT9LDG2LyPs
YATtJ3z+jk/mh9fQfpaIi3NdcyCS4Q1aYnl/hVhONO1nBe36GMkd62k/Kzyf
kXQgJpb2s8Ij3rFz3DjazwqZA2fWOmyk/ayQqLj12cLNtJ8Vpjh//TE+kfaz
wsWW5tdvt9B+Vng/5uu+umTazwo1FepGqSm0nxVGq2Y2+m+n/axQ90HSW2kn
7WeFJU1p79/vov2s8LOsL710N+1nBTeehG9YOu1nhYqW+/ZzMmk/K8Q0yUU9
20P7WUFOt7FjZzbtZ4Vv7VcPGebSflaYrXi+9m0e7SfcI9F5UWo+7WeNkpqr
ilr7aT9rnN4XuKPlAO1njZ8TA6NXHqL9rJHeP6pfrID2s8a2mfmjDh6h/azx
KTK4TrOQ9rPGwwdZs+qP0X7WGNEeZ+RYRPtZI+PHjamPTtB+1ih2E9T7l9B+
1ogTWBu9LKX9rGFU45gZWE77WUPuPLv56Unazxo2nyN+uJ2i/azxvSVE7tZp
2s8aga9kDY3O0H7WKEpP4JRW0X7WuJ7EPTi1hvazhmPbza+JtbSfNZpnrFz6
4SztZ4MbrXJiLudpPxtUJKU+PlVH+9lgxJmdryZepP1sYPj28bwVl2g/G7Qc
1qq9fpn2swGWB+fKX6H9bHA1fta9iAbazwYPBH28hqu0nw3YzkfZktdpPxvo
csfeDbpB+9lA/EX3iaKbtJ8NSntE//t0i/azQesF9ac6jbSfDex2Ki+OvkP7
2aBp67l5NXdpPxsodJSVDDTRfja4+f1ao/o92s8GZtEBqYL7tJ8NGi4Lfhxo
of1sINb7UvLBA9rPFo0TKl+PbKX9bHENTwU6j2g/W5zKtzwV+pj2s4WNZu+l
nU9oP1tYytXvrXpK+9mCtaLW+vkz2s8W862q7vxro/1sYT92rrriC9rPFi+0
7daav6T9bGFqEno49BXtZ4uWo8Xn417TfrYYesO9mdNO+9lCfG3LnZNvaD9b
RD1Qb7rWQfvZIn3DhftPO2k/W/ztOPf8QxftJ3x8r9nA8FvaT/h8LqLyY7tp
P1sofj3pL9ND+9niceXrM7Pe0352aFhjsmD+B9rPDhcmh99S76X97LB3rVSq
zkfazw6a0Y826vXRfnbw+uVzRP8T7WeHVTKmv/U+0352cN36OV33C+1nB9uT
aVzNftrPDpZrTTeofqX97KBVN/2Z4gDtZ4c/y20S5QZpPztkLX8TO+Eb7WeH
rkNjb4oM0X52aPv0etnAEO1nB45p0rLO77SfHXRTJjS2/KD97PC4wyX10k/a
zw4jNn2rLR6m/eygEFjmtOcX7WeHglgF9w2/aT979LWJ3Gb9of3ssSZ+uNr6
L+1nj33ss/Kq/2g/e7Tu6Plv/H+0nz12DOnzP/5H+9njjJST6x2RD8x+9rim
ldJwYsQHZj97sAOU65NGfmD2s4dC/krHkFEfmP3skf/9wLLFoz8w+wl/Pn5o
xiRRhpdqj0mLzoW9E2V4+fYwmq/sVifG8IrsEROa8GT3GIZXZQ9W95j/Qscy
vCv22H7jb5PWOIbXZI/ruw9ZioxneG322Lr5E//eeIbXbY9Dxrf194szvEF7
fPkofl4gwfBEHOBVl/NFawLDk3BAeYvFq+EJDG+aA5749Sc3TGR4yg44HR/3
YdskhqfrADlBwwRnSYYHB3xccvib5GTazwHjtQcKWifTfg5Qt82bkiNF+zlg
x1p3b29p2k/4874VHBkZ2s8Bt4r18FCG9nPAY/mI/rQptJ8DnHmd0Q6ytJ8D
rPWnto6eSvs54JF1zvjLU2k/B0javp21To72E37/eZeU+jTaT3j/Z+n3ndNo
Pwec/TvqaN502s8Bt1e+snCUp/0cURQ/0PRXnvZzhNf6RItTM2g/R5SW3z4e
OpP2c0TyCrHhibNoP0dcHBm75NIs2s8RCxtCYpbPpv0cUTE0VCyrQPs5YtaX
+IcNCrSfI7z/aP9YoUj7OUIj3HPalDm0n/A+kdnGl+bQfo5o23AuhKdE+zni
+LBCyvi5tJ8jnNf6Vp2aS/s5QvZ5wHvPebSfIyyU1eb/mEf7OULO6fqafGXa
T8iHyh2j+bSfI+4Oe+m8mE/7OUIn3L58gwrt5wS33aONpqnSfk5Y4bH1Va0q
7ecEh6Srez3VaD8nLOrbvfKLGu3nhM8Zp4J3LqD9nFC54cvyuQtpPyecOzMl
79JC2s8Jpha9Xd7qtJ8T4nX0PD+p035OOJV6uTtJg/ZzgmSAS8E0TdrPCc8L
yxMrNGk/J9hGHkm10KL9nLB/7+DVx1q0nxN8o9yVw7RpPyekdXqeG9am/Zyw
fVbWhp06tJ/we+6JVdN1aT8nPOpTyS3Rpf2ccGbo1MDiRbSfM5aef7T1xiLa
zxkGkZruHnq0nzNWhPj5vNaj/ZxhXduTu0yf9nPGkvPRMt/0aT9nKNze37Jx
Me3nDO2Gh01iBrSfM86JJo9PN6D9nPH7u9wuWUPazxnm33+5HjSk/ZzRwssK
UDKi/ZzxpdCxvNiI9nPGO5ndNurGtJ8zfsg1qFUa037OWDnZPWCRCe3njN2h
RU9qTWg/ZxzkqR0xMKX9nPE20ebCeVPazxnFcjxloyW0nzOuq3zoOr+E9nOB
5/jZQwZmtJ8LvuZaBJ41o/1ccO12xlQ90H4u6M+3WXAGtJ8LCkYfydMwp/1c
8GPkq+BSc9rPBTPTF2+eZ0H7ucCg8NOfwxa0nwtWGZo8m2ZJ+7mgx5EllWVJ
+7ng9qPccnEr2k/4+HszipOsaD8XBOtoiv22ov1cMLFo/O011rSfC5JNn3/u
sab9XBAhWxMXbEP7ueDtvDMRD21oP+H9rPd3bWxpPxdcuLgqs86W9nOBtUZQ
g7od7eeK4tJbQQV2tJ8rfirf5knZ036ucNgb9TzJnvZzReVg1+Vv9rSfK8w1
1KX5DrSfKyaaLn32yIH2c8WCKSWTrBxpP1dUlI2rO+NI+7mi80H+MwUn2s8V
Z556hKc50X6u0H+ltu63E+3nivvT5X4sdab9XPHqtmR/qzPt54qG2eIcMxfa
zxUvff86l7rQfq5IL3lVLeNK+7nC2Plo3iZX2s8ViDP/0eNK+7lCJLzykZsb
7eeK577vtc670X5u0F7/UkLRnfl5MTfwRiYv2+5Oe7phmcoj2y/C7///XNJu
eK5bWeztQfu6obH7W+oFD4an4IYOx9ghBU/a2w33V8p1bfVkeAvdYOpb7tPr
yfB03dAmNcndxYvhGbrBuWx6a6UXvR9usFlQ8krGm+HZuCHiYPaa9d70/rgh
SuJseps3w/N0w8ikXgNjH3q/3HBNfNyqAz4MjyV8fZV9mn996P1zw+uNEZuD
fRleuBusv3CDL/kyvEg3LClIvTPDj+HFuiHLqOxWnB+9v26YHJbo/dyP4aW4
IfFhS5SBP73fbqhQClTO9Wd4WW7ginYuH/Sn998N4YrzLd0CGF6BG/Yo9p0q
DyAf3HDk1EDl2ECGVy58fPQfe14gw6tyQ+GMuzH1gQzvvBsWuiqYTQ8iX4Tv
T+2lg1FBDO+mGwx0BTn3gsgf4etf/FhZJZjhtbpBb0GNR2Iw+ST8PubUtOfB
DO+NG57tWBmvE0J+uWHK3b1xO0MYXp8b3hY9n9oZwvAGhfttf+luGMrwht0w
47mtWkYo+eeO6DE3j3SHkn/usIgTOW/CIv/cEVdQsHoPi/xzx7RO18YeFvnn
Dumys9dM2OSfO7iCRFYmm/xzh8hmn4J3bPLPHV2hb5IMOeSfO0ZF3RbfzSH/
3BGofM7gDYf8c8foNX7iulzyzx2XDSyTt3LJP3eIZY499pRL/rmjfqLRClUe
+eeOJptlzzfwyD93TL43f+Auj/xzR4ThmKoZfPLPHXdn5s9cySf/3DFGMkLn
Ep/8Ez7f8ekDEgLyzx1la9SDgwTknzuejzeMKhOQf8J9Re8v/iUg/9zB+p5Q
bLeU/HNH/No3N3OXkn/uqJi4OevtUvLPHW2hnyfqhJF/7mj/VW+4OYz8c0dh
1FaZpjDyzx3jOC2H5ZaRf+5YenzhS94y8s8dl2yn3jm9jPxzR2fPhOV/lpF/
7pDXSbtou5z8c0fJwylX9ywn/9xxP3pO3Kvl5J87HtzSfj9/Bfnnjv6ohnFr
V5B/7lit6vrmwgryzx3ZmX7houHknwcO+wdWuISTfx54qP64KC+c/PPA2jpL
nzfh5J8HrpTNvaSykvzzgEjF0IvVK8k/D0StXFR1biX55wFWboilyCryzwNi
j7+m2q4i/zxQ8nhFRtoq8s8Dzj/sXB6vIv88sHrK8E35CPLPAy2Z73+xI8g/
D+i7JfeeiCD/PLB0kWHupwjyzwNqc6L+6awm/zxg9/eIUsxq8s8DKSWaYpdW
k38eKBu/s2jEGvLPA5tHzxK1WUP+eeD2Br85O9eQf8J73Yv+Na8h/zzwZEXU
vslryT8PqFRofvdaS/55QPyPldTeteSfB2wNFb88X0v+eeCIvfbumZHknwc6
JDv7QiPJPw80ry2YeDSS/PPAoEXbQFck+ecBXuhA/rwo8s8D/s/tRy+NIv88
UBWwRKc4ivzzgPc2jbkfosg/D8weE/tcNZr888C3hHjv5dHknwdq9+fllEaT
fx6w+aeyvzea/PPAVtd0gdo68s8DPvqqP5etI/88sN/f261kHfnnCT3W2oj3
68g/T4h9fe09fz3554kvZ4ZHCdaTf55odVLccGw9+eeJPfzqc53ryT9PSB6b
fEUhhvzzhPqpvIyQGPLPE3fVj6sdiKHffzwhk5Sb1hZD/nni9OPLF2VjyT9P
ZOesrvGMJf88Ie34LyYjlvzzRPKmujHNsQzP0xPG536wx20g/zyxO2HsdusN
5J8nWkLNNiRuIP884ff6s8GlDeSfJ+KSl13/uYF+nxI+/vmImYviyD9PvA0b
bxkRR/554vHZx/qlceSfJ2pca3++jSP/PNF27t/22fEML8sTuXEj3vvHk3+e
sFCYLJsdT/55QkszQfpePPnniXNaR96M2Uj+eSJt482N5hvp9zNPsANNP27Y
SP55YuYFZ9XqjeSfJ4w8zQw+bST/PKHx3F9OeRP554kIsXeNIZsYXqsnotJU
nPM2kX+eqFIJP3p/E/nniWO7fjSO2Uz+eeLiSqnrZpvJP0+s2To6c/1m+n1P
+H7smKJ9ajP554kMzd3HujeTf17o0aj6ODOB/PNCjel9Me8E8s8La6VUv+9K
YHjSXsjmjq27mkD+eSGzp9pjOIH888Ibr3VXNBPJPy/8ZGePEiSSf15wveEz
40Ai+ecFPz1R8YeJ5J8X7u3quj9mC/nnhdPamitMt5B/XjBRUn61dgv554Uz
QWLKxVvIPy94PJ9g82oL+eeFgL0bTKWSyD8vSGTtlLBNIv+8cPxmXFVcEvnn
haWaqTqnk8g/L6Q3Du94m0T+eSE0c2SdXDL554UpSW+vOiWTf174uu/VsYRk
8s8Luo8XsKqTyT8vTNOYMNSTTP554d2Req78VvLPC48XJpa7bCX/vKByN/1+
4lbyzwuzY1Wbq7eSf14Y1kk93rOV/PPC0Lchv+kp5J8X4m4V9jilkH9eMPJq
ct+cQv55YfTC43mVKeSfF9okeOe7Usg/L1RXLzk7ZRv554WcjuWZttvIPy/E
uM+yi91G/gn3vpr2onQb+Sd8voGvji+3kX9ekD68MX/CdvLPG+9Sll5fsp38
88bJpe+aIraTf95Y+t/CqoLt5J83JktErX+wnfzzRqlj/7SRO8g/b6jHP92n
s4P880Z+YOgvzg7yzxsfT1wyyNpB/nlDYbaKz7Ud5J83Fm9+5DFIPHhjYcpP
DaWd5J83tr1q7PXYSf55I89mQ8qWneSfN1KUDUae2Un+eWODlk5Ix07yzxv7
pubtk9xF/nljYnrOWbNd5J83/toH1azaRf55I/33tOyDu8g/b/T6/PVs2kX+
Ce+dpDf0i3gp3jjw9Mt61VTyzxvgBr30TSX/vOHEL5mTkkr+eaMnQ9SxOpX8
E/LyD3t3ppJ/3uBpF1lI7ib/vJEjYSe1ZDf5542BV1XXV+wm/7xR6CcXkL+b
/PNGs+axhzd3k3/C1y+bovGNeE3e0LzSt1IxjfzzRkeSaKZLGvnnjQKV4by4
NPLPG7Ju/VuK08g/bxwvlPZ4nEb+Cf1p2iU6Mp3880ZmVOJBjXTyzxtVVjOn
B6aTfz6I7N4Wty2d/PPBolG9DVXp5J8PfKzCP7UTT9oHJp6L/4lnkH8+sGmL
/LY4g/zzwdPNDi3cDPLPB279XZnpGeSfD6QehRleyCD/fLD50Yhb3cQz9MHw
vqdGUpnknw86WqRyTDPJPx/kz375OCyT/PNBolbQ36xM8s8Hf8oviNdnkn8+
uPVvzohe4rF88Evi7CuZPeSfD+6r7j9itof888HoewNOy/eQf8LXv7ajPXsP
+eeDpPSdAfV7yD8f2B+afOkD8VJ8wJ+6b4xMFvnng+xIW6MlWeSf8PsFpt5h
WeSfD5TOHfLbk0X++eBvZrrVxSzyzwed2rrTuolX7oNUyZNPJmWTfz64WKSw
0TCb/POB+spKCW42+eeDQy+3bE3NJv98cHfluZ6abPLPB1H50brtxGv1geez
V2Fjc8g/H6gWymzXziH/hHuuNc0MyCH/fPBdKS45KYf888El9id2eQ7554MN
3WdUHxNvWHh/eO+Lv8QT8YV7xZkY5VzyzxfzBWoirrnkny9Wuqxeuz6X/PNF
gmLh/cO55J8vruR3TL2dS/75YscaB8d+4in7wpj7Z5lcHvnni0WqslHII/98
8XBj7bKwPPLPF5Hyfxwy8sg/X6y7KCp3Lo/884Wh/EBLO/GcfDF9oD16zF7y
zxfrf38S09xL/vmi4qtRss9e8s8Xs9Pffdq4l/wTvt40Cavje8k/X8wtuZfS
RLxIX0Tvc6gdJF6sL079OfRwej7554vmgO4X5vnkny8uhho9DMsn/3yx6lRN
TXo++eeLx5/WptTmk3++eHM51eoV8QqE3z+03H/+EPnni50+rcazask/X7jW
1oSeaSL/fOHwwv5dQif55wtPvtaHrB/kny+i7Le//ibey/gn3Edz1d7y2b2M
f754+z7C/5pOL+OfL3JGmj6FdS/jn/D9/7bVfaFvL+OfL/aHWe1NDWN43b5o
/XdxTFgsw+vzxQRdy6PXdzC8QV/wCw5JFOczvGFf5EovzZ5awvBE/KDlmb5E
7hzDE/PDAhWVGxU3GZ6EHyImHtvb/ojhSfuBu1lsoKKT4U3zg7ptf4tCP8NT
8MP53RIDBn8ZnrIfGht/fv017iPjnx/Gfo9VXi77kfHPD5NUsu7vmPOR8c8P
vw0NvgRpfGT888O85qJV3YYfGf/8hO+vy3hVa4bn5IfEWNng+W4Mz9MPr8s4
3V0BDM/fD6On6P5l8Rkeyw97ruT3FkQwPIEfmm+33z4ey/DC/TC7+/nxNUkM
L1J434qhTWK7GV6sHx4UK8wT5DK8BD8Mlstz9hxmeCl+wt/XXvWnFjO8VOF9
naFLfSsZXpYftOMm+AyeZ3j5wv3vvzTjXGV4BX7gvGzZfvwOwyvyw7aq4ozL
DxleufD5rbpKK54zvCo/9FwcN3l9J8M774efV/2G5XoZ3hU/HHnVnpbzleHd
9MO+orbuTz8ZXpOQd1ZcRkmkj/HPDztGn1TQH9PH+OeHqR8iRVQm9jH++WHX
8N7CYZk+xj8/xDk9Hy6T72P888PJBJ23ZnMY3qAfDhZs1alVYXjDQp+23aya
pMnwRPwxcsyAnrMewxPzh8XVxJgIY4Yn4Q8j2TOa680ZnrQ/ogKjJvFtGd40
f2hNbGg0dGZ4Cv6466U88rsHw1P2h57bQ+99fgxvoT+6dfvY80MYnq4/fF4s
vXKQy/AM/eE1yenf3zCGB39c1uIdt1vF8Gz8kXx5vdmmSIbn5I9Gqcfuh2MY
nqc/Uve4+JZvZHj+/rg/z6jx+BaGx/LHm7wWhdRtDE/gjw+NVx+EpjK8cH+M
e/HRVjGT4UX6Q8M/43NLDsOL9ccxvpp2xD6Gl+CPlMNr1/05xPBS/LFofZZ8
bCHDS/WH3cHv8e9OMLwsfwRdFf1hXs7w8oXPl6fWnXaa4RX4o30f53hTNcMr
Eu5Rb53y+xzDK/fHz4sVT+QvMbwq4ff31r1Vb2B45/2RpLX+r/YNhnfFHyHN
2yNUGhneTX+cSO7YOrmZ4TX5o2HyUNKnFvLPH/ekHpVdfET++aNvXrrZ5mfk
nz9MPugn6r0k//wxtujWmfZ28s8fop3LpTZ1kX/+CLMYeibZQ/75w3j42ZK9
veRfAHYbbI+X+Uz+BSBcJ/rO1q/kXwD+rKxj9X0j/wJwmf1vrd1P8i8AqspP
tff9Jv8C0LuqqbnjH/kXgLIv/PWzR35i/AvA1KAFoZ6inxj/AvCvrrV649hP
jH8BuGBVX3hI/BPjXwCWe7/zrp34ifEvANkhpkPXJzM8pwBceXC57I4Mw/MM
QLo8q/DWVIbnH4C8SUdGX5zO8FgBsA7e/O3ETIYnCEDj6/V5uxQYXngA3FaN
kVqqxPAiAyDeXbrdSJnhxQYgdP772WKqDC8hABYRXb8aFzC8FOHrD3MwTNFg
eKkByGjn/DLSZnhZAVh1aG3we12Glx+AutX1iWn6DK8gAKcV01PUDRleUQBM
4ubvumHM8MoD8JLXetJnCcOrCoDSu9PjOsDwzgfAu9jsPM+S4V0R8gP+e9Jh
zfBuBiC3OGKjnx3DawqA+hLJW7cdGF5rAG7eYt3TcWZ4bQE4Klt6MteV4b0J
ACa8j//mzvC6A7BRtM7DyYvh9Qn3233B+pAPwxsMQIXO9vBeP4Y3LPQt6cIr
rUCGJxKIzglfT60JZnhigUjYf2W4PJThSQTC5cbBlk42w5MOxIibM+2keQxv
WiCyl5VFLhEwPAXhv4+vFPDCGJ5yICwb9y3aupz8C4TXzIf9BeHkXyC0rK5W
nF1F/gVienJcYuNq8i8QHSOcNjxZS/4FQvzBr5LXUeRfIGaruCp2riP/AnHM
VPLrmxjyLxCKdqJqLzaQf4GYtWnoZUs8+ReIzPa9069uIv+Er7crZaAigfwL
ROqRwMi8LeRfIApXlpXFJZN/gfi4b3xpYAr5F4jL8RM2Lt5O/gUiWmCnO2kn
+ReINWGuLzp3kX+BaNtslHRmN/kXiJj2r4s3pZN/gTh1Q1vMJpP8C8Tr1bW/
xmWRf4EQzDaZcyeb/AtE8aTNO1Jyyb9AiCUYm5rtJf8C4T/P0OFbPvkXCEfX
iIvH95N/gVgw+ckhz4PkXyDWfQ/+8/cQ+ReI0p0/2o8VkH+BMPfP8rI7Sv4F
ou6TIv99IfkXiIzWrBlbj5N/gUBu29ZZJ8i/INg0dJVVF5N/QTg1hZtvW0r+
BSF34gffp2XkXxB2X67r554k/4JgGjBz5acK8i8I7rI+TyJPk39BiJpfqvej
kvwLguvVkOz1VeRfENLkz//+Vk3+BeH50n9REbXkXxDWPIgc13OW/AuCvKL4
1cDz5F8Qdtx9UNRcR/4FIUWlst7kIvkXhPb0PTIll8i/IIT4h56Uqif/gvDg
pcie2CvkXxBGrmXdedVA/gXh8uqlIWbXyD/hz2v9533oOvkXhH0TJc//ukH+
BWHqeIV0r1vkXxAOThBvL7tN/gVBx+vgKZE75F8QXsgVjvG8S/4F4XDu+09H
m8i/ICSNNVrW30z+Cfcv4SYY3yf/gnCtWtsouYX8C8IC/uqDdx6Qf0H4ueX9
6Ymt5F8QFlb+2OD2iPwLwjeJ5BEZj8k/4fsnucqh+Qn5FwRLvdzAsc/IvyDc
HXppZN5G/gWh7+6cz+ufk39BOKZtF1f+gvwLwvcC9fevX5J/QejMqjKa9Jr8
C4b51KoY03byLxj83XtPLHtD/gVDam1iU1YH+ReMfS07+i50kn/B8Kxulujs
Iv+CkaGyTEfsHfkXjOMGMRyVbvIvGD1fZI/a9ZB/wSj2Z38XvCf/grEkMZKX
9IH8C8akK0FfD/aSf8F4d+/6kdqP5F8wUicrbWjuI/+C0XX/86bOT+RfMG65
H64e+kz+BUO2vWz2mH7yLxgV9buuy34l/4Kx0rj2xNwB8i8YWvuONmsNkn/B
eKx028j4G/kXjJ3Bxwcth8i/YDxK5Pxx+E7+BcOj6Jmf2w/yLxidim8kvH6S
f8EIdnSf4TNM/gWjIHb0Lp9f5F8wUkY9DPL+Tf4Fo9dsT47HH/IvGCe2zjR0
+Uv+BSN/gZOj3T/yLxj7t3+/j//Iv2DsGPx2Z7HIZ8Y/4d7XZkN9xGfGv2Dc
adbUVRz5mfEvGPfXx52QHvWZ8S8Y/ePtCkaP/sz4FwydB88Vvo1meH3ByJOJ
XdgpyvAGg6E4O+zmPTGGNxyMVqNPX8+PYXgiIThV6XymcCzDEwvBueZ741PH
MTyJEHx9VvNv7XiGJx2CoJl2mX7iDG9aCP68vXPDRILhKYQg2z/p8OwJDE85
BKP37FEcMZHhLQyB759ml46JDE83RPjfYyPVrkxieIYheHLob81BSYaHEEwb
3DUUO5nh2YRgZeWGj15SDM8pBK97cvdpSDM8zxDEHDspOkaG4fmHwHpol+Zr
GYbHCoHH+3/Tq6cwPEEISna13tkuy/DChfd9emIeNJXhRYZgzNbHWzTkGF5s
CJpiojP+k2N4CSF4fnXuyvvTGF5KCLS2OMsfms7wUkNw57H/wRXyDC8rBMUv
q4YWz2B4+SG4WXNDedRMhlcQgjkJwzrNMxleUQguBJyfkTuL4ZWHII0X0R08
m+FVCfe7uHXPXAWGd154T6JAqVeB4V0JgWtr3P4KRYZ3MwQPlmv8XTOH/AuB
z596h0VK5F8ITMQcUoaUyL8QRO16W1kzl/wLwce0E/ej5pF/IciULuvQUSb/
QuA9Y0zvF2XyLwTK5a29ZfPJvxAM3lDpFqiQf6EoDZ/1WkGV/AuFcWHTozZV
8i8U2eGOTZlq5F8ojt89c9NuAfkXiiIbuZv/FpB/oRjhu6KpaiH5Fwrvhs0v
lqqTf6GwbFcZmq5B/oVixXgj+WYN8i8U4QdSXDdpkn+hePe5I0tDi/wLRUzg
7N5XWuRfKK4aS3mlapN/oeB/2N1qqEP+hULkMn95tw75Fwpd6ZXT9+iSf6E4
aLH+ncki8i8Uri88m7sXkX+hyK2taE3XI/9C0bVS8ddiffIvFFV7rC3a9cm/
UGyprT65dTH5F4o7y8cuWWBA/oVijPnzb/cNyL9Q1N651hppSP6Fwj0/5KWs
EfkXCq8lVpLnjci/UBg5TlwTYEz+hSLB3UfktzH5F4qCzpr6fSbkXygkwptO
G5qSf8L3s0Lp8VNT8i8U3w/N1IheQv6F4sQs+UuTzci/UEydtDHppBn5F4o6
92Nb7ED+hWLk7a8XOkH+hYLteVMr3pz8C4XD4y2dMhbkXyg0Nbc/LLcg/1hI
tFg80sry8//9/wWjWKjp71/73JJ8ZMFYXlZ5tRXz+HEspBSOmSlqTX6yMG6F
sn++NcOTZEHfs/XFQhuGJ81CgmlEUb0Nw5Nl4eJM/zp3W/KXhYJRD+W6bBne
DBa+9Ytei7Qjn1nQqVeoG2XP8JRYuG/r8t8ee/KbBSteXZaiA8NTZWHM54yY
Uw7kOwt7Lv+tMHFkeFosBJxaaNDoyPB0WWjLt5/i7cTw9FnY6ptg+8aJPg8s
PG74c3+5M8MzYcHiTO+pb870+WDBcuS69xtdGJ4lC2677mwQc6XPCwtvlGXC
0lwZnj0Lyys2VU5xo88PC9Mb9fwOuDE8NxasU7yC57gzPE8WMv68bDjhzvB8
WBiuu5+y0IM+XyzEuamfPO3B8IJYkHb6rrfIkz5vLFw2WTDnrCfD47KwvrJp
raEXff5YMDV8oXLBi+EtY2E819faxJs+jyy8uGTeeNGb4a1m4eSzfTUmPgwv
Uvj8Flzxiz4Mb53w/di5/66RL31eWRhpZvXjnC/Di2eh6ktwur4ffX5Z8Fjw
IbvKj+ElsfAqoXuslj99noV7Zrj2lfkzvB0sJJ0QxfwA+nyz8PzCu9FHAxhe
BguBN5uMZwQyvCwWxK/kvcsJZHi5LHw5ojRqUhB9/lmQ4DvnbAtieAdYCBs5
cOC/IOqB0KfIz9PXBzO8QuHjT82W/BxMfWBh3hnORl4IwythoWJtNvd5CPWC
hfTezGuuoQzvNAvNUgaHrocyvCoWIt5yvxmwGF4tCzF+AzfLWdQTFj4vvSKr
wGZ4F1nY+6j47R429YWFhqhIbVEOw7vGwo7T7X/Xcag3ws+TyEmH9xyG18iC
WPs+OX8u9YeF69fCwhq5DK+FBU2VJ0aGPIbXyoLz1qMZxTyG94SFOV67l0/l
U59YOD3Bp3Ern+G9ZOGP2sWTg3zqlbAP8zbLsQUMr4uFl1Eh4+8JqF9CH7Om
JRstZXgfhJ+X4YiUoqXUMxbkFBWlpMIYXr9w7y198zeGMbxBFiLnZ97uCWN4
31mYOP7qN/dl1Dvh8zson7ywjOH9Eb7fdbyBucupf2w0LJx7Y/dy6h8b96PE
lb8vp/6x0c5rmBKygvrHxr77fdk3VlD/2CjZtujYwnDqHxtVoWZWWeHUPzY4
atXRw+HUPzZC6wwNQ1dS/9hw71yXfn0l9Y+NjiipWNVV1D82zllVfd+9ivrH
xua5IuMGVlH/hPd1Hz7tHUH9Y6M+0PDzuQjqHxtuxiuvyq+m/rHB+3dPfdNq
6h8bey71a71ZTf1jY00mr8l8DfWPjfw9F0UK11D/2DjatvPeqLXUPzbmbGbr
89ZS/9g4s/+hwfW11D823tuufqIUSf1jI+hA06SkSOofG0WVse86Iql/bAQX
jPNDFPWPjWmJE8MORVH/2FgdPl32TxT1j43fG+o5/tHUP+HrvZHuUhtN/WNj
LG/mc6l11D82vu/6LRqxjvrHxg736od31lH/2Hh36SaU11P/2Cg9VumWuJ76
x8aGtsGRL9dT/4Q8TQk//RjqHxtX4mLdMmKof2ysz6jr+xBD/RO+P+Yu6pax
1D82FnOrpA7EUv/Y2HI77OC3WOofG7D+1Oy0gfrHhtTJ+mPHNlD/hD62hsz5
s4H6x0ZMqr2tZxz1jw3Xsn/SpXHUP+Hzj/q7XSSe+sfGsmXXinziqX9sYd9a
VpbHU//YGCgtfD1iI/WPDWmNC8M+G6l/bFRMzKov20j9Y8Pr7z4tkU3UPzbU
HeDstYn6x/7f/68zpXgT9Y8NYz+5Xb83Uf+Ej78576TLZuofG/y+rfFHNlP/
2HijUDQ8uJn6J9yvbnCuTQL1j40XE1/+y0ug/rGxJLpp24cE6h8bDyx1rhgl
Uv/YEH2woXhXIvWPDedIafOXidQ/NuQTl+1cuIX6J/y8ufUmx2+h/rEx3nCU
dtMW6h8bkhmK6fJJ1D822OVnDi9Pov6xseqtEvd8EvVPuEdaZ9uYZOofG6d+
+432Sab+CV9fZE9nYTL1j42zl/qivyZT/9i4cfzWpSVbqX9CH4ee1O3aSv0T
3hsTu/LZVuofG3LDE57MTaH+caBnPvhtdQr1j4Mm+e13LqZQ/ziI9FzgO3Yb
9Y+DK2eM93tuo/5xYDdaLu/QNuofB0ekZjt+2Eb944BdfOqs7nbqHwczM1Re
bdxO/eMgPPv9hVvbqX8cdG528Zq8g/rHgezM80UBO6h/HBzS31ZVuIP6x8Gk
vKlxfTuofxz8G9v4d9FO6h8HhZwfxht3Uv84SLX5rndjJ/WPg08+cn0Su6h/
HMzQPx3itYv6J3z9KZJp+3dR/zhw6N21oXMX9Y+D4VHRc1VTqX8cPIuelRqR
Sv3jAJ3PK2tSqX8c7Pz4J+d3KvWPA4lFTw3Md1P/OFAMubgvZTf1jwMFif8u
3N1N/eOA8+brAck06h8HSzb2mHqnUf84mLhV53B+GvWPA7V98xpepVH/OPgQ
In1MMZ36x0FRtIsdP536x0FtgmpFcTr1j4Ppc348/phO/ePAVmrMFY0M6p/w
/Qo6Gr4mg/rHwb6lk19WZVD/OJi198DE7xnUP+H3XqmjDTKpf0LeCNXLsZnU
P+G+oheML2RS/zh4emPnxj+Z1D8hv/hNkuke6h8HNtKirpv2UP842LYC7Zf3
UP+Ee0x9sei/PdQ/4f5xM93Msqh/HJT+c9XenEX9E/opduHZ5SzqHwdZP4ps
/mVR/zioMwiKM82m/nFgoam0Pj6b+sfBc1gZXcim/nGg3TrmxnA29Y+DSvva
qQY51D8OTHRzdNblUP84kKt6O6U6h/rHQXzi24avOdQ/of8+j/Q1c6l/HNT0
DkaF51L/OPgxtCW+JJf6x8EBrQbn7lzqHwdtHp/fz8mj/nHQLePgEppH/ePg
p4bMpv151D/h59s/NeZpHvWPg/FOA6bSe6l/HKyr33rPZS/1j4NrK1LUdu6l
/nEwf9wijxt7qX/Cz4frPWuRfOqf8P35mS1qnE/94+C/87cyo/Opfxx0OBf1
nsqn/nHQt2K1ZG8+9Y+Dlzf5o+buo/5xsCjg2rXgfdQ/DuZdanDP20f942CP
Rf7Jln3UPy5YpluejttP/eNijUjNfYv91D8uyl4vy43bT/3j4ota24Lq/dQ/
LhQNjDP69lP/uFD2v31t7gHqHxcdb87dDDpA/eNCb451fvYB6h8XYquPGzcd
oP5xsXimVMWog9Q/Lsrjr/UbHaT+cWHf8XXU2oPUPy6+HnzcU3yQ+sfFNtET
B9oPUv+46F9+aI7sIeofF5MUv8U6HaK//3Bxa8Obo1sOUf+4MO/Zf/DcIeof
F/mSrOWfD1H/uFjkyho39zD1j4vaZ80b/A8zPEshr7Ptctph6h8X4oU1j68d
pv5xoeq6p/7nYeofFzdmHIlXL6D+Ce83l57AKaC/J3EhNThtTW4B9Y+LiUu7
i+8UUP+4mN1aUv2vgPrHRV94TrbOEeofF9OXP7cTHGF4XC5cRUof5B+h/nGh
xdfTbD5C/eOCe+8kW+Qo9Y+L9DVWy3SPUv+48EtWsxEcpb9PccE3yfy59yj1
j4uA+yUJd49S/7h4vfb467/Ei+ciL6hGSquQ+seF2tXxMzmFDC+JC5O2J3+z
Cql/XEQ/dai5UUj94yJmIM/yRyH1j4uBuZ+LVY5R/4Q+psa88z9Gf+/i4mQD
e3jnMeqf0Melj95eOEb9E+6p+PtE3zHqHxdb0kUsZx6n/nGx03tSrfNxhlfI
xbopHiM2Haf+cZG9ZnBuxXHqHxc6ErMUXx+n/nFxaNufoQlF1D8u5qecLzQt
or+fcSFfulltZRH1j4vGnNidB4qof1wkfHxw7W4R9Y+LVOeqJ7+Id4WLJSF2
11RPMLxrXHTVX9jhd4L6J+TJGKhtO0H948Lsv55jNSeof8L7Fb8Pd52g/nEh
O2u3qlQx/T2OC+m8p7oopv5x0aYhMm1VMfWPi3PbtNv2F1P/uPhrmRvVWEz9
48Lwut/H78Tr4uKH7WHTuSXUPy4istNWuJdQ/4Sf5+uO0ZtKqH9c3Pv2O6Cs
hPrHhY/Z9RnPSujve1w8r2+sG11K/eOiNFNbT7uU+id8PS0KqcGl1D/h8+Ve
rN9RSv3jQVREraWmlOGN4kFVJe1SB/HEeFigNnH7hDLqHw9Bivc1DcuofzyI
q36v5pVR/3jYGVQ8NaOM/l4t5D0d73ehjPrHg0G1xbpu4k3jYeyk6LWTy6l/
PLwfecvJpJz6x4NaWbDo0nKGp8TDLKWQA5nl1D8epqR8mnyxnPrHQ8gXLUE3
8Rby4LDBOV/yJPVPyLMIKzM6Sf3jwYVTdIB3kvrHw7DogpVpJ6l/PJiNkp15
7iT1j4efN7aVdxAPPOTXFciLV1D/eMh0Tly+qIL6x4P7R/v84ArqHw/OIvLF
KRXUPx4Gf8rknaqg/vFw1txP8Ix4njyMtxWVHXGK+ifcP9qkSPUU9Y+H2Yaz
pnqcov7xcOPfnbANp6h/PNTrcPcfPUX942GT+ZhTd4gn4CEq72nhAPGW8TD5
yLfY6aepfzzcvrNJ2+I09U94T2LunWWnqX882GoFWWeepv7xMGDVf+Tcaeof
D/ELIt+0Ey+eBx830RFjKql/PHydfWuURiX1j4crYm3vvSqpfzzorAk8HVdJ
/eMhgrUq4Ggl9Y+H1hSNntvEyxC+Ps1zPl+Il8WDR8v8kilnqH886LXnvzY+
Q/0Tvp6Haj/YZ6h/PNTO+jGw7Qz1j4cZxvIPT56h/vGgeLAqu5V4RTyU1r00
GiZeidCHcVXXZ1VR/4T3/eehY1VF/ePBVLotaVkV9Y+HuvPs82lV1D8eNJeN
a62qov7xkJDX1/KMeBd5yKibX/WXeFd4sLZ7GjunmvrHQ2Lt1Hm21dQ/oe9x
ojUrqql/PChJXFLNqKb+8eDWHpBUXU394yFv+e+GZ8Rr5aFN6cK7P8R7wsPf
hNrPCjXUPx66f4x7ZVVD/eNh0u8Hp8NqqH883FNWXZ5aQ/3j4YulyrjTNdQ/
Hq4ufb+7lXgfeNh/YsvP78Tr46FRTtJ+ei31j4fDLSWbTWupfzzhf0+HHWDV
Uv942LZMcDiplvon3Dv6wvaiWuofDx0zEv0aiSfCx7Xolol9xBvFx+Kcq2UT
z1L/+NidsVpT+yz1jw/ZjYP5nmepf3zMW837GH2W+seH+OaXSnvPUv/4mF4f
ZVlHPFk+jlrbOLwk3jQ+vs9fbvCPeDP4EMQNT1A4R/3jw8Z7wl3zc9Q/Pt7d
uRzBPUf94yP3q/Kf5HPUPz5KX4esLjpH/eMj8sTmplvE0+LDgn1U8gPxdPnw
KnljMv489Y8Pz2RP9wXnqX98fGiVdHE6T/3jI8pTQ3fleeofH26XG0TSzlP/
+Gi7/6a2gng2fKywPOJ9n3j2fHAfyb36QjwnPmYuCXaWrKP+CfcwTi7SqqP+
8WG/o/C9Wx31T/h6Olqk19RR//ho+U9RJbOO+sfHpcPl8yqJxxLuE58i8YB4
XD7Out942U88AR/xzzflSl6g/vFh+fC2odYF6h8fS7+du+l6gfrHh9UfnmnE
Beqf0JfjnQfTLlD/+DhYavv+JPFi+Xhwq2RGM/Hi+dA8N8u4j3gJfExZfNFS
/CL1j4/X/+Xpq12k/vHR03xL2v4i9Y+P1CD2i6UXqX98qC3dsDvlIvWPjxkl
KmrHiZfFR/2rxMprxMvlY/WV/UqdxMvnY6dEaoLIJeofH8s3ht2edYn6x8fK
eza/TS5R//j4XGcyLfAS9Y8Ph3+hc2IvUf/4KB93XTaPeOV8JP+N/V5NvNN8
XLbPbnhIvCo+eCHzYvqJV8tHUpnZ9ImXqX/Cz9eRoRMLLlP/+PA95a9of5n6
x4eSzaYUwWXqHx85j6OfJl2m/vFR1+whc4R4jXzsPzTf9DLxmoSfr3NiHi+I
18LH9Z0jPX8Sr1XIT1HHlHrqn3CP6fum6dRT//g4eTag3aWe+sdHf3Ni5op6
6h8f5s2KWtvrqX98lM1zvnCMeN18GNvK6jYQ7wMfv46k570iXp/w83D87vth
4vXzYXDtpbLsFeofH/eWPXbXuUL94+PquNvLXK5Q//hQlL61avkV6h8f34be
slKuUP8EsJ+zCEeJN0oAtbG3JC4TT0yAwqmnb7YRb5wAV66MWDVEPAkBdkXe
Gzm5gfongFSBytaFDdQ/AUJq5wzZNlD/BIhXvu/BbaD+CbCehUObGqh/Apif
3/40n3gKAkS8OPuvmnhKAjgMv5RuIZ6yAM4Pxkz9SDxVAQYV7caKXaX+CVBX
crJH4Sr1T4CZ8+1qjK9S/wTI85u/xucq9U+Aoj8B8muuUv8EuP5goGoX8UyE
9+T+MyoiHgRQHJd2+grxLAXwe39a5gXxbARIG1i3dIh49gKg+0vxpGvUPwF6
Exe0qV6j/gkwNtnwp+U16p8AsmWqYiHXqH8CZNSIj4q5Rv0TYID95XMm8YIE
OLvqbWMZ8VgCBO/7lXWDeFzh+1Fo7txOPIEABnaNQz+Jt0wAvu2R3VLXqX8C
cELbZBZep/4JUOqSuMv6OvVPgAutxV9DrlP/BJh0MtQ25jr1T4C5+TWpmcSL
FyDKp66hlHgJQh8KN3ZfI16S8P4lk36/JF6K0L/uTf8NEW+H8P30fzk48Qb1
T4BYn8XP5t+g/gkQtP9wOW5Q/wRQTZ67xv8G9U94/5jWeWtvUP8E0Ig/d2cn
8Q4I7+F3hhYS7//RcN9hPX//G8BTiWwiskcim0gR7szskRWZpffeI1tkZWZl
FCIiMvNBZoqIpGRFJSIiFMkKv/O7vu4/31f1eL9e5zzPfe4/XCLFeg2Z/voi
vagAhB90n/qAXnQAyq2WXSuiFxMAr4KBDSomM//E5/SNM5okM//EPA3Sbu+R
zPwLwIrbX66OTGb+BWDcyzZZc5KZf2KeazXMX0TvUgC6PX2cs41eQgAeXlOn
HKOXJOZ3eNHBG/SSA6D8Nc2QQy8lAJ/GZ3T9Si81AD+eeb+odpP5F4Axdb8s
dbzJ/AvA5aWX7DxuMv8CYHv4cpj3TeZfAH5Vsa6quMn8E+vfabd2Gb28AJRu
C7u5k16+yIsbv2ueolcg5h95Q2/RKwzA47XDTc/pFYnz2m7k5jJ6xQFYtvdz
ZPVbzL8A3NMM3ed4i/kXgLtNZ2zpfYv5F4ABXTwDx91i/on3bfN7hOwW80+C
8yGRdYPoWUngleWWFkbPRgL9rsx5x+jZStBww6L61+lVkyD1tuehp/RqSRD7
ub1zCT07CeoeG7K7UgrzT4Jp+yKtmqYw/yR4Ye7v2z2F+SfBrwduh4alMP8k
sPLb+GpmCvNPAu9bY+sG0nOSYFDsWtf19JwlcDnrNTyKXgcJzOu3joun10UC
adb8EffouUjg51nJ/TU9VwkSlIMa/KLnLkGWpee7WreZfxJUPlrxhNNt5p8E
h6rtDfC4zfyToMa9BrXH3Wb+SbBz5+LjktvMPwki7bL7LqI3QoJFrzwSN9Mb
I8GauFi3w/S8JWjRtuf+y/QmShBe+ObPfXo+Eozbe3vUW3q+wi9+t+k3vZkS
5C4ff6vOHeafBAFWdp/b3GH+SbDZrlvNPneYfxJc9L3cbNwd5p8EHisTWknu
MP8kUPUc0mghPYMEMfWn2WyiZ5ZgaFr11wfpzRPrYznn3AV6CyVY7qNedI9e
kARx47v3fEUvWIK5FxJefae3UoLQ/U1WVk9l/onfd5zQqGUq80+CiMm6A66p
zD8JbCYubDE8lfkn5rF70OYZqcw/CYZUW/XNQG+nBFtKd41ZTS9CPH/F5N0R
9CIlaD2xzvOT9KLEvP4JqXuDXrQEPev37JtFL0aCl2db+X6gFyue76uPusJd
5p8Ezd/nG+vdZf5J4Hzijsb5LvNPAq1Poxl97jL/JDhVIaf/2LvMPwkOXm3Y
aA69hP+fx9w3c+klSbD1WbeYdfSSxfmRtZgRSS9FgpqKM7Zn6KVKYPrx9fBN
eukSfGhf7PGMXqYE3Roeu/GR3iMJ/j5zHWCZxvwTXsj2/+qlMf8kaOSe1dg5
jfknwXMrm3keacw/kQcV2t4encb8E+fTa2gtP3qFElwtMQw30ysS81X39IIQ
esUSfLpVfV8EvS8S7HbddPEEvTIJeqwZfCeR3g8J7ux0TX9Ir1yC+5by22/p
WUiRMLsw/hc9KykqT7q8p8Y95p8UzRZ9nNviHvNPivn6FV7d7zH/pFj/YE31
IfeYf1LcRaVbPveYf1KcGG81V0nPXoroY6uaLKHnIEXbwojzm+g1luLwgeFD
D9BrLsXuRRH3ztJrJcW82juGp9BzkuL078GXn9FzluLS81OOH+l1kKLahBdL
LdKZf1LY/8p5UCed+SfFaM3JJq3TmX9StB89y7dnOvNPiuZuP0KHpjP/pIi8
GXRxKj1I0TLcIltFb4AUDmOWfl5Cb7AUP4Or/t1Eb6gUvR4cqnCA3ggpRuZO
//kfvTHi/fu5F96k5y3F1W390rLoTZTCZvH8mPf0fKT4su3z/N/0fMX3zT/Z
v2YG80+K0NuXLFpkMP/Eerds/l+3DOafFG7N8mcMzGD+SdF9Ro0KEzOYf1Js
WnJkh4SeVorEJglO8+gZpOj7eNLRNfTMUswdOt8pgt48KV7V7rLjGL2FUny/
u9TiKr0g8TyN5s5IpxcsxduwRv+9oLdSimO5xgpf6IVI8X7juoHW95l/UlT/
JF9c7z7zT4oqA+1PON1n/kkxYtO2Rz3vM/+kOFCtuNTrPvNPioL3HapMoRch
xWt/b3sFvUgp9MfkDgvpRUkx69c8u/X0oqVYsXy19R56MVKcXLy76Di9WCnO
NEu4c5XeSSnm7P62L51enBRhHYdrXtA7K0UDm0SXz/Tixf77+n2yzGT+STFd
4rrfLpP5J0Xy1P4jHDOZf1KkajZ86J7J/JPCM6vFykGZzL//X38r+4n0UqW4
Htx7dwC9dLF/XdIbBdLLFOtjm7JpFb1HUrwY1PHvdnpZUng0tPY/TC9bipRL
4xPO08uTwtfPqW4KvXzxvAOCZmTRK5Di2RbZ/kJ6hVKoQwqzf9ArkmLMlEo1
qzxg/kkxweO2W8MHzD9xfue4T2n3gPknRZ2qvoZeD5h/Umj93JcPe8D8k6L3
gSfrptCzkGGwled6OT0rGfzPzlsxn56NDNIvIaY19GxlcCyeO20XvWoyKF+O
7HOEXi0ZalvUqneBnp0MbxYnv0qhZy9Dwta5sVn0HGRQB3ZUFtJrLEOyb1Gr
H/Say7Bz/qXMyg+ZfzJcsDm4oMFD5p8Mz9NiG7V9yPyTYUTPrLieD5l/MuT0
7TJwyEPmnwxzv51LnUjPRYZKBvPIAHquMuiSdMkmeu4yRP480XMFPQ8ZFrbr
uW8rPchQ5F/d6gC9ATI8veg2LY7eYBk6eV49kUhvqAwZNod+ZtAbIcORpmV9
XtAbI8P+XafnFdPzFp/XvTz2l95EGTbbrHta4xHzT4YpDf/72+QR80+G/Cy/
Jh0fMf9kqDdpj4vHI+afDFlR8v7DHzH/ZKh/P23oFHoyGc59SR8qo6cU398w
sP9celoZrk2+6bKKnkGGX1dvNgmjZ5ah1+zFFgfpzZNhztiSZ3H0For52ut0
MpFekAwtpzsuyqAXLMOKvcX98+itlMFs2lThE70QGXJLqsX/prdOhgNOMlm1
x8w/GeJax9Zp9Jj5J0OJRfYZ58fMPxmG3P4z2u0x80+GPVsavhr8mPknfHUP
3QR6kTJ8Uk345kcvSoaL+4PMenrRMjg3u/wxiF6MDC2+1pq5kV6sDOtdl93e
Te+kDOO/2neKpRcnw4wBD9dcoHdWhu3dkvJu0YsX+/mgoPNjepdk6OAxeO5r
egky3LN4E/+FXpIM1a/cLa3whPkng0vo37a1njD/xLzuWDqx6RPmn/B/TF7U
4QnzT4YbD9bs7vWE+SdD7+GNz3nReyTWc3Gd2xPpZYl53KR/5E8vW4bbBzyz
9fTyZBjwdPmzIHr5Mhz29nywgV6BDNHdFiZH0CuUoWBHr9NH6BXJUPfw0u3n
6RXLkL10ojmZ3hcZCodcGfWAXpkMrxtdaf6S3g8ZFjSbWvSJXrkMk427Tv2m
ZyGHk8dSbdUs5p8coTvqOjtkMf/k8Dzq88wpi/knR8G2Cau6ZzH/5Ggzv3rH
/lnMPzlOz1uZOpqenRxdz96YM42evRxjxqZ/l9NzkCNeeXTFXHqN5ajfzrfa
SnrN5bA/+mbdFnqt5JhV27vSPnpOchxYHLXgOD1nOVbXzS28SK+DHBdKK41L
oddFjtdwOvOInosccQ371npFz1WOjKjxASX03OV4+1t99g89DzkODttsUe0p
80+879GkgQ5PmX9yXOxfOdjpKfNPDkXXORddnjL/5FDufP4BT5l/4ucRCxuO
ojdGjjq+np5T6XnLUe1nt9lSehPlqLhj4iITPR85Bmec3LyMnq8cdfcP2r+R
3kw5xvk7xEbQ85NjiL7LyRh6AXL0dtp4/Cw9mRxzn7ofSqKnlGNgYfdd6fS0
chTGLl+VQ88gx7ElHTXv6JnleHbRZew3evPE/l4M72j9jPkn5itLZl37GfNP
jkOa/Q+bPGP+yTH0ydB97Z4x/8R6qvwlPZ8x/8TzrylrM5DeOjl6rLbOH0Mv
VI671zbvmEZvixyTNh30ktMLk6PRWM8vZno75Zg9Vb4jmF6EHIYqrd1C6UXK
sf286X4EvSgxjwkzJTH0ouVwX/Cu7D96MWI/BtZfmkgvVsyj6X3Fe/ROyjFI
pljxjF6cHDfmhf99Q++s2K8KQcZSevFydJ/S5JVFNvNPjlO5gaOqZzP/xH4X
bolzyGb+yRGVabJzymb+ifX93kLdLZv5J4f0dERSX3qpcnSe+s5uOL10OQaM
rDljEr1MOT68rHnQj94jOYzm4tcaellytJz9X4uF9LLl6GvhN3k1vTw5ah39
HbKVXr4cLy6FnI2kVyDHj41Vc2PpFcoRuXiVRTy9Ijma5ldoeoNesRxd6i9x
zaD3RY43by2H5dArk8MhM3RyIb0fIn/WdJj9lV65HBGJWQEVcph/CtzoEhFQ
PYf5p4BDSOAshxzmnwLWQZpJrXOYfwqUpKzy6prD/FNgZKPr3fvQq6XA8rZt
Gw+lZ6eAZfS5P+Pp2SvQzcucPZOegwLLkiT/Kek1VsA3dWPIXHrNFehY//Pk
5fRaKTB78uZWofScFJgz0FgYTs9ZgaiN4UcO0eugwOqPVSVx9LoosLReStOr
9FwU+HH+UcZteq4KTF3vFvSInrsC9YZ8dn5Jz0OBzbsq3ftADwr081io+UFv
gAKr8ryrVsxl/inwqPfm/bVymX8K7LDs3aNxLvNPgV6FY5Pa5DL/FGhz4OkI
l1zmnwKpb55k9KU3UYFt0jHjhtHzUaDo6cC0CfR8FcCX+EGz6M1U4NecuPNK
en4KhLzp3mYuvQAFJnfovymYnkyB+29zyzbQUyrgl1Fj8i56WgXm7Xp45iA9
gwKLv7tWP0XPrMDzva6zLtGbp0DlQU9O3qS3UOxXRLPy+/SCxH5OqTUgl16w
AgqX4ysK6a0U7/esPKmUXohYvyoWf/7SW6fAmi0XXao+Z/4pcC+h2xz758w/
BXYelW5u8Zz5J+ZbNfNih+fMPzEPTZvk9XzO/FOgQtY+iwH0IsX6/1fSeBS9
KAXs0mr28KEXrYBN779e/vRiFHhSL2myhl6sAhcCp/vPp3dSgZx5DxQr6MUp
oO/RVhNK76wCR5J81eH04hU438cki6Z3SYG7l4wzT9FLEO8zZbr3JXpJCqR1
6tH/Jr1kBZqML+9wn16KAu75Z+1y6KUqMParpOwNvXSxvlF1Hn6mlynmu9KF
E7/pPVIg0H3Wysp5zD/x/N5VfezymH8KzFJfbNM0j/mngCnK+LltHvNPzEfV
XvEuecw/BTISaizsS69QgUXPvvYaSq9Igbqmz1+96RUrkBxd6dh0el9EfoW4
zZTRK1NgYM/VNY30fojnu/XjwmJ65SJvJobODqFnocSBn6NsttKzUqJqmlv0
Hno2SrwpHNM/hp6tEnLJrqdx9KopcWNGA80VerWUcC66+/cWPTslbrW+si6T
nr0Sma2L6uXSc1BiYcWp4W/pNVaiNKd6ky/0miuhvFUp/De9VkrUyx1er/IL
5p8SLd1y1tZ5wfxTIvHTlT+NXzD/xPM0LVW1ecH8U2Jl9pKsri+Yf+J9B87x
9KDnqsQ71aGDg+m5KzHBMNRmLD0PJRaoRvlNpQclNpriL82hN0B8/4H1dbT0
BisxuG6a/3x6Q5UYnrMobjm9EUpYO0T+2UBvjBKReT0H76TnrYT3sSFrouhN
VKLPgozbx+j5KNEr43Gl8/R8xXq6TvNMpDdTiZ7d/ANT6fkpsXf4p5hH9ALE
/tpWyMqjJ1PCszTc+j09pRL5mxI7fKWnVeKPLHDsX3oGJZKtLuttXzL/lNAW
bAu1e8n8U6LjTuujTV4y/5ToGlU1sc1L5p8SJ9cee9j1JfNPiZysote96a1U
4n3d1M+D6IUoUeP6yPLR9NYpMV9ttJxCL1SJmeH9K/rT26JEWcYFazW9MCVU
O59bzKW3U4mfc+N+LKUXoUT6N7dPa+lFivnarX+xjV6UEo7Fs9P30otWovLc
apdi6MUoYXVJdyCOXqwSQwZsC7lM76T4/W3zFDfpxYnnd2sxLIPeWSXundnQ
+hm9eCV6b7r++xW9S0p8Hn/j/kd6CUo4rdpy4Du9JCWqnehqsMxn/inxyHt/
32r5zD8lzpW/sbHPZ/4p8apLxdRm+cw/Mc+B5eud85l/SnyYlD7Chd4jJTr7
BFfuQy9LiTWWDa4NppetRJdnoeYx9PKUmCgvbjuFXr74+57uT/zoFSjx8ZZq
uYpeociT6NCOgfSKxHmcdCAziF6xeD6/o+Y19L6I+R1z2H4rvTIlWh/aHbeb
3g8lFn9YP/IQvXKxf0cXvDpJz0KF4RLZ3Av0rFRwivGxvU7PRoXCb6O236Vn
q0Ly0+EtH9OrpsLnJ+OO5NGrpcLeeQGd39GzU6HCwJBTX+jZi++7ernLb3oO
KjxztTlm84r5p0KnYf5OtV4x/1Roa/k0wuEV80+FkTpZrVavmH8qND9Sd2mH
V8w/FVqKcteDXgcVHicm+/Sj10WFxJsZ17zouagQkGfRZhw9VxUGNpsYMpWe
uwp5YZlv/el5qHDZZ8EgNT2oMG3+6L2B9AaoMKDquLIgeoPF+jRdMWwNvaEq
FN18F76F3ggV/muw4l0EvTEq3Gs10TWanrcKl37NWHKC3kQVLOIO3DhPz0eF
pr5Oton0fFXYbvtm6B16M1X4dPftqgf0/FSIudgxKYdegAqDX5/7VUBPJvZn
WkjXYnpKFXq5HvD/QU+rwrZlVbZZvmb+qfB8/JXEqq+ZfyqEX732oe5r5p8K
Ix7a2zd9zfxTwXj4au82r5l/KoQNvzK9C71gFVwz6i5xp7dShYfDb0T0pxei
QtndjHPD6a1ToYncI308vVAV7nSrVDCN3hYVlvfq/iOAXpj4+ZYbtlp6O8W8
jL1cfx69CBWqrmjSahm9SBWq9H/bfi29KBX272rWbSu9aBXG77vRYze9GBUO
SrNdo+nFqmBvFdDjBL2TKrQL9u96nl6cCnN+ZbW7Ru+sCl6Lb7W4TS9ehUlN
u9ln0rukQt2PDSpn00tQwdJiybdX9JJUOBAQ8OoDvWQVFnXPSCujl6JCzYXX
zv6ll6pCzmj3iMoFzD8VZIm9ltQuYP6p0LPg5oyGBcw/FW7ffdmnVQHzT4Wo
tesdOhQw/8Q8dbv9uTu9PHGeE3el9KGXL/Zvn8WewfQKVPBR/daMpleoguHJ
5n6T6RWpMH17YrVZ9IpV6DF9w2MZvS8q2L34tldPr0yF2g8sAhbQ+yHm+f0R
5+X0ylXIfvrt3Tp6FmrkTiyM2UbPSg2F3dKAPfRs1Nh7PaH5IXq2amxpeuTJ
CXrV1PB72HfDeXq11HDeHeR5jZ6dGhbtdJ9T6NmrYdWlzr779BzUGO43Z+Qz
eo3VKA1Ufsun11wNh5bOe4votVLjQb3dA7/Sc1KLfn77zW96zmqYjpxabfOG
+afG5rgJbWq+Yf6pceLRuaT6b5h/ary5mTWt+RvmnxoTel/+2vYN808Nu9d+
a7vS81Cjz7x7TXvRgxpFRyuc7E9vgBoeXcv7Dqc3WI3BlxPueNMbqkYb67ET
femNUONb/PFcf3pj1Li/+Zm/ip63Gpn9s96a6E1Uo97iGPliej5qnPo+8t1K
er5qJAbckmykN1Psz8KG+dvp+alx8sMg30h6AWpcU4/IPExPpkZcXGevU/SU
Yv+1JRfi6WnViPTZ0j6RnkE8b8v6u27TM6sxKmixTSa9eWp0drqjfUZvoRqh
t/48yacXpMbaRo36FdELVqN3ZouoUnor1bgUVbfib3ohajh5fvWv+Jb5p0bY
jBuJ1d8y/9RoHbeyqf1b5p8aHz/1mtv0LfNPjWq38+85vWX+qbHr67LWnelF
qHHaqeG8nvQi1dDUPnq7H70oNd7Lejb0ohct5udFgmQMvRg1eiV4xU2mF6vG
/kHp5TPpnRTrkTV5oIxenBrFL/JDdPTOqlGWrL87j168GqM/2dRcRu+SeP7E
faPW0EsQ8xY9cN1meknCsyy5uYteshqu/Q5XiKKXokbTRIX7UXqpasR/9tDE
0UsX8+XWJOoivUw1Bvyo/jCJ3iM1xu2uVTGVXpb4vNbJ5QG9bDW8242dkU0v
T405LzaFvKKXL/ar/rtTRfQK1PjuMvVJKb1CNXbuLigvp1ekRsjF9c0qFjL/
1HhSOhbVC5l/wjvZfUa9QuafOC8Tei5sUsj8U2P38KnbWxcy/9Sw+bHvZEd6
Fho0vlHtVg96Vhp8st+d04eejQahE8aXDKJnq0H1ty5Wo+hV08Dco4/dRHq1
NMg+oGsxnZ6dBiN33+8YQM9eg6crZrmp6TlosOVGM08zvcYarEyq4bWYXnMN
rhd0HrmSXisNpoUtH7OBnpMGM91rjAuj5yy+3zVt7B56HTR4+fXG6Gh6XTRY
llM2/Dg9Fw1uj589+Cw9Vw1SE237XaHnrsG2DR97JNPz0KBnszrt0+hBg2vP
TE0f0RugQf/2jWrl0hssfKOVRQG9oRrIm3X5+IHeCA26bN7/9Cu9MRp07O57
4zc9bw20yunHK75j/mlgu//IturvmH8aVPLov6DeO+afBgv2Oc1o8o75p4HB
3cez9TvmnwYVFM9adKQXoEG33cctetCTadCg54McD3pKDRL3jowfSE+rwXTb
xltG0DNoIK4IxXh6Zg3mlF309KU3T4O+tzfa+9NbqEGTOpcLFfSCNJhaNvCi
gV6wBt57265dQG+lBjN6yHyC6YVo8CSvktNaeuvE896uWLKZXqgG8x38L+yi
t0WDid9aLdtPL0ys17rBXkfo7dTgzd/UaqfpRWgwZsH5e/H0IjUId6qy6Rq9
KA1atksak0IvWoN+x1/VyKAXI+b9mebOE3qxGhzMmrMyj95JDSIzbvZ7Sy9O
g53vw759ondWg8LRD459oxevwXunpbP/0rukwfcde+pVes/800CR1vFmjffM
Pw0iPnUOtH/P/NOgwDG6ddP3zD8NosI23W/9nvkn5k31ZVFHeuka5KSntulB
L1Oc93dN0z3oPRLr/eKdeSC9LA0m5XZtPIJetgatqny96k0vT+zXuh6zp9LL
1yBtQ6mlH70CcX7dXPbL6RWK/Tj1uZ+eXpEGl1t1z55Hr1iDPme/m5fS+6JB
wibPWiH0yjTYm1vzcCi9Hxr0uOHfdwe9cpEPKs/MvfQstPhocSjgEH+/ghbX
o8O+H3/P/w9Bi/Oraoec5d9ba+GY2qDBFX6fjRazI44dvEGvshapzTO63qVn
q8WlpcsvPaBXVYu1b24NyqZXTYut8/fezadXQ4sufrbj39OrpUV8SqWsz/Rq
a7HmUbjvT3p2Wvw6lZxboeifV1cLyfKQGbZFzFst2phf59Yq+uc10GL7iWe+
DYqYv1rU8FFlNSv65zXSYsre8PFt6DXWYsceSVonek21cPW6P9iVXnMtVq/N
vtyHXgst8iatchlEr5UWmyIyD42g56jFB6/EhuPpOWnhNWL8uqn02mrxZdua
8tn0nLXoXy9AIafXXnxf/JsnOnodtLDX1xo0j14nLTw7vTgRRK+LFj45UxxW
0+uqRZx68dKN9Fy04jyOeBtGr7sWxq/JI/fQc9ViacqHUwfpuWnRsE9i3WP0
3MX79RtkPkOvt1b0n8BHF+l5aBFwfEqPJHp9tZD9+Lj5Nj1osS20x6cMep5a
9PHrPCyL3gAtzszMicqjN1CLEXNR/obeYPF+O328P9Hz0qJDnHNMGb2hWjT4
79Tv3/SGa6Hd8HlMxQ+8f8R6dvqwv9qHf94oLU4u3//F7gPvI/E8QXYDGn34
540V61HLc1PLD/z/ebRIc+yQ60xvvBZzYx86d6U3UYv0sL5GN3qTtWifKbnc
j56PFlljxlUcQm+qFp3+/hk+ip6vFovuqjdNoDddC4ej+x/60puphfeq8Ab+
9GZpETR2yhQFPT8tir8/36Wn56/Fd2XHp/PoBWjxLmJAg6X0pGK95raasJqe
TIuHH+6GbqSnEPPxYcCdMHpKMb8BK6330FNrETUkzOMgPa0WT4KMhlh6OjEf
FVrGxNEzaNHo/N6cC/SMYj23fqyVSM+sRfTKmgNS6M3V4utCK2M6vXni/Eru
RD2mt0CLgd2l93PpLRTvl/n072t6i7UY18Oxwwd6QeL7hgyaVEpvqRanf/Zd
+otesBZj+9Q5Yvnxn7dci/I/VzNsP/J+1qJS56Hfa338560W+XnpeJMGH3lf
a7Fye4lns4//vLXivB2vM8eJ3jot/EvqrOpIb4MWrUd/OdSdXqjIm3Nnbvam
t0m8T4PJBf3pbdFis1+u1TB6W7UIXunVfCy9MC2q67b3nkxvhxYr6qROmEFv
p5jvKW/UAfTCxXno+W6lil6EFiqvh7uN9PaI+fxyOG4BvUgtlJ/n3FpGb58W
LStUzw6hF6XFmKd7PobSOyDm0a2xxQ560VpYPllRay+9w2J+9dnNounFaCFP
at7pGL2jWlxY4d37DL1YcZ6NpiEX6R3XYtWwVeMS6Z3U4ndiiG8KvVNiv3cs
mpNOL06LHyv9VI/pndFinpeHMZfeWZE3OyrPf03vvBbqrimLi+jFa5GbtnjZ
F3oXxf3Svt2Kn/QuifvDMnVlhU//vCtaZNeYs6ryJ/YXLWZVLVtZ89M/75q4
X+OWrLD/xP/PSYtW1yyDm3z6510XeVe8ZIkjvWQxb7++zW9P75a4j/coTN3o
pWjRecsztTu9O+I+3OYlAb1ULYbNiJs+hF6amKfYxhNG0UsX69dzxbAJ9DK0
CLn0oa8vvUwtXL5O7OZH74EWZRHXHOX0HmmRoe5kr6P3RIuE1nts5tLL0uLa
wtpli+k9E3nZKeTVCnrZWrwvq3h/Hb1cLWqGrr6yhV6eFj3/q31kF70XWvi1
2L91H718LTZs7LX4ML1XWpy98CzgBL0CLR5PWznqLL23Wnxy6d3jMr1C0S++
/Wx4nd57kZ/+yX9v0yvS4mWPPfkZ9D5qca51cPITesUiLz+ZDj+nVyLu61GB
IQX0vmixq3yV7AO9UrHe/x32KqVXpoVHj6dOv+h912J8jybWlsXsd+K+1+nz
Khf/836J83Tg6cWaxex7WmxZPTHMvvif90eLkqwCTZNi9j8dHLzXeTnSq6CD
7YkhzdvTs9Lh0mGHb13pWevQ9ZflXTd6Njr4z7Le349eZR28w5qaB9Oz1eHn
+HFDR9KrqsPEyZGNxtOrJv5+qu2HKfRq6NDSYcPlWfRq6bBuROf1Unq1dYg8
+WGqhp6dDlMsbjub6dXV4XzZ9bKF9Ox1ODvqeWIwvQY6jEty2LCGnoMOITVN
kzfRa6TDpI8lLXbQa6zDiAab3u2h11SH5x/GnT5Ir7n4vtye82LptdBh8SL0
i6PXSocnvirrC/QcdVDWvHorgZ6TDi/buK67Sa+tDi/cMkel0XPWoebDsFoP
6bXXod7GpRnP6HXQYfuPLZte0uukQ79DaWMK6XXR4XS7bjWL6XXVYYf91dQy
ei7i829TyG963XWYrJ80yLqE/U+HoEr+FlVL2P90ODc64kLtEvY/HaJyLIwN
Stj/dCgasLlDsxL2Px3c6o191ZpeXx06v+oT3oEedJg7wGesCz1PHeJvRNn0
ojdAh12/m1wEvYE6JC66pR5Cb7AOj59EtRhFz0uHpftOZo6nN1QHifzT8qn0
hovvT57ZYza9EeL9hlR8LaU3SgfLpTlbNPTG6OBb8Z2nmd5YHXpI2n9aSM9b
h27u+8OD6Y3X4Xf10UPW0JuoQ++53T6H0pusw9YqIyO20/PR4fikvYP20Juq
Q5fPzh8P0PPVIUn5YdtRetN1qDrlncdpejPF/o5okX+e3iwdpj3evPoqPT8d
4tb165hMz1+8z982Gan0AnT4c22EMZOeVAdPyXH7p/RkOtxZOvJ8Hj2FDgMP
tPN5Q08pztOswT8+0FPrsHv4vh2l9LQ6pH7t3fMXPZ0Oyz/bP6zwmf1PB82D
bvrKn9n/RL50Cq1R8zP7nw6GzZ2P1PvM/qdD9pbagxp/Zv/Toc4N1+ct6S0Q
eXV+71xnegt1WFZhZO0u9BaL9evWL8aVXpAO5dlm9KG3VIe/W0sfDaAXLM53
0XnlMHrLdUg3X68wlt5KHT7eqB82id5qcT6Ucc7T6YXo8PD39kv+9NaK81E1
eZSC3jodDjr3zdPR26DDoUIL3Vx6oeJ859aosITeJh2ahktDV9DbokP+qRrN
1tHbKvLyvwrHNtML0yHBrX+vnfR26OCUlp68l95OHQIqHx8XTS9c/Hz+05xY
ehE61Dg7URpHb48O7gNbfY6nF6lDzGwsSKC3T4eKc49b3aQXpcPGb6q1d+kd
0GHV+CV1HtCL1qGTZf6Op/QO63DDsLPpC3oxOqxvHBX1ht5RHZI1Fm0/0osV
85136mgpveM6bHl5rtMveifFer6tc6rCF/Y/MV8BSd0qf2H/00GflhJX4wv7
nw5Htjp1r/eF/U+Hhh2exjX6wv6ng1Xl191a0ovXITp8yKm29C7qMGiKZefO
9C7p0Oxcvdge9K7oYG69rK0HvQQd1jbwOtCf3jUd9lhJmw2ll6RDic/LnaPp
XRfrs+Gc3UR6yeL+q/d2nS+9W+L3Zxor+tFLEef3le8iGb07OrSru79UQy9V
h1GzByrM9NJEHvcf+GIhvXQdCtvsnxhML0PcTyum3wmhlyny/968fqH0Huig
nlt6OozeI3Hev6S13k3viQ6tz9juiKKXpcPmjgdtj9B7pkP1zH3zT9LLFvle
3+L9WXq5Ir81CVMu08sT99WI/JQkei+E11Lmdptevg5N5oyLTqf3SgePVXvt
HtMrEPNXPiYoh95bke89JUX59Ap12HT05aR39N6L90lNSiymV6TD6OpVO36j
91HcBy/Oh/2mVyzW4+Ldv1al7H8iP2sOk1YpZf/ToWx0p/Rapex/Olwvnt+z
fin7n8gX/y57mpSy/4l8aTba2pHeDx2mb30sa0fvl1hf19tpXeiVi/4yt41L
T3p/dLBP+xTWh56FHteOtPo5gF4FPUKXJvkOo2elx/Ub966MoWetR8Q7r+aT
6NnoMdWv89Jp9Crr4RkV/MKPnq0eG5oM9pTTq6rHikGBkVp61fSYs6H+XzO9
GnroFG2mLaJXS483ow9dCKZXW4+qJ7bXX0PPTo/G5d8NofTqiuc5cudeGD17
Pap0rNV+N70Gesi+Ja+IouegR/zC4ucx9Brp0bvLeveT9Brr0WXF7s1n6TXV
I+tji/eX6DXXY9GdhgOS6LXQI2PY6l0p9Frp8d91eck9eo56RG9JHPKInpMe
jnVCd2fTa6vH0V2Zn1/ScxbPt2r9kEJ67fW463Il/BO9DmL9fsz59JVeJz3+
dFvRv5xeFz3sezfeZvmV/U+PDsr2byp/Zf/T41LzOLeaX9n/9BgcFxdS7yv7
nx5DFnd82ugr+58efbKbt2tJz128T5sN89rS663H3wumW53oeehxq/ixfQ96
fcV6tfrPvzc96LH7WPXTnvQ89ThY+OLPEHoD9KjbrdvwUfQG6iF98SdsPL3B
ejQd5/VyCj0vPc7k1ug4i95QPWJejAuU0Buux/z/6l5T0Rshvu/M+CpGeqP0
OOxu5z2f3hg9KuwdEx5Eb6wenfpVz19Jz1uPY8ah7dbTG69H+c6Kui30Juqx
07b/uZ30Jguv6d/yvfR89Ijr2qd/NL2penTcW74ylp6vHkUJfe6cpjddD02J
Rc14ejP1cFk7eNxVerP0OPu2xrYb9Pz0CPSf8vgOPX89vkx2drhPL0C8b/OF
U57Qk4r1tvcOz6UnE96W489e0VOI81S6odF7eko9Nm4qnVJCT61HUvLznd/o
afVo9XHMk9/0dHp0nu1lb13G/qeH36Jk7ypl7H9ivnbdCa1Vxv6nh4fd5Lv2
Zex/euT2V9o2KWP/0yMyuPKgVvQW6GHRpWOQM72FYt72P73Qmd5iPbb0qP21
B70gPRIHZHTyoLdUj1VtGkn70wvWY2bvT5Fe9JbrcSdrZNYoeivFeZnWs/YE
eqv1GNU81msqvZD/f7/YJbPorRX7f8/trITeOnF+NGOLVPQ2iPyIL2thpBcq
3qey86T59DbpcfLM27VB9LaI52vomrCS3lY91m2pXbqOXpg4D/MXtNlCb4ce
E9sZp+ykt1OPj+W/1u2lF67HrxF2Vw/SixDzbLxQfJTeHj1U90panKYXKfLo
bPy48/T26fFDUif4Cr0okTd1yk9fp3dAj13l5pe36UWL+VQH186gd1iPn8db
4DG9GD0mVRynzqF3VMzX+boR+fRi9dDXkqcU0juuR7j3uLJP9E6K+yTlbssy
eqf0aB+fPaqcXpx4P9mS+Zbf2P/0aNTq7MHK39j/9LjYfml6jW/sf3rUuZP3
s+439j+xnl4PHRt9Y//T48K76aNa0Lukh/HHosA29K6IPL/YLbIjvQQ9rsxd
dMuF3jU9zgdOL3anl6THs78P64PedT2mT37VdzC9ZOHfCpkzgt4tPcZvT147
jl6KHl2rhZ+aTO+OuJ/VlR5Pp5cqnse6Wrk/vTQ90uxjmivopYv7633uQB29
DD323z4mDaSXqUfqz3rrFtF7oEdAUv0TwfQeiflWxGWE0Hsi+kavwi8b6WWJ
fAuMrxdG75m4v+WOPSPoZesx0Kfd5P30cvXIWXtn7mF6eXr4DK288zi9F3p8
eJJ3/gy9fD3Sl054coHeKz16rA34lkCvQI9xHnXtb9J7q4dv9vTud+kV6rH6
9OBxmfTei/yzSdVk0SvSo0HTT+ue0/so+ornyZjX9Ir1iD1fM/k9vRLRn1Kq
vyyh90WP9xeP/P5Gr1SPe48KGvyhV6bHwlmJLtbf2f/0cI7qM6rKd/Y/PWzz
J0trfWf/02OstO4y++/sf3q4zdeGN/7O/qdHyQzVmZb0LAw4PbPq3bb0Khhw
MmnY6070rAxolt7+d3d61gb0uHu8bm96NgY4WT5o70mvsgHOZ8P7D6Fna4Cu
i43PSHpVDXA5b6fxplfNgOit15f70KthQHk1h10z6NUyQCWtfWIOvdoGdPh4
LElBz84AzeuPj3X06hog3/bgfSA9ewPGD5rxdxG9BgbM8NhYZzk9BwOSrvm3
XkOvkViPxnk9Q+k1NsB/a4VhYfSaGlBNmzI1gl5zA/LKeqr202thQJZm5OLD
9FoZYOVQZeNxeo4GhLRV7z1Dz8mAHw/mnbhAr60BL8d3vJpAz9mA9NzVacn0
2hvgHbMuJ5VeBwO+vXMruk+vkwHDn67/+YReFwOyj62t/JxeVwPcI7rZv/7O
f/9jwMdny1q9p9fdgDVRC7uU0HM1INy5eZ9v9NwMOH5ANfQ3PXcDxg6fM8Hq
xz+vtwF1xleaZfuD/c+AJV+9lTV/sP8Z0DpgeGC9H+x/BmzJ/rC00Q/2PwMm
buy9rgW9AWIeznQPa0NvoAF2y7P2dqQ3WMybS7sYF3peBtz57nTand5QA1ZV
Tb/Qj95wA97va500iN4IA1Z8bnNnOL1RBuS7PL4/lt4Y8XwRLk8n0RtrQAu/
Pi+m0fM2oMmV0jd+9MYbUPeVz0cZvYni76uqSjX0JovnVXT6aaLnY4Cf+56/
C+hNFfsde8l6GT1f8f6/QmxX05tugHmaTY0N9GYakFqpW52t9GYZsLZrdftd
9PwM8Ky9wyGSnr8BC3PuN46mF2DA7dTLzWLpSQ2Ir+fT8jQ9mQGPPh5wPE9P
YcCJDfucrtBTGpDZfnTb6/TUBqSVH3O+TU9rQGe3K+3S6ekMCK4b1P4RPYMB
Pre+tM+mZzSgzxqHDi/pmQ24GlrS/i29uQYo6ixs/5HePLFeg+LbldJbYMCC
WTHOP+ktNOBn+Ii2Fj/Z/wx41j7KyeYn+58BsUOOOVb7yf4nfr+1omWdn/z3
WCI/fmc3a/CT/c+AIdZWTZrSW2nALF2OgyO91eJ9Fyjt29ELEes/+WSdLvTW
GtCyX0wNV3rrDJgdMKmKB70NBmywvlixP71QkZdjHlh40dtkwIslUb9G0tti
QKvbbcu86W0V+TLHv9iHXpgBkasnvptBb4cBZbK/+XPo7TTAATNyFPTCDQjz
ND/S0Ysw4NeBgfcC6e0R8xB5++YiepEGnFVUTgimt8+ANh5/zoXQizLgnFfs
iY30Dhjw9WadQ9voRRugLu66J5zeYXH/fLfdto9ejAFe9cPXHqJ31IDkZa+X
HqMXa8B/usLAOHrHDTjY8JAqnt5JsT5nmvpdpXfKgEvGMZNv0Isz4O9mj5F3
6J0xYP6gfM8MemcNuJA40PUxvfMGjPCc1S6HXrwBCd/cmubTu2jA/saptQvp
XTJgaUHDip/oXTHg3drW30vpJYh5HlD07ie9awZsHqDJsfjFf89mwIfE4/ds
frH/GWD7/ci1ar/Y/wwwOvjH1fnF/mfA5WlPDzT4xf5ngPZX9bCm9O4YMKH5
35WO9FJF/sUfC2xHL03cby8cpF3opRsQc2XAZFd6GQY0nt/ey4NepgGOvTN6
9qf3QLyvc482XvQeGVCqnGQ/it4TA3p3dKs4nl6WAfabH3/xoffMgEFJPV7O
oJdtwOq349Ln0Ms1YI9z5ysKenkGDD5++6iO3gsD+u9pvTOQXr4Bo1tg5SJ6
rwzoNKOhIZhegQF7l5yZEULvrTjPR2qM2EivUJy/Ss5u2+i9N+DxZSvHcHpF
BlQp21NzH72PBqx//PNnNL1iA5qvqV8QS6/EgGU9vqafpvfFAH2FrRfP0ys1
4FS90oNX6JUZ8GdnvdDr9L6L83r2+7zb9H4YkLhpt186vV/ivI23HvmIXrnI
c6eOrtn0/oj17Nyg2Ut6Fka8DLtR6S29CkaELO9R/IGelRG9m0uffKFnbcT5
TdMSftCzMeKqhf3hv/QqG1F726aNFcvZ/4xQmdPNVcv/eVWN2JJ6f1rtcvY/
I/pf3TGwfjn7n/g+c8v2TcrZ/4zwcNDWbkWvthEV05d+a0vPzoiJiZNyOtGr
a8Sn+p8Tu9OzN2Lj9zGHe9FrYMS3tcb1oOdgxOsfvvrB9BoZ4SCvMmkEvcZG
eFsv6j2OXlPxufhMs8n0mhvxZMJpq+n0Whix39f0xo9eKyN0Hf7cltFzNML6
w4jjGnpORjRKnrXJRK+tEebnHsYF9JyNeDAzd+JSeu2N+Kob7L6KXgcjdvQy
NVpPr5MRi1/Kf2+m18WIgE1tnu+g19WImpqjCXvouRjhHlW27wC97kYcnGAb
fISeq9jP4/l+J+m5GdHnwYqBZ+m5G1H46ZPjJXq9xfO2bVkxkZ6HmI/oxq9v
0utrhGzT8+t36cGITbUUBzLpeRrxffjV4Cx6A4zwVWTPfk5voHi/sETP1/QG
G9H4q675e3pe4u+Pv/tTTG+oERnvO+SU0RtuxJxMt4vl9EYYYVpfY6flb/Y/
I655HjdX/s3+Z0TlBg3G1/jN/meErduIrnV/s/8ZsTJlWI2Gv9n/xLyW2r1v
Rm+iEUXPD91sTW+yERPO2BxoT8/HCLedXYK60psq5utsa9+e9HyNkLgU9OxD
b7oRLm56uwH0ZhoRWJTy0YveLCM+B35IGUXPzwh/y5wD4+n5G7E+bseSKfQC
jOgQ13zKTHpSIyydTd0D6MmMuOsRVkNJT2HESPvlb3X0lEYMyOmbGEhPLc57
fHL4InpaI9beb2QKpqczYvqYvqNC6BmMODClU5uN9IxGDKte9HcrPbMRudMC
n+yiN9eInnPST0bSm2eEGt9WR9NbYER4taKZsfQWivNZcNztNL3FYn6L+tU6
Ty/IiBfue99cprdUfF9R6pUkesFGDG+Zsi2F3nKRV9+2KO/RW2nEs9UdBzyk
t9qIzqXbHJ7RCxH7PfHupzx6a8V+pmbeKKC3zoiFhpjwInobjDgmHaX7TC/U
iLopiYO/09tkxM1TNo3/0NtiRF6/hiVWf9j/xDyE/r5h+4f9T5znhJO7av5h
/zNi2QcXTb0/7H9GOHVfNaDRH/Y/I46eOlK/Bb0II9oG73nvRG+PEWdvzL7a
gV6k2O+wb5u70dsn8qbOtAA3elFGxE/c4t6X3gEjgoJ2VRtIL1qcz1j986H0
Dov3+97o9Gh6MUbMXRq2fAK9o0b89Xs5cSq9WCP0l/+2nUXvuBHvj3z8GUDv
pBHBQ0+kKumdMmLsWc89enpxYn5qRGvm0jsjzo86G4vpnRX3Remr2svpnTdi
6+WrL0PoxYv5ea2M20jvohE/1hQFb6N3SXgpfceH07tiRMFVP8d99BJEPoRM
LY2md82IpoOcrsfSSxL3ZY3rW07Tuy7yy6qH33l6yWK/MK/bFXq3jFiSH1rh
Or0UkYeVF6an0Lsj5jOt19579FLFeRhzV/WQXpoRvWJdPJ7RSzei319VlRf0
MkSeBCx8UkAvU+Tln+nRRfQeGKF5Xc/4md4jkY8993l+p/fEiGZ1KtT8Qy9L
5N3mHtlWf9n/xH30sG+M7V/2P7Gf3xqba/5l/zNiaf30/vX+sv8ZUWfs5JqN
/rL/iXm79t+z5vTyjVi38u0hJ3qvjIi+VGzoQK/AiCZL0/p1o/fWiKolS6u6
0Ss0YrVz1cd96L0X53OIfP8AekXi/pLuVQ2l99GIUTFH3EbTKzai3Gmd1QR6
JUac+TMgbQq9LyKPR97fMZNeqRH7uvT0C6BXZkSlG/qOSnrfjchqs+Kbjt4P
sZ9m9bVAer+MaH6309pF9MrFeRqaPD6Y3h+xv7Y9mobQszBha9sFbzbQq2DC
++s7Tm6lZ2WCz6/183bRszah7O2U/pH0bEx4duRvlWh6lU1oNn1h5lF6tibk
NMsIP0Wvqgntq//xO0evmgktB1h1uEyvhvBy874k0qtlguZ32MVb9Gqb8PVi
6+A0enYmrOq5ftgDenVN6LP+bu2n9OxN6PS04Mlzeg1MMPXO2vuanoMJzmkH
At7Ta2TC7BNDO5bQa2yCe/nNL2X0mppQO6nZhXJ6zU3w+zMmyNLi07/+Z0J8
4tTBlcXn//U/Exa2RrUa4vP/+p8J9h5/MuzE5//1PxNKGoVtdxCf/9f/TDA/
rTStGT1nE2qt927Zml57E9oOnfemHb0O4vkd58V2odfJhAUu3jpXel1MWLOu
kqsHva4mXBkY9tOTnosJy3R/rwyh192Efm0HBI+k52rCzMWzhnjTczNhVMiU
qj703E0wTO90bzq93mK97HI2+9PzMKHK5YCJcnp9TRitu+OgpQfx94Oq5pjo
eZqQN8opcgG9ASb82d/Ybym9gcKf9LH1KnqDTfgRFP52HT0vE470cDy6md5Q
E86sWa3aQW+4CUu33eq8h94IsT+KVyVR9EaZUKNldlwMvTEm7Es7YTpBb6wJ
e1fO6PkfPW8T9DPef79Ab7wJwWrvCwn0Jop5TNm+IJneZBNsV5z3SKXnY8LY
c//9zqA31YQg08Yrj+n5ivd/MGhJDr3pJvR8/6RfPr2ZJmy+62VRSG+WeJ9N
2xI+0vMzwXfE1aBSev4m7LFLxk96ASYcLY+xsKjwz5Oa8KGxIqFihX+ezIS7
IbZBVSv88xQmnJ28ol/tCv88pQl19ub+sa/wz1ObMExf70pjeloTbr1xXtSS
nk7kR93GHm3pGUzoW7PoZ0d6RjEvRTvjXeiZTbie0HquO725Jjzcv9G1H715
Jhw69Lh0IL0FJhx89fv0MHoLxXppLHVj6C0Wz+P7utNEekEmJCVGF02lt9SE
jWcHH5lFL9iEnSNvSCT0lpvgtbtlaxW9lSZUvjj9pZ7eahP6X5q3dy69EBNm
nDX4Lqa31oQ7V0Y4LKe3zoSP76wfhdDbYEK3MRGbN9ILNcHS2m70NnqbTLjZ
SFY1nN4Wkdexe25G0ttqwpPUuOBoemEmfAs93C+W3g5xHmos+nWK3k6RN1O7
njtHL9yEmHU39JfpRYj9PufeKYneHvG+n9cX3qIXaUKlsYkH0ujtM6HJu0cz
HtCLEn9//07Dp/QOmNCr+b6Hz+lFm2D3dmLoa3qHxTz2+zDsPb0YE5Qe/hVL
6B01IeHLxatl9GJFHi8onVdO77gJKW+qd7e0/OedFOdrdOWPlSz/eafE993M
P1Td8p8XZ8I8/8hZdpb/vDNiPzz6NnKw/OedNeHpnMsPmtI7b8Lh0iYbHOnF
m0T/mTGkHb2LJoTuDLboQu+SCUuero7vQe+KmP9HGn1vegkmzDrg1t6T3jWR
75Pz8wfTSxLrV0kbMYLedROMt3LHj6OXLM7nic7VJ9O7ZUL6tdk3ptFLEXn9
O3CRH707JhTqND1k9FJNGNB56Ac1vTQxb4MqHjTSSxfrmRjlO59ehgke5x3r
BtHLNOF399V3VtB7YMJpr7Rla+k9Evll+c19E70nJiw3WJaE0csSzxNTfCiC
3jMT7v13bfp+etkmZEeb6h2mlyv8ddVSj9HLE33AvHJZHL0XJgw15bvF08s3
Ydz2Vp+u0HtlQlzR4IPX6RWI+3XFyKm36b0V+a/tWTudXqG4ry5b33xI770J
gQv/W/iMXpHoM5eHdntB76MJ1Tdee1NAr9iExApNdhfRKxHz5eg77jO9Lya4
VF5S6Tu9UpFXF1dc+k2vzITwkVqdldU/77sJNvf6Otla/fN+mOAwuuRpDat/
3i8xzzmrNta1+ueVi/0LsRzY0Oqf98eE436zvjejZ2HGnfkHYlvTq2BGUu6d
me3pWZnRe+/jul3pWZvx6M7NW670bMxwM0Ys9KBX2YyKhyd06U/P1ow885f8
IfSqmqEqNm0fSa+aGWMcc4Z506thRseWzn8m06tlxqEfPqem06ttxuwLGn9/
enZmWBrl9eX06prR3nXYbQ09ezOW1Kq5yESvgRkH6sR3XkDPwYw+I7xeBtFr
ZMaH1EtbV9JrbMbkA/ZD1tFrakarlxN+bKLX3IzibfOPbqfXwgy/e8un7abX
yowWe4w1o+g5mnG39rBrh+k5mVGlV0XDcXptzVjkFO14hp6zGSkFHR7F02tv
xqY1O1ddpdfBjAUtitxu0OtkRtuLju9u0+tiRl/JgPB0el3NmNnDa8Qjei5m
dO3h8vsZve5mTDBbH39Bz9UMXeVL09/QczOjzS+fmh/ouZvReHru1c/0epvx
BUO13+l5iP2N29X8D72+Zjy+fj/dypr9T+zXipIgW2v2P7GeVt+61LRm/zPj
9pj8vLrW7H9mTFtwNrShNfufGSO3aNGcnpcZHodrF7emN9SM9JSde9vTG27G
kUq2o7vSGyHeTzfjjyu9UWYk2+8+5kFvjBmjKiX69qc31oxj49KqetHzNmNl
5cQLI+mNN2Ox226ZN72JZrh+ntHAh95ksb6DqtycTs9H7LdnhMmf3lQzxpbV
c5TT8zXDbAi8r6E33YzQWwlBJnozzehf8XOnBfRmmdHFvWpOED0/M/4Yqq1d
Sc/fjNE3vrqtoxdgxk2PmwWb6EnFPL4L2rqdnsyMS9kt+++mpzAjyPHYp/30
lGb8TG+2+zA9tRlpJfOHHaenNWN82JVvcfR0Zuy/8u5APD2DGSHqv2Ov0jOK
9TtV/uc6PbMZZZtfHr1Nb64ZAU1PTU6nN8+MATOkFR/RW2BGhVmVTz+jt9AM
+86bpr+gt9iMbw8sq76hF2RGg+nTzhXRW2rGx4eRfp/pBYt5HHK35nd6y8X6
X3158Te9lWYM8nohsarI/mdG8IdbdrYV2f/MuHph59UaFdn/zNBc9FbUrcj+
Z0alX2X2DSuy/5nxa3lwYjN6oWYk+v9Qtaa3SczzwckO7eltMWOn977rXeht
NWPrvEyNK70wM7q3+tTQg94OMz5NLb3hSW+nGb0652uH0AsX+3H4YqOR9CLM
GJe5KHkcvT1m2F501k2mF2mGo+Jqo+n09on1/NQ32Y9elMjPcYe1MnoHzJga
+auhhl60GWGv3G4Y6R02Y2G7mZr59GLMWL5I5xBE76jI00Jl0gp6sSIf5o5T
raV3XORPz5b1N9E7aUbtbtkJYfROmbFDHySPoBdnxl/rmnX30ztjRnzpqsuH
6J0VeTLyfcAxeufNKHdwrxVHL17sZ4Au/jy9i+L89N06+wq9S2Z4xu6rep3e
FTPWXNp5JoVeghk+8xdOu0fvmrhfSobaPKSXZMb0DpYnntK7Ls5Hz4OT8ugl
m/G9iYtFAb1b4vveHz38nl6KOI9Hao4toXfHjLrS6T/K6KWK/e60Y185vTQz
Im0vD7W0Yf8z45713ZJKNux/Zqxtf2tndRv2PzO8Qo572tmw/4n9cw4qbGDD
/mdGRP0+m5rSe2JGkxmv3RzpZZlhqDovz5neMzPs2n5f1Zletvh5wuzOPejl
ivOSd/5RL3p54vxt/rkI9F6I53/ZpvVgevlmbMxG6nB6r8xYtXaQYSy9AnHe
fvZoOIneWzNmuda55kuv0IxOQ59KZtN7b8aTvhtqSOkVmXG/Zaf/VPQ+mrHZ
4sJUA71iM9bld7WcR6/EjJ6Ptx1eTO+LGTZvXo9aTq/UDHXTll9D6JWZUbB6
WPhGet9Fn+o6w3MbvR9mZDrOfLOL3i9x3lUj10fSKzcj0L6NSzS9P+I8dPjw
5Cg9i0AExu9dfIpehUA0u93X8Rw9q0Askt1OuUTPOhAVo/prEunZBKLTskN1
b9GrHAhlnR/xd+nZBqL7jJ4zMulVDcRPw2zrLHrVxM9958fk0qsRiMmtlox6
Ra9WIJ480H4ppFc7EB0Wjt7xiZ5dIG46NurzlV7dQDR9mvniJz37QBw6NG+l
RSX2v0A82lGtvU0l9r9A2J5fd69qJfa/QDSy/GmoXYn9LxBHF4xvUL8S+18g
eneMuNSYXvNAjGqWMbMlvRaBkE75Yt2WXqtAVH9jGdORnmMgrt79O8KFnlMg
LOu/K3aj1zYQPneube1LzzkQQ76sdBtIr30gxm53zx5Kr0Mgvl/NWjKaXqdA
XDNJWk2g1yUQna+9TJ5Cr2sgko8Ml8+k5xKIyr33Vw+g1z0Qc+cXnFTQcw1E
uK7BeB09t0CUtnX7ZqbnHgibmEG7FtL7PxrsO57K//0DONFQRkZGKCVlR1pS
uiqJhoiGSIooFBrOPuc+DQ0qkiIaUlKkpEFDaShtpSEqRSoU0jKq3/v7e3xe
f14Px/Pc9/t+X9f7dW4nHnl30IT18MbzaImZZc1meM48yh+huGE7POLRHctS
syR4k3hkriu4kwJvCo/m/jEIPwDPhUdPP2WrHYHnyqMh78xOH4fnxqP7XxPm
nILnzp5P/4bvZ+HNYPs1wn7vRXgzedTcFOJ4DZ4Hj3SObqu6Bc+TR4P2p0vu
wfPiUerr9IHl8Lx5pBAZV/Icng/br77Lg6rhzePR0SyH7u/hLeBRw6IvWR/h
+fLIakuy2xd4fjxqtLFu+AbPn0d58/PjfsML4NFPNTObv/AC2f7w3fxQqRfy
H1uPyS8jVXoh//FIq1xPU6MX8h+Pdqm7ntHphfzHIwulIO/+vZD/2P67sOr7
QHgrWP84rEg2gxfOo2RuzmgreBE8ysqyfGEHbxWPFue18kbDi+LR5EPH9MfD
i2bPb+PMoknw1jAvuMZ3Gry1PFJ1C+qYCS+GRxfHPNs3Bx6f3d/40U4L4AnY
814UW7UInohHo47eEgXBE/Oorv93wxXwpDzyu615eRU8js2LggH+a+HJ2f6s
798lgLeBXV9Yj3QZvI088pz2zmkTvFgeBW3KqdoGbwuPfGyWiRLgbeXRkWnq
hnvgxfHoRXXWxTR48TyK/mG7MAPeDtZfqVntWfASePThiVpqLrxE1r/ZwWPP
wEti82pIzosL8Haz+TPrXcwVeHtY/9v01L0BL4VHbfeMzt2Bl8ojxxGDfR7C
S+PRxuV6bU/hpfNoHq8rsRLeATavQ8vt3sI7xKNDtOdRHbwMdn6ozljVAC+T
RyOeNKu2wDvCo4C0jTk/4GXxaGiUyvROeNlsXvpKPymoIP/xaG9AbWwPFeQ/
tt+3jjVTVUH+Y9//TnJDUwX5739ewRI9FeQ/9rwnVP4zgpfPo5tezfsHwyvg
0adzP5zM4Z1l+2l1U6UNvPM82r7zKc8BXiGPlmnl9HOEV8SjHYprCpzhXeLR
lCArLxd4l3l0bULFV3d4xTxy3rsyfja8a2x+r/tlMRdeCZt/NdG3F8K7waM+
1dXBgfBu8qgycmy3EHilPHqYsfFgOLw7rD/4JeOj4ZXxSLf9a2UMvHs8emup
xhPDu8+jIm0jnfXwHrK/Fxnmb4b3mEfxpqoe2+GVs/N73peGXfCesv2/8Orm
FHgVPFIauX7IAXjP2TxtGFWSCe8lj8rXv1p0HF4lj9YqR3Xkwavi0dh1P/ec
hVfN8kDVSoeL8N7wSH3C80dX4dWw/jw0POIWvHc8GqYq7HUPXi2bz7HnjjyG
V8fmm857eg6vnkerrvyrroL3iUeCzeqCd/A+8+gcX73fR3iNPPLf++90E7wm
Hh3//G7mN3hfWX+vO/fpF7wWHplMFm78A6+Vnf8+diZKvZH/ePS14MWlXr2R
/3j0eVnUfPXeyH/svIjq+KbdG/mPnRdV63YY9Eb+49HHE+8tBsLrZPdXT7eG
wOvi0aWkhEBLeH955FZU3jkcngKfnBYp7x0FT5FPjzaZj3CCp8SnCY7ODwie
Mp9KJFOXu8LrwadkX2elmfB68en7E/MDXvBU+KTfouw4H14f5l148tQfniqf
0m13rVoKT51P0f5TVJbD68unH671mSvhafJp2Xeh8xp42nzqCFOs5MPT4dPX
04I1Uni6fJLer1XbCE+fT+9vTMzeCs+AT/P3b5+8E54hn3QXP6jeDc+ITws1
/sXsgzeATwFnB2segmfCJ3+fsTlH4Q3i084fE6fmwDPl04gDjm9PwxvCJ87H
THAe3lA+nRmgpH0ZnjmflJWe5pbAs+BTfs9k19vwrPj0bYR7zX141nxSimsW
PIFnyydj3S3aL+HZ8UnySuvka3j27Hrf7HSthefA1nfYv7ef4I3k04YrgYKv
8EbzadLRs1rf4Y3l0/IPHTnt8Bz5NHKjw9R/8Jz49HZzwBvlPsh/fDryU8Tr
3Qf5j0/Fz+P69u2D/MenUNsdx/v1Qf7j0yulDZMN+yD/8clrUViVCTwXPvWc
5LJ2KDxXPo0511fNGp4bnwyvPTpqD8+dT82hcucx8GbwqemM2Yvx8Gbyadax
y5GT4Xnwaaunay83eJ58WnXx+qFZ8Lz4dOqzvaM3PG8+tb9PKl8Az4fVJz6t
CIA3j0+LXO26BcNbwKfyorB9K+D58qlb75QRkfD8+HTAqfDuWnj+fJrjfW+p
EF4An+7OLe+QwQvkU8G0u7s2wVvCp8s25y3j4AXxKUE1+XoCvGA+vf4UsnAP
vBA+ed62+pYGbzmf9ubWbs2At4Jd//4dg47BC2efP2BdlAsvgk8Dzl7xPANv
FZ/W1E76dAFeFJ+67IpkV+BFs+edYap3A94aPgU6yvPuwFvL5smf8qkP4cWw
/vjW7/VTeHzW/8az1lbCE/DJbz2vz1t4IrZfhyYfroMn5tNNtSzHBnhSth4T
TjxuhsfxyediRugPeHK2flvi/3bA28CndSfDkhVUkf/4ZG0z3rqHKvIfn3ao
Kt7oo4r8xyd3zyJfTVXkPz6p/Alu0VVF/uOTWE95sxG8eD7NPrLHeDC8HXyy
zTY6OwxeAp9uD9sz3QZeIp9Khym9GwEvifVLbhBvLLzdfMq7dEHNGd4ePrUs
+Jc5BV4Knzy2jhvnDi+VPS+vFY894KXxSf18XIgPvHQ+3buU0eUL7wCbl6E5
uxbDO8Se35Vs82XwMvi063pqcRi8TD6liaQ+UfCO8Mn8y7yGdfCy+PTB0JQT
wcvmk0y1tp8c3nE+Hb2xJycWXg7rF1fnSfHwcvk0NaXyeSK8PD4ZXF0esRfe
aT7ZXG1U3A8vnz2//Uv3HoZXwKdbix5YZ8M7y+ZVd+vrJ+Gd5xMvVTq/AF4h
nxqMbzUVwivi04m9/+TF8C6x/dnHVu8mvMt8uiPxzC2DV8zury1k0iN41/g0
Njr6eQW8Ej4d6owMfwXvBp+C9y5VqIF3k0/27u7JH+CVsv7vN8SyEd4dPqUq
thW3wCtj55Hmee+f8O7xacr0lZ864d1nz++0vkRRDfmP9Z9boWZPNeQ/tr/1
ZmapqiH/sfk2qGKclhryHzsvIjwf6akh//HpZee1IGN4z/mUVWH2ezC8l+z6
OqXx5vAq2fevu29iC6+Kfd5V/ZwDvGo+9V/r4u4I7w2bH90iXzvDq+HT+J/b
o13gveOTi09G9+nwalk/DTqeOhteHZ+OLTlqMxdePTvf++8pWQjvE58q54jm
BsL7zCeR7tzPy+A1sv27wlQSDq+JT2Ee9X2j4X1l87ls/5EYeC18evrGfawY
XiufNBIb7snhtfGpR51s8WZ439n1V6m0xcP7yea/cEvsLni/+XTxZqdBCrx2
9v/FQSf3w+vk09UV1ygTXhfLU/c0K7Lh/WX7u35+aB48BQHVFu/qKICnKKAL
869vL4KnJKATZ+tNrsJTFtC0yn8FN+H1EJBemdq0u/B6CejI5r6vHsFTERBf
v9fKZ/D6CMhY9v3fK3iqAjK6+mxXDTx1ASlW55jVw+srIJ/KmMJGeJoCOnhx
9IxWeNoCWrmh8fVPeDrs+sYkR3XB0xVQYaWDUjd15D8Bua26ndxTHflPQBt+
zzZXU0f+E9A30YOLWurIfwIa0DVxlr468p+AksTH3hrDMxFQpYLyalN4gwQk
jJ+rbAHPlN2PafoeW3hDBPT79gvzkfCGCuiTtNclR3jmAvKbYTtrIjwLAVXZ
ub91gWfFrm+Eb/R0eNYCspwboOQJz1ZAamkLkufCsxOQWS+3YX7w7AXUedC6
KBCeg4D6h/SYEQJvpID6BDyrDoc3WkC+camrouGNFdD21jkKPHiOArLfrbhL
DM9JQI9ijpquhzdeQK3pzuc2w3MW0ODeD1y3wyMBNZR4vtwFb5KAnt4uW5EC
b4qAVgwc27kfnouAHO6nxWfCcxVQcfl34+Pw3ASU6DDlVB48dwGN/RFLZ+HN
END4/tfKi+DNFNCwrK9Lr8LzYPshXev7TXieAnqlYL3pLjwvAZ1/Pk73MTxv
AR0aNPHYM3g+AjL9MHZsFbx5AiobYl5WA2+BgAzrVBfWw/MVUObQjw2N8PwE
1Nh8XtQKz19A0ili1V/wAgRUN2TM/i54gQI6vvejTTcN5D8BzT24vbinBvKf
gNZMtJitpoH8x56f6OJbLQ3kPwHZzJ8Upa+B/Mf227MrCgPgrRDQkM7hiabw
wgW08+7eQRbwIgSUPe1Hvi28VWx/r3ObPBJelIB6+SY+cYQXLaDg74+WToS3
RkC7Zyi3ucBby75vqe2G6fBiBJTu5KHtCY8voNiqoMy58ASs/6dGOvjBE7Hn
JY66EQhPLKD5m0K9Q+BJBRS51Kc2HB4noBy9MWui4ckFdPO4hhIP3gYBdQx6
s0sMb6OAXm84PHg9vFg2H574n9kMb4uAVmmoTd4Ob6uAJM4F5bvgxQno75LZ
S1LgxbN5Jn7Xsh/eDgFpJ67gMuElCKj34Y8ax+ElCmjUGb+DefCSBDT15i3b
s/B2s356ZVZcBG+PgJ79Fs26Ci+FzUOTO9U34aUKaMrc3hF34aWxfkid3PkI
XrqAdJqjtj2Dd0BAl32TDargHWL9XnUquwZeBrs/3rUx9fAy2byxu13aCO+I
gNap3JzbCi+LrZ/yhbqf8LIFdMz00JoueMcFdDVM1q1bX+Q/ARlU+yT27Iv8
J6BlQhMTtb7If+y8cHufp9UX+U9Ae9z2TdDvi/zHnp/E7b4xvAK2XxqaFprC
O8vmw67Nn83hnRfQuRh9vi28QgH93Hewx0h4RQI6rWic7AjvEjsfTiaYToR3
WUBeGR35LvCKBZT6diFNh3eN3X94/sPZ8EpYf7n+9Z8L74aADqyd1LgQ3k22
nr+EgkB4pQJa8PREzxB4d9h6qJQnh8MrE9CT9C+m0fDusetJUDgTA+8+u956
FRLDeygg98MqD+XwHrN5XfrPbzO8cgGV+zR9jof3VEDdvR7xdsGrEFD0lezu
KfCeC+hGOj9pP7yXAjrV6jwoE17l//JHZ142vCoBafY8NT4PXjWbh/cX3C2A
90ZAJtrt84vg1QhoSfXOD8Xw3gko0Mp4zU14tQJ60C1D4S68OnaeLTPc8Qhe
PXu+c+MNn8H7JKBdz9uyX8H7zOZ7g9foGniNAkrYnXXjA7wm1h8vWj0b4X1l
8/Osw5sWeC0CSrGLCP8Jr5XNk5lpvzvhtQnojGrJJkVN5D8BrV79WqunJvIf
62eu5aCqJvKfgO6N67DW0kT+E9Ctwx1FeprIfwKKu9TqagyvS0D3N799Ohje
XwE59r4ZaA5PQUgbph78YgNPUUh+46OFDvCUhLS61bGnIzxlIfFD25Oc4fUQ
0sCMUyYu8HoJST/D/6Q7PBUhaYUpjJsNr4+Qrv7dV+oDT1VIj5dYey+Epy6k
H8ln3y6G11dINfsdIpbB0xTSJPHx32HwtIV010F3UxQ8HSFZ3hZoxsDTFZK2
Y8V+ETx9IY2KN7OUwzMQ0uQbK8/HwjMU0vma3Mnx8IyEdKTu/cNEeAOElPVY
w28vPBMhqR1z+JgOb5CQrMI81hyGZyokL6PAf8fgDRHS06vL407CGyokxfnL
9QrgmQvJpi4gsxCehZCyV8wcXgzPSkiln+0u3YBnLaQXIarTyuDZsv+vffPk
ITw7IRksyQ6ogGcvpOb3yxsq4TkI6V+YScxbeCOFlNb5UPEDvNFC6rd37fYG
eGOFVDxR06AFnqOQPv86cuQHPCchfSwZbtcJb7yQ+hzKv6SghfzH1nO35bQe
Wsh/Qup5eN+TPlrIf2w/3lUM0NRC/hNSRN/Az7payH9sP8WcW2sEz1VId/4o
KgyG5yakt8enxg2D5y6k42JO1wbeDLZ/+WcyRsCbKaT9B6usx8LzEFL4984L
E+B5CmmEQHvKFHheQnK1G/zQDZ63kH4Zmvt6wPMR0l5nszpvePPY9+0ziPSF
t0BITfbdOwLg+Qppas9PG4Ph+Qmpwui6Rhg8fyE1rk3aFwkvQEjVmv5m6+AF
Cqn9h+FpIbwlQkoyfTqOgxckpK50+a1N8IKFFBs8zDMOXghbb/HNVwnwlgvJ
5eOCZXvgrRCS4bG65jR44UJaWBwqzIAXISTv4e+Vj8FbJaT5Xd47c+FFCalw
2BWDM/Ci2fMqMD5yAd4aIVUeXmd7Bd5aIU34dbPwOrwYtj4Ffabcgcdn/Vrp
/uABPIGQNofL5j+FJxJSSETuu5fwxEKye/M4/A08qZDG3Gj6UQuPE9IDYwXu
Mzw5u/+W3r2b4W1gz2u82u7v8DayfurRc0AHvFi2Ph6/j/2Dt4Vdr947++7a
yH9Cil9acqm3NvKfkAZYpE7tq438x+ZD+PJH/bSR/9jfrYb7Gmoj/wlJFvbl
vQm8RLY/rTIjhsJLElJVpOdPK3i7hVTm+ENmD2+PkKzjElXGwEth/b7MLGk8
vFQhOd4/bTQZXtr/5pND1jR46WzeTM4bPgveAdbP802K5sA7xObF362TF8DL
ENIqp8Z7i+BlCkmi4TI3CN4RIV0X736zHF6WkBw2VYeugpctpPuWRq1r4B1n
+zPSWyiAl8P229z1SjJ4uez/32THb4SXJyRj1dv9tsE7LSSVd9UHdsLLF1JL
QMOwZHgF7Ps2N5/eB+8s659FTY6H4J0XEr2vuX4UXiH7vN6DGTnwioRkq5Bf
cRreJSEF7o9fdB7eZdYvrYvrL8ErFpLuX8vIEnjX2P649eVXKbwSIZ11z+bu
w7shpC3xC1WewLvJzosE5V0v4JUyb15W/9fw7gippGZi5nt4ZULqtC+3+gTv
npCuzFh49gu8+0L6O7xqfBu8h0IqqvG+9RveYyF9WHxz1l945UISn7J+rqSD
/CekmPL4ABUd5D+2Prfr6tV1kP+ExNs9MlJHB/lPSJGO4l8GOsh/QsorvCQb
CK+K7Vedtp5m8KqF9H7W4ARLeG/Y/Ah117eDVyOkl0HLD42C905IvV1k5k7w
aoW0oPeO0wSvjs2jwt1jXeHVC2moV9K1GfA+CSnl2VY3L3if2f5x4z+eB69R
SFEnAhb4w2sS0u2/42uWwPvKzrNp2stD4bUIyXzTu+YIeK1CGnzpGG81vDZ2
Hjcs+8eD9509b12jzRJ4P9n6T7yrvgHebyHdDInaswVeO9vvG9UH7IDXKaRj
KUeOJsHrElK3rBE2qfD+CunhycKzB+ApiOhE/ujxR+ApimhsQe6N4/CURKR/
tv+MU/CURfTpHPfkLLweIpp+8Y3vRXi9RPT6+sh3V+GpiGhS+frlt+D1EZHe
xzvNd+Gpiuhv9568x/DURbR3+IS/z+D1FZF8WfimKniaIgo4nqj6Dp62iO51
nUqqh6cjovAlpf2b4OmKqPplRUYrPH0RXQuuMv8Fz0BE53q8OtUFz1BE/tce
j+7WD/lPRHOTrl7p2Q/5T0Qkz3JR64f8J6LiuE33tPoh/4lo5Vn/Ofr9kP9E
1NxlVWkMb4iIakPaFpvCGyqiz21n6s3hmYvo8NGwlbbwLER0UtL/uwM8KxHl
SK4LHeFZi8jp2FLFifBs2Xp2dmx2gWcnot2SOPXp8OxFlG6jkzwbnoOILqgl
G86FN1JEmwaqH14Ib7SIjgbLzAPhjRVR0ZtPecvgOYpo8c7po8LhOYnIkX/k
UhS88SKq3/dzUgw8ZxF1b6c7InjE9tvuDR5yeJNENGBVcUUsvCkiWrCldWE8
PBd2fXVG7xLhuYpo6kYK3QvPjXkr/L+kw3MXkUJy1JrD8GaIaJyKpP0YvJki
2nJbLjsJz0NE28ql3QvgeYqoxnxtXCE8LxFZPFqiWQzPW0Q9S6ftvQHPh/WL
xlDjMnjzRPQnp+vwQ3gLRDTvwD3zCni+IrrxcVdeJTw/EdVtnTPyLTx/EfnG
9r5YBy9ARNffXJzYAC+Q7efdQbea4S0R0bfjyjN+wAsS0e+BBx53wAsW0erf
w+cp6CL/ichjxMWq7rrIfyKacmf8kj66yH/sei9dqO+ri/wnojeqVhG6ush/
IhpZvKfVEN4qEZ1+3BEzCF6UiLKnzu8aCi9aRDEDcuXW8NaIKMq/vccIeGtZ
vyhMjB8DL0ZE7moSzQnw+CJ6ub5gz2R4AhG1LX1v6AZPJKLWPJWMWfDEIrJa
bjHUG56UrcfOSTkL4HEiOjVsjl0APDmbh3Z+54LgbRCRc67/uBXwNoroVtq8
q6vgxbJ5peDushbeFhH1rnYoE8Dbyu53uJ6HDF4cW6+ub082wosXUdqU2/O3
wdshIqWeu6t3wksQ0c1pvkuS4SWKaFRPvfp98JLY9bs+CDsEbzfbzz3FzUfh
7RGRwQzTtTnwUkR0UevG79PwUtn+W+wnOQ8vje1/hybFy/DSRbRi57rYEngH
RHR+7a/et+EdEtHduuid9+FliKirpk77CbxMER0J80x5Ae+IiPpvOGv0Gl4W
m79Wmhnv4WWL6OGyELNP8I6L6MqIs8e/wMthzz+pw6YNXq6I+Nscz/yGlyei
73rRo//CO83m14SMi0p6yH8ietdV5qyih/wnom7zG6+r6yH/sfNlVvdpOnrI
f6w/3undM9BD/mP9r2M6eyC8IhFN+zj06RB4l0T0z890viW8y2xer9GvGg6v
WESHhvdYPAreNTavEpvej4NXIqKy1HshBO+GiHKnZzZMhXeTzdeja1bNgFcq
otsnxn/zhHeHnRf+f9fNg1fG5uPlwnY/ePdE9OFuuGQJvPtsPm/VUwyF91BE
BzoubYyA91hEoQN8e62GV872+8+vcTx4T0UUu1GiIYFXIaIJlcpJ6+E9F5G9
+ibdLfBeiqjA9G/qdniVbH8bRBknwasSUXDLq0Mp8KpFtOuY85AD8N6IaPbE
tGOZ8GpY/1xosTwO7x3rt74T8/Lg1YrorXus/Vl4dSJ6EVR6tghevYgWBfwb
cxXeJxGtcbS/dBPeZ5ZXfvg534XXyOZRoqzkEbwmEfVRT3d5Bu+riPzC82+/
gtfCzpvjV6fXwGsV0bHbpQ8+wGsTUWZpqWcjvO8iss26+rQF3k8RuYXkz/sJ
77eIWnqkV3bCaxfRsC0yf0V95D8Rffns97aHPvIfy1/W9ktV9ZH/RDRk9r86
TX3kPzHtmVMaqqeP/Mfq0bENRvCUxDS003nlYHjKYnI51NI8DF4PMbWYpa22
gddLTFbxzj9GwFMR048nr3hj4fURk0dHZMcEeKpiGtXtr3gKPHUx5TRs/OcG
r6+YThcor/eApymmKYskyj7wtMUU8vFrrC88HTHpzvFVWQxPV0zz9l+OC4an
L6YhZfrqYfAMxCR/tjIhEp6hmFZev6S1Dp6RmD7u7JYshDeA3e+EyXocPBMx
bbkvTN0Eb5CY8pxyDePgmYopKO75/gR4Q8R07FL7wD3whopJcL/f4TR45mKq
umI5JAOehZju7RyblQXPSkzukyea58KzZvf3zPlEPjxbMX1zG2N9AZ6dmIz3
m+ddhmcvpuflWnbX4TmIacDHH/m34Y1kz6u63OEBvNFi8ivIOvcE3lgxzQ5b
O+YlPEcxPVF0KnoNz0lMtYKOcbXwxotpw5Mzlz/BcxbTmT7Bzl/hkZiizNSv
tcGbJKbLA/MntcObIqa9HTNv/IXnIibF8+9clA2Q/8TU4RVZqmKA/Mee58Mf
0zQMkP/Y/1utK9MxQP4Tk9OKL9P7GyD/iWnV5oD7A+F5iMku9s4sM3iezFtm
9cgSnpeYAs02e9rB8xbTw1tV5aPg+bDn5Wrh7QRvHns+2ZEVBG8Bu9+GvLmu
8HzFZKD28fkMeH5i8uqrv8ALnr+Y9L5PqpwHL0BMEYXBC/3hBbLnsYirWgJv
iZhK3u/2D4UXJKbrbodfR8ALFtOcndkBq+GFsOs5f+wtD95ytl+KDwZK4K0Q
k29Wwrv18MJZ/0QKl26BFyEmif6i2u3wVolp2eGxwUnwoth+VlX7kAIvWkw1
818tOwBvjZjUDh+qz4S3VkwnTAJDj8OLEdPJCv1PefD4bD2K7y4/C0/A+rN6
3ecieCK2n+37h12FJxbTpYsXGm7Ck4rpqsAj/C48TkyWq940PoInF1Pn3tCI
Z/A2iMnh1+emV/A2iqk8btnKGnixrJ/mvvryAd4WMU2a67aqEd5WMWlvO/W1
BV6cmGZ814j8CS9eTA1JK5o74e1g82X55UjF/sh/YvJf06ulR3/kPzENL5gV
pdof+U9My83jWzT7I/+JqdfTG1F6/ZH/xKRR8L3FCF6KmMR3BkQPhpfK9o/2
5NZh8NLEtDUpINoGXjpbH/e1rSPgHRCT/cgN0WPhHRLTQZ+41gnwMsS09kR8
9BR4mWI6NWpzqxu8I2Ly/CmM9oCXJaYFTaGt3vCyxXRbzyPaF95xMaXzbVoD
4OWI6aV6j+hgeLliEr560bICXh6bN1WHoyLhnRZTm2Zoy1p4+WIqkwyJEsIr
EFOPgVXNMnhnxXT8x7bITfDOs3mlOLJ5G7xCMZlOeb4qAV4Rmz9F0V+T4V0S
05iQHqvS4F1m+3/a7i+H4BWLqT7AcGUWvGtimp+T1pQDr4Q9X5t+EfnwbrDz
qG5z43l4N8WkVd4WdhleKevXtgUNJfDuiGnn9AsrbsMrY/vjhfrn+/DusfMn
dfHyJ/Dui2lm4vGPL+A9ZP1e3BTyGt5jNs9MLOrfwysX09HCgGWf4D0V04dN
2+u+wKsQU9yWc0Ft8J6LKeXa8/e/4b0Uk6pt65K/8CrZejxWfqdkiPwnpmHH
NQNVDJH/2Hw9r/dW3RD5T0zV7boBOobIf2w/rdZ4bWCI/CcmaxNF/4Hwatn6
KTW9GgKvTkz9jB77WsKrZ/Ms7OTL4fA+iSn1y4b5o+B9FtO6LO/n4+A1iunC
bqO5BK+JnQeFb55OhfeVzVPNfXNmwGth93fQo9wTXquYbgR1zZ4Hr43tv0WZ
D/3gfWd5J27KrCXwforpWnP1vRB4v9n+2ho5PQJeu5h0FnTeiYbXyZ6fPzeN
B69LTEp7/t4Sw/vLPt89xmU9PAUJxR+vv74ZnqKEwjZ4TtoOT0lCp3YVXN0F
T1lCfi80nFPg9ZDQSq9ll/fD6yWhDwpnx2XCU5HQzQ+dhdnw+kiot8KEMXnw
VCV0fjbvXAE8dQmVVZxwKILXV0JTdr7IL4anKSF+8p/hN+FpS6iXlnFeGTwd
CbV3H239CJ6uhDyi3U5UwNOXUHcfH/NX8AwkNDDPN+stPEMJpcsWDPkAz0jC
5qXn4QZ4AyRUvGWySQs8EwkFXbM58APeILZ+kVpGnfBMJVSR3JKqYIT8J6EM
hzt6PYyQ/yRU7paa3McI+Y95z4K0NY2Q/yS0oHJYoq4R8p+ETvt8UDeCZ82+
b1p6/CB4thLanD+z9zB4dhLqmfRzszU8ewk1NKZ2HwHPQULDL4/eMAbeSAm9
UHqgMAHeaAm9v+4vnQxvrIRmt3/onAbPka3fseWCWfCcJDTnft3POfDGS+jj
8oVrF8BzltBbcVnrIngkoXG9RkQGwZskoV+9dzcthzdFQvqbmlesguciobQY
l49r4LlKiHu7K1gAz01Cd66+eieF5y6htXpGizfCmyEhef286q3wZkrom3Wc
7054HhK61VD4fDc8Twl1Dqzx3gfPS0JJ9xXKD8LzltCOlv4eR+H5SKgpzvbe
CXjzJHTygJPbaXgLJPTYfPKtc/B8JTTPcvLkS/D8JDQx0+nqNXj+EtqWZDu+
FF6AhMZ29i+6By9QQu6vFEaXw1sioSt2NWeewwti1/u3cHg1vGAJ3Z8Sl/sO
XoiEQhXmW3yEt1xCISONsprgrZDQ7bevBn+DF86up1vSwV/wIiSUn+5i9Afe
KvY885pTuhkj/0lo6Jjd/XoZI/+x5zFmxC41Y+Q/9vdTZeraxsh/EnI8sDBO
3xj5j+135Q89B8DjS2jr++UbTeEJ2PMaU69gAU8koWDlRRJbeGIJLXN70O4A
Tyqhu0pjYhzhcRJKGL3vmzM8uYQu1vxc5QJvg4Rcu81qdIe3UUKj0tJDZ8OL
Zf2W86HWB94WCTk5mAcuhLeV9cOI4OrF8OLY+menLlgGL15C2XvuVITB28H6
pbPFMwpeArvfl1oP1sFLlNB2a1t3EbwkCf34NfkWB2+3hK6O85oUC2+PhBq/
L7gSBy9FQsKhCx0T4aVKKOKRz7k98NIkVNLsZp8OL11Cgs2jT2bAO8D20x5j
i2PwDklIw/jvkVx4GRJq7v/S5Ay8TAnZJ+SkX4B3RELPxXz9K/CyJPSmxnn3
dXjZEnK7/FfjDrzjEuqnURj3AF6OhKZWhvV8Ci+Xzav+ehtewstj6/v08t/X
8E5LKKe7v7AWXj6b/2e///gEr0BCeW9jo7/COysh/61aX9rgnWfnUf7e5e3w
Clk/++rW/YVXxNZLvmOx8gDkPwldtlSoUhmA/Cch37nh8zQGIP9JyLPb43Kd
Ach/bL6PsJ3VfwDyn4Ss6jfdGQjvBptXA15MMYN3U0La1YOuWsIrlVDqwJBx
dvDusPv/nHluFLwytv+dquyc4N2TkFE/1VyCd19Cx3mjh7nCeyih0qCFh2fA
e8yu5xXP2AteOeuXqh0p8+A9Zeu3/KC2P7wKCU1Yf3zHEnjP2Tw3P6kSCu+l
[truncated: 2,930,245 more chars]
